# Supplementary material for: Single-cell RNA sequencing identifies shared differentiation paths of mouse thymic innate T cells
Source: Nat Commun. 2020 Aug 31;11:4367. doi: 10.1038/s41467-020-18155-8 (PMC7459300; doi:10.1038/s41467-020-18155-8)
Supplement: Supplementary file 5 — Supplementary Data 1 [file 41467_2020_18155_MOESM5_ESM.xlsx]

## Sheet: Sheet1
	Supplementary Data 1. List of subset specific signature genes
	NKT							MAIT								gd T
	N1	N2	N3	N4	N5	N6	N7	M1	M2	M3	M4	M5	M6	M7	M8	G1	G2	G3	G4	G5	G6-1	G6-2	G7-1	G7-2
	Pclaf	Nkg7	Hivep3	Cd247	Thy1	CT010467.1	Blk	Nrgn	Satb1	Ifi27l2a	Cd8b1	Ccl5	Ccna2	Zbtb16	Lgals3	Nusap1	Cdca7	Ccnb2	Gzma	Ifngr1	5830411N06Rik	Tcrg-V6	Marcksl1	S100a6
	Birc5	Xcl1	Lpcat4	Supt4a	Plac8	mt-Cytb	Tmem176a	Slc29a1	Ccr9	Ccr7	Cd8a	Ly6c2	Nusap1	Cd160	Tmem176a	Spc25	Ung	Cenpa	Etv5	Rorc	Tcrg-V4	Trdv4	Ccr9	Ahnak
	Mki67	Ifitm10	Sh3bp2	Tcrg-V5	Ifi27l2a	Rplp1	Tmem176b	Pdcd1	Itm2a	Ms4a4b	Ms4a4b	Ly6c1	Fbxo5	Mcm6	Serpinb1a	Kif11	Mcm6	Hmgn2	Gpr25	Iqch	Ccr9	Pdcd1	Gzma	Lgals3
	Tk1	Klrd1	Srgn	Rln3	Zbp1	Rps12	Rorc	Slamf6	Tuba1a	H2-K1	Ms4a6b	Hopx	Esco2	Mcm3	Tmem176b	Mxd3	Hells	Lockd	Ccr9	Nebl	Cd8a	Clnk	Lef1	Cd7
	Cdk1	Fcer1g	Fam162a	App	Stat1	mt-Nd1	Il23r	Gm34093	Ldhb	Tnfrsf4	Tubb3	Klrk1	Pbk	Ppia	Aqp3	Aurkb	Cdc6	Pttg1	Cd247	Itm2b	Trdv5	Cd163l1	Prdx2	S100a4
	Ccna2	Cxcr3	Id3	Cntnap1	Tesc	Rpl12	Il1r1	Gm43352	Tox	Klf2	H2-K1	Klrc1	Aurkb	Hells	Il17re	Esco2	Mcm2	Gm4316	Chchd3	Sla	Ifngr1	Capg	Lat	Ccl5
	Spc24	Fgl2	Arpc2	Itgae	Samhd1	Rps15	Aqp3	Myb	Pfn1	Tspan32	Eomes	Cxcr3	Prc1	Cdca7	Ccr6	Prc1	Dut	Gm10282	Cd164	Maf	Thy1	Fgl2	Cd27	Pglyrp1
	Pbk	Klrk1	Nop10	Cst7	Il6ra	mt-Atp8	Sdc1	Lef1	Cd24a	Limd2	Gm19261	Klrd1	Kif11	Ung	Il18r1	Ccna2	Mcm5	Gm6594	Slc9a9	Arl6ip1	Id3	Id2	Sox4	Tbx21
	Clspn	Arl4d	Lef1	Sfi1	Tspan32	Gm42418	Vax2	Egr2	Tcf7	Gimap4	Car2	Xcl1	Mxd3	Atp5g3	Capg	Ckap2l	Mcm3	H2afz	Eef2	Sdc4	Ctsl	S100a6	Npc2	Klra5
	Ncapg	Hopx	Izumo1r	Ccr10	Fyb	Rplp2	Il17re	Itm2a	H3f3b	Cd4	H2-D1	Fasl	Mis18bp1	Uhrf1	Icos	Cdk1	Lig1	Txn1	St6gal1	Lat	Fyb	Lgals3	Fam169b	Gzmb
	Gm15428	Tbx21	Mrps6	Ikzf2	Lgals9	Rpl13	Pxdc1	Med14	Lef1	H2-D1	Ms4a4c	Lrrk1	Cdca5	Capg	Actn2	Plk1	Uhrf1	Cdkn3	Sox13	Gpr162	Tbxa2r	Ltb4r1	Ets1	C1qtnf6
	Cenpm	Slamf7	Slc29a1	Prg4	H2-T22	Rpl34	Fam83a	Hivep3	Ftl1	Sell	Tmem108	Slamf7	Nuf2	Itgae	Rorc	Ndc80	E2f1	Birc5	Tespa1	Smox	Mzb1	Cd160	Bcl11b	Il2rb
	Cdca3	Klra1	Rgs10	Cela1	Rtp4	mt-Rnr2	Mmp25	Izumo1r	Cd247	Ms4a6b	A930002I21Rik	Ifng	Plk1	Hint1	Pxdc1	Fbxo5	Mcm4	Ly6e	Sox4	Ets1	Nebl	Rexo2	Lgals9	Lgals1
	Tpx2	Klra5	Srm	1600014C10Rik	H2-T10	Rps24	Lrrc17	Id3	Cd4	H2-K2	Tsc22d3	Gm4208	Ckap2l	Phgdh	Sdc1	Ccnf	Dhfr	Emp1	Eif3f	Ctsl	Cd81	Cxcr6	Ptov1	Fcer1g
	Knl1	Ly6c2	Tmem243	Pde3b	H2-K2	mt-Nd2	Gm15987	Pde2a	Tubb5	Slfn1	B4galnt1	Fgl2	Tpx2	Eif5a	Itgae	Neil3	Ranbp1	Hnrnpa1	Camk2d	Tsc22d4	Gzma	Tmsb4x	Camk2d	Anxa2
	Shcbp1	Ly6c1	Sept7	Zfp36l2	Il17rb	Rpl17	Serpinb1a	H3f3a	Cd2	Npc2	H2-K2	Ifitm10	Spc25	Ran	Fam83a	Pbk	Gins2	Hmgb1	Exoc4	Lipa	Rhoh	Lgals1	Chd3	Gm19585
	Rad51ap1	Samd3	Tacc2	Hspa1a	H2-Q1	mt-Co1	Lgals3	Slc25a17	H3f3a	S1pr1	Gimap3	Itga1	Birc5	Dctpp1	Maf	Hist1h2ac	Siva1	Gm7125	Gata3	Slc35d1	Emc6	Kcnk1	Lck	Cxcr3
	Aurkb	Gimap3	Nfatc1	Fam129a	H2-Q4	Rps4x	Jaml	Gm4258	Cd28	H2-Q4	Il21r	Tbx21	Ncapg	Podnl1	Smpdl3a	Depdc1b	Nasp	1500009L16Rik	Rasgrp1	Pnrc1	Sh2d1a	S100a4	Slc9a9	Arpc1b
	Ncaph	Ctsw	Gnl3	Eng	Tank	Rps16	Pltp	Lcp1	Cd81	Tsc22d3	Ms4a6d	Dapk2	Shcbp1	Mcm5	S100a6	Shcbp1	Mcm7	Stmn1	Tox	Satb1	Atp5b	Ahr	Tespa1	Eci1
	Cep55	Klra3	Ncl	Trav13-2	Rgcc	Rps20	Kcnk1	St6gal1	Ssbp2	Smc6	Gimap7	Fcer1g	Knl1	Prdx1	Cxcr6	Mis18bp1	Tipin	Selenoh	Sh3kbp1	Ccr9	Cd47	Crmp1	Ftl1	Cd160
	Esco2	Il12rb2	Rasa1	Stard3nl	Tgtp2	Rps8	Tnfrsf25	Pfn1	Tespa1	Rasgrp2	Peli1	Klra3	Ska1	Bcl2a1d	Gm15987	Knl1	Rrm2	2610318N02Rik	Tox2	Btg1	Hnrnpll	Anxa2	Cd24a	Myo1f
	Racgap1	Gzmb	Cd28	Ccr8	Ccr7	Rps27a	Ltb4r1	A430093F15Rik	Ets1	Igfbp4	Cmah	Klre1	Kif15	Lgals1	Sptssa	Sgo2a	Pcna	Swi5	Lgals9	H2-K1	Itm2b	Krt83	Znrf1	Otof
	Bub1b	Stat4	Cd5	Tcrg-V4	Ifit1	Rpl9	Adam33	2610204G07Rik	Arhgdib	Cd52	Tdrp	Nkg7	Hmmr	Pa2g4	Lmo4	Nuf2	Rfc3	Knstrn	Tes	Fbxl12	AA467197	Tns4	Ubb	Plcg2
	Sgo1	Lrrk1	Cycs	Plaur	Slfn1	Rpl14	Rhobtb1	Adora2a	Gimap6	Gimap6	H2-Q6	Klra5	Mki67	Dut	Jaml	Ncapg	Slbp	Gm8203	Snrpe	Btg2	Mpp1	Hacd4	Gsn	Pla2g16
	Rrm2	Ctsd	Cd53		Arl4c	Rpl28	Mapk10	Alcam	Cd27	H2-Q1	H2-T22	Gzmb	Ube2c	Ranbp1	Ltb4r1	Tpx2	Chaf1a	Hnrnpa2b1	Tcrg-V4	AA467197	Lipa	Tmem37	Arl6ip1	Cldnd1
	Ska1	Klre1	C1qbp		Irf7	Rpl27a	1700012B07Rik	Bcl2	Malat1	Rbm38	Slc16a5	Kcnj8	Cenpf	Mcm2	Selenop	Cdca2	Chaf1b	Atp5b	Blk	Prrt1	Abcb9	Ckb	Malat1	Gpr15
	Spc25	AW112010	Nolc1		Treml2	Rplp0	Stab2	Otud1	Lztfl1	Amigo2	Tdgf1	Tmem37	Cdca3	Dhfr	Ly6g5b	Hmmr	Gmnn	Mdh1	Gsn	Plxnd1	Trgv2	Jaml	Cox7a2l	Lat2
	Hmmr	Zfp683	Ipcef1		Igtp	Rpl21	Cd7	Tox	Gimap1os	Cytip	Tmie	Samd3	Cdk1	Ppa1	Il1r1	Sgo1	Gm6166	H2afv	Ypel3	H2-Q4	Ighm	Susd2	Slc16a5	Fxyd5
	Ndc80	Itga1	Gm43352		Isg15	Rpl32	Cited4	Marcksl1	Hnrnpf	Rgs10	Npc2	Pglyrp1	Hist1h1b	Npm1	Il23r	Cdca5	Cenps	Lsm4	Ptprcap	H2-D1	Cd27	Tpbgl	Txnip	Atp5e
	Ckap2l	Qrfp	Tox		Dusp10	Rps3	Mycn	Cd53	Pnrc1	H2-T10	Trav1	Ccl4	Hist1h2ac	Plac8	Prr13	Mki67	Fen1	Gm11223	Lztfl1	Ramp1	Ptov1	Tcrg-C1	Sh2d1a	Ncf4
	Ccnb2	Klrc1	Hspd1		Psmb9	Rps21	Abi3bp	Tubb5	Skp1a	Inpp4b	Cnn2	Sidt1	Spc24	Hmgb2	Tnfrsf25	Hist1h2ak	Ptma	Acsl5	Zfas1	Ucp2	Atp1b1	Nudt4	mt-Co1	Klrd1
	Fbxo5	Ifng	Cd200		Bcl11b	Rpl8	Laptm4b	Cd28	Sox4	Izumo1r	Ly6a	Klrc2	Neil3	Ncf4	S100a11	Birc5	Prim1	Hmgb3	Malat1	Mier1	Il17f	Cela1	Aldh2	Slamf7
	Plk1	Myo1f	Myb		Tnfrsf4	Rpl5	Ascl1	Ephx1	Hnrnpa2b1	Btg1	Mbnl1	Klra1	E2f8	Rps17	Ccr2	Kif15	Shmt1	Rpl22l1	Sell	Gm45623	Sh3pxd2b	Cd247	Itm2a	S100a11
	Rad51	Klra7	Ephx1		Oas3	Rpl36a	Ly6g5b	Sox4	Marcksl1	Psmb9	H2-Q4	AW112010	Depdc1b	S100a11	Mmp25	E2f8	Nap1l1	Cks1b	Npc2	Ap3s1	Rgs10	Cotl1	Cd247	Ostf1
	Cenpe	H2-D1	Ppan		Lmo4	Rpl35	Socs3	Chn2	Gsn	Actn1	Stat4	Prf1	Cenpm	Gm4739	Blk	Cdca3	Cdt1	Rdm1	Cpa3	5830411N06Rik	Fam169b	Socs2	Cyb5a	Rom1
	Neil3	Il18rap	Gm45716		Xaf1	Gm15772	Ccr2	Gramd1b	Tmcc3	Gimap3	Sell	Gramd3	Gm15428	Rps27l	Il7r	Foxm1	Dtl	Skp1a	Ndfip1	Znrf1	Rasgrp1	Ccr10	H3f3a	Rln3
	Cenpf	Fasl	Pa2g4		Txndc15	Rpsa	Adam12	Sh3bp2	Sh2d1a	Atp1b3	Acp5	Ppm1j	Cdca8	Srm	Tcrg-C1	Hist1h1b	Clspn	Hmgn5	Aff4	Prodh	Camk2d	Il7r	Tcf7	Calm1
	Nuf2	Arsb	Nhp2		Lpxn	mt-Nd5	Selenop	Cap2	Gimap8	Rab3ip	Tagln2	Tmem163	Ccnf	Fkbp2	Ero1l	Aurka	Psmc3ip	Dbi	Abi3	Chrna9	Tspan13	Ahnak	Fyb	Gimap3
	Mxd3	Cd244a	A430093F15Rik		Hpcal1	Rps26	Tnfsf14	Siae	Ephb6	Il6ra	Glipr2	Il2rb	Ndc80	Tpi1	Gm2a	Cenpf	Pold1	Lsm5	Pnrc1	Sh3pxd2b	St6gal1	Matn2	Tmsb10	Bola2
	Cit	Neurl3	Slamf6		Tap1	Rpl37	Ckb	Basp1	Rhoh	Chd3	H2-Q1	Ahnak	Bub1b	Hspd1	Smox	Cdca8	Fabp5	Sfpq	AA467197	Zbtb8b	Phgdh	Abi3bp	5830411N06Rik	Tmsb4x
	Gm11223	Cd52	Gar1		Iigp1	Tpt1	Igf1r	Tmsb10	Gm43352	Arhgef1	Smc6	Klra7	Ncaph	Rorc	Bcl2a1d	Kif2c	Rpa2	Anp32e	Kdm5b	Rgs10	Grifin	Hbegf	Ikzf2	H2-D1
	Ube2c	H2-K1	Nop58		Sp140	Rps3a1	Avpi1	Sept7	Gpsm3	Trav1	Gm11346	Il12rb2	Cep55	Ndufa4	Cd7	Ska1	Chek1	Paip2	Prdx2	Ypel3	Pdlim4	Dap	Abi3	Ifitm1
	Uhrf1	Dapk2	Ddx21		Sesn3	Lars2	Bcl2a1a	Dgkz	Kcnmb4	Gimap1	Gimap5	Arsb	Hist1h2ak	Rpl14	F2r	Ttk	Gins1	Ssr2	Mta3	Arl5c	2410006H16Rik	Vim	Skap1	Qrfp
	Kif11	Ms4a4b	Smpdl3a		Mxd4	Rpl39	Abhd15	Frat2	2610307P16Rik	H2-Q6	Psme1	Ctsw	Kif4	Shmt2	Lgals1	Top2a	Orc6	Dynll1	Gimap6	Ckb	Hnrnpa1	Gm29243	H3f3b	Prr5l
	Ccne1	Selplg	Ccr4		Irgm1	Fau	St3gal6	Cd2	Tuba4a	Gm8369	Pld3	Tyrobp	Rrm2	Sdf2l1	Rnase4	Spc24	Tyms	Cdc20	2300009A05Rik	Ftl1	Il21r	Myo1e	Cirbp	Gm11707
	Nusap1	Cd7	Tnip2		Sptssa	Rps19	Susd2	Ndfip1	Gimap9	Shisa5	Ifi47	Gzma	Aurka	Hsp90b1	Zbtb16	Kif22	Syce2	Snrpa	Fam169b	Thy1	Sell	Selenop	Lztfl1	Golm1
	Slc43a3	Cd2	Cap2		Foxo1	Rpl7	Ucp2	Tigit	Marcks	Ifi47	Fam189b	Myo1f	Ttk	Cox5a	Rarg	Bub1b	Hsp90aa1	Plac8	Ccr8	Tnfrsf25	Fbxl12	S100a11	Rasgrp1	Lyn
	Cdca8	Zyx	Csf1		Ifi47	Rpl23	A130023I24Rik	Gm10505	Rasgrp1	Ptms	Prf1	Pvrig	Rad51ap1	Ptma	Rexo2	Cep55	Gm11223	Hmgb2	Cnot6l	Gtf2h4	Hdac7	Fxyd5	Atpif1	Gm12854
	Prc1	Hcst	Il4		Gbp2	Rps10	Nr1d1	Tubb2b	Rnf167	Ptprc	Ppp3cc	Gm2682	Pclaf	C1qbp	Bcl2a1b	Incenp	Srsf2	Igfbp4	Colq	Lpar6	Gtf2h4	Cd7	Camk4	Eif5a
	Asf1b	Il2rb	Myc		Lxn	Rps7	Colq	AA414768	Ctsl	Slfn2	Rhoh	Cd244a	Tk1	Rpl28	Comt	Kif20a	Tuba1b	Psmc1	Cd27	Ppp1r14b		Myl6	Kdm5b	Tmem238
	Ttk	Gimap4	Mmd		6330403K07Rik	Rps14	Emb	Arhgap18	Asb2	H2-T22	Gm2682	Ctla2a	Sgo2a	Dkc1	Ckb	Cenpe	Hat1	Hsp90b1	Tmem121	mt-Atp8		Ostf1	Pnrc1	Srgn
	E2f8	H2-K2	Vamp5		Igfbp4	mt-Rnr1	Kcnc1	Actb	Paip2	Cd9	Dgka	Wdr95	Melk	Set	Qpct	Pimreg	Cbx5	Pdia6	2410006H16Rik	Rasgrp1		S100a10	Rbbp4	Cox8a
	Cdc6	Adgre5	Pex5		Ass1	Rps5	Gm1673	Hacd1	Fkbp1a	Gimap7	Tspan9	Cxcr6	Top2a	Ppic	St6galnac3	Ube2c	Dctpp1	Cx3cr1	Sox5	Txk		Ccr2	Eif3f	Ly6c2
	Tacc3	Mbnl1	Clstn3		Usp18	Rps27	St3gal3	Zfp330	Stk17b	Msn	Atp1b1	Il18rap	Cenpe	Ppp3ca	S100a10	Tacc3	Stmn1	Uqcrq	Scand1	Fbxo27		Card19	Sell	Cotl1
	Kif15	Ccl5	Ptpn5		Ccr9	Rpl35a	Actn2	Cnih2	Dusp10	Dgka	Rapgef4	Rps27	Clspn	Txn1	St3gal6	Bub1	Rfc4	Tpx2	Cd37	Il16		Tmem176a	Skp1a	Cxcr6
	Cdc45	Rgs1	Rprm		Tubb3	Gm6472	Pde5a	Enox1	Trbc2	Lgals9	Tgtp2	Tmsb4x	Cdca2	Rarg	Abhd15	Ect2	Hnrnpab	Gm4739	Igfbp4	Dgcr6		Slc6a13	Idh2	Myl6
	Mybl2	Pglyrp1	Tnfrsf9			Rpl10a	Cxcr6	Rnf19a	B630019A10Rik	Pnrc1	Pim2	Ccr5	Lrr1	Mif	Abi3bp	Cdkn2c	Usp1	Dap	Fyb	Il17re		Cd44	Abhd8	Rnh1
	Top2a	Ppm1j	Nrgn			Gm26917	Lrrn2	Hsp90ab1	Ptms	Ddx5	Saraf	Rps16	Kif20a	Ybx1	Kcnc1	Racgap1	Snrpd1	Tuba1a	Chd3	Dck		Aprt	Tspan31	Me2
	Kif22	Sh3bgrl3	Kirrel3os			Rps25	Selplg	Stmn1	Cd1d2	Ms4a6d	Sidt1	Rps21	Bub1	Tipin	Gclc	Kif4	Mybl2	Akr1c13	Cd3d	Cirbp		Comt	Snrpe	Chpf
	Ncapg2	Ms4a6b				Rack1	Il7r	Rexo2	Rgs10	St8sia6	Rasgrp2	G0s2	Mybl2	Rpsa	mt-Co1	Melk	Tfdp1	Crip1	Rhoh	Tctex1d1		Cd82	Hdac7	Gna15
	Kif4	Adora2a				Rpl37a	Stk24	Sub1	Fus	Stat1	G0s2	Hcst	Cenpp	H2afz	Plin3	Hist1h2ap	Fam111a	Anxa2	Ptov1	Cd3e		Cabin1	Smc4	Xcl1
	Kif20a	Lpar6				Eef1b2	Plxnd1	Gm9844	Camk4	Il21r	Psmb9	Zyx	Ccnb2	Smco4	Lgals3bp	Pclaf	Cdk4		Dok2	Malat1		Prickle1	Cd3g	Rexo2
	Hist1h2ak	Gimap5				Gm10073	Coro2b	Cacng4	Eif4g2	A930005H10Rik		Rps5	Kif2c	Gclc	Gpx1	Rad51ap1	Rad51		Nck2	Pstpip1		Adgrg5	Itk	Vasp
	Cdca5	Sidt1				Rpl30	F2r	Supt4a	Dusp6	Rasa3		Rps24	Kif22	Srgn	Tspo	Hist1h2ab	Ybx1		Maf	Rsrp1		Acpp	Rps10	Irf8
	Ccnb1	Btg2				Gm37376	5830411N06Rik	Mif	Dnaja1	Arhgap45		Anxa2	Gm2862	Lgals3	B3galt2	Rrm2	Gapdh		Grcc10	Abi3		Ncf4	Rtf1	Klrk1
	Sgo2a	H2-Q1				Wdr89	Gm16271	Adk	Gm37248	Arhgap20		S100a6	Diaph3	Mcm4	Fam129a	Kif18a	Apex1		Ctse	H3f3b		Nxnl2	Ap3s1	Ran
	Mad2l1	Qpct				Cd74	Psap	Ybx1	Themis	Peli1		Rgs1	Ncapg2	Pttg1	Gm12854	Hist1h2ae	Rfc2		Wbp1	Mtdh		Gm31887	Rps15a	Ddc
	Cenpw	H2-Q6				Rpl13a	Gfra4	Arid5b	H2afv	Sptbn1		Rpsa	Rad51	Lmo4	Rora	Cks2	Ran		Tcf12	Rbm39		Sept11	Atxn10	Cebpb
	Cdca2	Klrb1f				Rpl4	Cpe	Rasgrp1	Dynll1	Treml2		Arl4d	Tacc3	Nap1l1	Cyth4	Kpna2	Dnmt1		Trp53i11	Glcci1		Rora	Myb	Osbpl3
	Ccnf	Pag1				Rps16-ps2	Prrt1	Rap1a	Hnrnpdl	H2-T23		Gem	Kntc1	Gpx1	Nr1d1	Ncapd2	Tcf19		Rasal3	4930523C07Rik		Gm9961	Ubac2	Nt5e
	Lockd	Il18r1				Gm9794	Lgals1	Rgs10	Tubb2b	Isg15		Gimap3	Hist1h2ap	Lockd	Cysltr1	Ncaph	Hmga1		Coro7	Bcl2l11		Map1b	Thy1	Ubash3b
	Trip13	Pvrig				Prr5	Fam20a	Egr1	5830444F18Rik	Dusp10		Selplg	Foxm1	Aldoa	Ldhd	Smc2	Ptges3		Prkcq	Gm37552		Actg1	2410006H16Rik	Slc17a9
	Tyms	Dennd4a				Rpl6	4833412C05Rik	Gadd45a	Tsc22d4	Cd5		Ostf1	Cdc45	Lmnb1	Coro2b	Kif14	Rrm1		Pglyrp2	Podnl1		Gng2	Btg1	Cd244a
	Chaf1a	Gm4070				mt-Nd6	Acpp	Spint2	Spint2	Ubash3a		Adgre5	Ankle1	Gm6166	S100a4	Ska3	Timeless		Wfs1	Slc11a2		Il2rb	Plscr3	Il18r1
	Hist1h1b	B4galnt1				Eef1g	Ptgdr2	Tnfsf8	Tdrp	Tmie		Dennd4a	Hist1h2ab	Rps2-ps10	Tcrg-V4	Tk1	Dek		Camk4	Tmem59		Ikzf3	Eef2	Adgrg5
	Diaph3	Gimap6				Rpl26	Lrrc25	Cd27	Csnk1a1	Ecm1		Rpl13	Sgo1	Nop58	Clstn3	Asf1b	Mif		Foxn3	Arpp21		Fhl2	St6gal1	Mapkapk3
	Lig1	Ltb				Rpl17-ps10	Myo1f	Slc9a9	Lcp2	Foxp1		1700025G04Rik	Hist1h1a	Slbp	Slco3a1	Gm3756	Hmgn1		Tcrg-V1	Sox13		Gm11707	Paip2	Cenpx
	Aurka	Glipr2				Rpl14-ps1	Dtx1	Pld3	Acp5	Sp100		Ctsd	Brip1	Rpl4	Cd82	Spag5	Rfc5		Calcoco1	H2-T10		Il1r1	Wbp1	Pfn1
	Cdc20	Ifngr1					Srgap3	Prkch	Prdx2	Zbp1		Ms4a4b	Hist1h2bj	Gm4316	Myo1f	Gm15428	H2afz		Sla2	Xlr4a		Sptbn1	Rgs10	Cd48
	Kif23	Shisa5					Nebl	Gimap5	Rtf1	Nfkbia		Tent5a	Mtfr2	Rexo2	Lysmd2	Cenpl	Hsp90ab1		1110038B12Rik	Zfp36l1		Gm8822	Tgfbr2	1810037I17Rik
	Knstrn	Bhlhe40					Itgae	Glo1	Zcchc12	Mllt3		Rps10	Racgap1	Selenoh	App	Gtse1	Pa2g4		Ppp1r14b	H2-Q6		Gpx1	Colq	H2-K1
	Dhfr	Ypel3					Dock5	Cd84	Kdm5b	Tnfrsf14		Rps3	Hist1h2ae	Gnas	Acsbg1	Cit	Cdc45		Ramp1	Nim1k		Sept8	Nrip1	Tagln2
	Ncapd2	Anxa2					Zp1	Tuba1a	Selenok	Tapbp		Rpl18a	Espl1	Nme2	Igf1r	Mad2l1	Srsf7		Lpar6	Rhoh		Plp2	Ssbp2	Bhlhe40
	Pole	Ptpn22					Tacstd2	BC035044	Rasal3	Ripor2		Rpl37a	Gtse1	S100a10	Podnl1	Ankle1	Ppil1		Kcna3	Ano6		Tmem64	Ypel3	Hint1
	Stmn1	Gm11346					Ldhd	Chl1	Kcnh3	Ddit4		Ifngr1	Trip13	Pgk1	Adgrg5	Hist1h1a	Tk1		Cox7a2l	Gm38405		Prr13		Uqcr10
	Mis18bp1	Cd101					Dkk3	Zcchc12	Ets2	Irf1		Cdh1	Oip5	Tkt	Rpl28	Tubb5	Snu13		Myb	Sox4		Scpep1		Cpox
	Ect2	St3gal6					S100a4	Gm14718	Tspan13	Tgfbr2		Rpl38	Cit	Ccnb2	Myo1e	Tuba1b	Pold3		Txnip	Mxd4		Chad		Tmem109
	Cenps	Runx3					Capg	S100a10	Foxp1	Cd47		Rps28	Ska3	Rps12	Ahr	Aspm	Anp32b		Abhd8	Mzb1		Tmem176b		Serp2
	Arhgap11a	Ahnak					Kbtbd11	Nfatc1	Trbc1	Chchd10		5430427O19Rik	Ncapd2	Nhp2	Cerk	Mastl	Umps		Heg1	Myb		Il22		Tmem158
	Nrm	Cd3e					Prelid2	Pomp	Itgb2	Aff3		H2-D1	Tyms	Tomm5	BC064078	Depdc1a	Gm8203		Rtf1	Ldhb		Pfdn1		Txndc5
	E2f2	Itm2a					Gm2a	Hmgn1	Bcl11b	Bach2		Plek	Hist1h2bm	Ldha	Itgb7	H2afx	Paics		Sytl1	mt-Rnr2		Lysmd2		Chsy1
	Zfp367	Rflnb					Il18r1	Rbm24	Gabarapl2	Irf9		Reck	Hist1h3g	Smox	Ramp1	Hist1h4d	Gm4617		Ubac2	Itgal		Mfsd10		Fmc1
	Fignl1	Inpp4b					Cdk2ap2	Rnf145	Grap	Ift80		Ncald	Cdkn2c	Ncl	Susd2	Parpbp	Tpi1		Arhgef6	Klf3		Glud1		H2-K2
	Gm4739	Cd38					Lingo4	Art2b	Inpp4b	Ass1		Ccnd3	Plk4	Mrpl12	Rasa4	Tyms	Atad2		Pdcd1	Lcp2		Arg1		Traf1
	Gins2	Tnfrsf18					Tns4	Cbfb	2019-09-09	Zbtb7b		Rpl21	Fignl1	Impdh2	Prelid2	Hist2h2ac	Rpa1		Arhgap15	Ptpn18		Bcl2a1d		Il4
	Hist1h2ac	Crim1					Plekhf1	Mrps6	Ttc3	Smc4		Eef1a1	Asf1b	Banf1	Rnh1	Cenpm	Rbmxl1		Bcl11b	Xlr4b		Psen2		Cd9
	Cenph	Btg1					Fxyd5	Cd200	Anxa5	Tnfrsf18		Rplp2	Nek2	Fbl	Lrrc17	Diaph3	Dnajc9		Tcrg-C4	Gm48321		Gm19585		Prr5
	Rrm1	Klf3					Fxyd7	2610307P16Rik	Il6st	Vim		Gm6472	Spag5	Adam19	Cited4	Ncapg2	Dtymk		Slc7a8	Nrip1		Hcst		Tuba1c
	Ccdc34	Ppp3cc					Malat1	Raph1	Sall2	Cdkn2d		Yes1	Mad2l1	Cd7	Epas1	Kifc5b	Tkt		Rgs10	Bcl11b		Zbtb16		Lysmd2
	Plk4	F2r					S100a11	Lrmp	Traf4	Fam169b		Cd7	Lockd	Tnfrsf25	Ahnak	Hmgb2	Cisd1		Rab27b	Gpr25		Evl		Phf11b
	Dscc1	Clec2d					Dhcr24	Ier3ip1	Lrrc42	Nxpe3		Fau	Cenpl	Ly6e	Pla2g16	Stmn1	Ppa1		Map2k5	Gm5914		Ptpn6		Orai3
	Lmnb1	Junb					Dap	Ublcp1	Zfp821	Scml4		Rpl8	Hist1h1d	Rbm3	Mycn	Cip2a	Nutf2		Nrip1	Stx6				AW112010
	Syce2	H2-Q4					Smox	Gm35363	Patz1	Tnfrsf9		Rpl9	Incenp	Cdk4	mt-Atp8	Rad51	Eif5a		Slc35b4	Mturn				Ifng
	Ezh2	Ms4a6d					Gpx1	Gnai3	St13	Tbc1d1		Ptpn4	Hist1h2ai	Rgcc	Crip1	Kifc1	Gm4204		Plac8	Dclre1c				Nop10
	Pkmyt1	Ppp1r12a					Rarg	Cytip	Slamf1	Dennd2d		Rps7	Sapcd2	Ndufa1	Rps11	Clspn	Nelfe		Ctsd	H2-K2				Plp2
	Tcf19	Cd44					Cd3e	Psma7	Fubp1	Ikbke		Cst7	Arhgap11a	Rnf208	Socs3	Cenpn	Pclaf		Snrpert	Slc43a2				Neurl3
	Hist1h2ap	Tm6sf1					Comt	Klhdc2	Rsrp1	Ccnd2		Gm4070	Mcm10	Ccr8	Sytl1	Oip5	Nmral1		Sh2d1a	Slc16a5				Atp5g1
	Cks1b	Dusp2					Ltb	Cmtm7	Trav1	Prkca		Rps13	Ccnb1	Ctla2a	Rpl32	Arhgap11a	Npm1		Traf4	Kcnip2				Klhdc2
	Prim1	H2-Q2					St6galnac3	Eif5a	Tsc22d1	Tesc		Crim1	Kif14	Hmgn2	Dennd4c	Tubb4b	Rnaseh2b		Pdha1	Tgtp2				Tpi1
	Chtf18	Tspo					Krt83	Rnf167	Slc9a9	Ndrg3		Rpl23	Aspm	Gm26917	Thy1	Lockd	Cdv3		Gm37552	Ccr6				S100a13
	Hist1h2ae	Mylip					Arnt2	Tspan6	Hotairm1	Klhdc2		Klf3	Parpbp	Cenpa	Gm1673	Tmpo	Snrpf		Man1a	B2m				Piezo1
	Nsd2	Wipf1					Maf	Gm11223	Nab2	Ctss		H2-K1	Cenpk	Tcrg-C4	mt-Cytb	Ccnb1	Mthfd2		Parvg	Camk4				Syngr2
	H2afz	Prex1					Rinl	Gm11998	Stat5b	Ablim1		Rpl36	Knstrn		Ncf4	Prr11	Hspd1		Pld3	Furin				Prr13
	Gm8203	Bin2					Lysmd2	Tnfrsf14	Ubald2	Kcnn4		Entpd1	Slc43a3		Ptprv	Anln	Ncl		Tuba8	Stat1				Nop2
	Ptma	Saraf					Il2ra	Gramd4	Gimap4	Slc44a2		Rps23	Spdl1		Selplg	Stil	Nop58		Abcb9	Pcf11				Gm45716
	Gmnn	Hsd11b1					Il18rap	Enc1	Abhd8	Pik3ip1		Ctla2b	Chtf18		Trpv2	Poc1a	Nop56		Pigx	Rabgap1l				Gpr68
	Cdkn2c	Ccnd3					Arl6ip1	Gata3	Bcl2	Stk38		Rac2	Cenpw		Mgat5	Cdc25c	Uqcrq		Hdac7	St3gal6				Jaml
	Hmgb2	Rabac1					S100a10	Cd69	Ccr4	Rtp4		Rpl17	Ticrr		Avpi1	Spdl1	C1qbp		Mpp1	Rnf114				Ybx3
	Fen1	Cmtm7					Nav2	Sh2d1a	Atp6v1g1	Cd200		Rpl19	Hist1h4d		Emb	2700099C18Rik	Ipo5		Pik3ip1	2019-09-09				Calhm6
	Kif20b	Jak1					Mical1	Gm7785	Sfpq	Tank		Rpl18	Cdc20		Atp2b1	H2afz	Rps2		Pstpip1	Tgfbr2				Kit
	Atad5	Gm2682					2019-09-05	Hnrnpa1	Khdrbs1	Pacsin1		Eomes	Traip		Srgn	Cdc20	Ssrp1		Cd53	Wdr33				Lpcat4
	Mcm5	Serinc3					Znrf1	Tm6sf1	Nono	H2-Q2		Chsy1	Cenpn		Psap	Gm8956	Rfc1		Pecam1	Arhgap45				Comt
	Ube2t	Vsir					Prr13	Cdca7	Runx1	Add3		Gm8995	Exo1		Cd44	Trip13	Impdh2		Rnf166	Man1a				Bcl2a1b
	Rfc4	Crybg2					Gpr183	Jarid2	Cbx1	Als2cl		Rpl37	Pkmyt1		Rnf208	Fam83d	Set		Rftn1	H2-Q1				Steap3
	Smc2	Gimap8					Epas1	Mrpl52	Rap1a	Arhgap15		Arl4c	Ect2		Tpst2	Sapcd2	Psat1		Trgv2	Arhgap4				Hsp90b1
	Hells	Chsy1					Plin3	Spcs2	Cdh24	Nsg2		Rpl27a	Pimreg		Cd72	Pif1	Prdx1		Atxn7l3b	Rnf166				Gpr183
	E2f1	Itm2c					Tm6sf1	Ralb	Prkcq	B4galnt1		Rps16-ps2	Syce2		Lax1	Gm15452	Lsm2		Zfand6	Carmil2				Ndufb7
	Mcm3	Esyt1					Ikzf3	Hes5	Ubash3a	Gpr18		H2-K2	Rad54l		Rpl18a	Gm4739	Prmt1		Marcksl1	Tbc1d10c				Ncl
	Brca2	Mxd4					Adrb2	Pebp1	Mapk11	Ifih1		Stat4	Nsd2		Plekhb2	Kif20b	Erh		Lipa	Aagab				Sdf2l1
	Gm6594	Gm19585					Oaz1	Chst15	Maml2	Gabrr2		Klf2	Cks2		Eng	Gm10184	Fkbp4		Slc15a1	Atl2				Timm10
	Hmgn2	Mndal					Slc11a2	Xpnpep3	Hnrnpl	2010016I18Rik		Tpt1	Ccne1		Acpp	Ptma	Srm		Itk	Gata3				Smap1
	Rfc5	Efhd2					Ramp1	Vps36	Bnip3l	1700097N02Rik		Ppp1r12a	Gm4739		Fah	Plk4	Nudc		Ano6	Pik3ip1				Pvrig
	Gm7125	Sema4a					Lmo4	Tra2b	Galnt6	Gbp4		Rpl32	1500009L16Rik		Rplp0	Rrm1	Fbl		Slc2a3	H2-T23				Ndufa12
	Trim59	Sesn1					Slc41a3	Cd81	Midn	Atp1b1		Uba52	Kif18a		Gm17745	Bora	Cycs		Srgn	Dennd2d				Ebna1bp2
	Pttg1	Gimap1					Lax1	Ankrd10	Lrp10	A430078G23Rik		B2m	Kif20b		Ramp3	Cdc45	Lyar		Eci2	Gm8909				Zyx
	Psmc3ip	Cd48					Laptm5	Asap1	Gpr83	Galnt6		Rpl34	Ccdc34		Il12rb1	Ccnb2	Phgdh		Ctsa	Psap				Glud1
	Pola1	Spin2c					Plin2	Gm12663	Frat2	Xaf1		Itgb1	Dhfr		Ubash3b	Nek2	Nolc1		Fli1	Slc9a9				Lfng
	Gm3756	Gabarapl2					Rasgrp1	Cux1	Cd5	Igsf23		Gm4759	Poc1a		Krt83	Arhgef39	Rps2-ps10		Sp110	Slfn2				Naf1
	Hmgb3	Trac					Hmgn3	Litaf	Vamp1	Foxo1		Pik3ap1	Chaf1a		Rhobtb1	Gm2862	Gar1		Rora	Cbfa2t3				Ccnb2
	Gm15452	Ier2					Fli1	A430106G13Rik	Atpif1	Ephx1		Rps8	Cdc6		Gpr183	Gm11223	Dkc1		Gngt2	Zfp36				Map3k8
	Tipin	Prkch					Jag1	Ldhb	Armcx6	Ifit1		Rpl39	Uhrf1		Ppp3ca	Pkmyt1	Gm9118		Lbh	Slc35b4				Prdx1
	Fam111a	Ifi208					Cd226		Il4ra	Pde4d		Gm19585	Ube2t		Smco4	Cks1b	Txn1		Rcbtb2	Hist3h2ba				Ost4
	Cks2	Arhgap45					Ifngr1		Zfp281	Fyb		Gm10260	Hist2h2ac		Lrrc25	Hist1h2bb	Hspe1		Arhgap9	Calm3				Tomm5
	Gm10282	Cdc42ep3					Bik		Zfp467	Mgst2		Gsap	Cenph		Fxyd5	Troap	Ppid		Midn	Gm48161				Irak1
	Chaf1b	Gzma					Itgb7		Ptov1	Il16		Hsd11b1	Lig1		Smyd2	Dbf4	Myc		Fam189b	Ccl4				Fasl
	Gm4316	Peak1					Rexo2			Cmah		Pde2a	Prim1		Tmem256	Gm8203			Ptk2b	Lig4				Capg
	Tuba1b	Gm4258					Sat1			Pecam1		Srgn	Cenps		Mif4gd	Hist1h2ai			Arhgap4	Mgat5				Lyar
	Tmpo	Cxcr6					Ap3s1			Tap1		Cd38	Gm4316		Ppp1r14b	Haspin			Rsrc2	Il12rb1				Jund
	Ran	Cd160					Zap70			4930523C07Rik		Tm6sf1	Hist1h3e		Wls	Ube2s			Lamtor4	Ero1l				Capzb
	Hist1h1a	Tbc1d10c					Zfp36l1			Retreg1		Rps27rt	Pole		Bik	Hist1h3e			Klf3	Gpr132				Gm15920
	Dut	Akap13					Dnajc3			Prkch		Myl6	Dlgap5		Cpd	Gm4316			Ilvbl	Nck2				Bin1
	Dtl	Furin					S100a6			Ifi209		Rps14	Ckap2		Myl12b	Hmgn2			Mtf2	Foxn3				G6pc3
	Haus4	Gm8995					Hsp90b1			Ifi214		Sytl2	Chek1		Syngr2	Ccdc34			Samsn1	Gmfg				Ppp3cc
	Mcm7	Gem					Sptssa			Slfn5		Rps12	Gmnn		Gpr68	Pttg1			Tia1	Tmbim6				Ppia
	Suv39h1	Txk					Chad			Gltp		Rps19	Dscc1		Prr29	Hist1h3g			Runx3	Desi1				Tpst2
	Rmi2	Hvcn1					Nfil3			Gstp3		Bcl2	Cip2a		Lingo4	Ube2t			Acss1	Abhd8				Fhl2
	Ppia	Ripor2					Mif4gd			Tgfbr3		Thy1	Gm10184		Bad	Mybl2			Esm1	Endou				Crtam
	Timeless	Evl					Rbl2			Bst2		B4galnt1	Zfp367		Vax2	Ticrr			Sh3bp5	Chmp1b				Ddx21
	Prim2	Lfng					Cyb5a			Il4ra		Ptpn18	Haspin		Gng2	Rangap1			Acap1	Tspan13				Noa1
	Prdx4	Ctla2b					Gm19585			Bcl3		Serpinb9	Hist1h1e		Cnr2	Ttf2			Ppm1l	Map1lc3b				Aprt
	Cenpl	Litaf					Gm15764			Sesn3		Trgv2	Rrm1		Tspan31	Dek			Hnrnpll	Wdr27				BC029722
	Orc6	Rinl					Manf			Irf2		Il18r1	E2f2		Chad	Hist1h3c			Dbn1	Ccnd3				Slc19a1
	Dlgap5	Cdh1					Sla			H2-T24		Rpl12	Brca1		Scpep1	Lmnb1			Ttc3	H13				Actb
	Mcm6	Ppp1r18					Tax1bp1			Cox7a2l		Crip1	Cks1b		Snx2	Cenph			Frat2	Ilvbl				Prex1
	Smc4	Prag1					Rora			Ctse		H2-Q6	Smc2		Agpat5	Tuba1c			Trerf1	Atp1b1				Lockd
	Tubb5	Ssh2					B4galnt4			Igtp		Fxyd5	Rfc4		Fam234a	Hirip3			Gm16565	Elf1				C1qbp
	Pmf1	Vasp					Gpr132			Cd6		Crybg1	Gins1		5830444B04Rik	Cenpw			Susd1	Stat4				Polr2f
	Hmgb1	Ptpn4					Abi3			Junb		Runx3	Tcf19		Xlr4a	Gm20628			Lysmd3	Epcam				Cd40lg
	Pole2	Lpcat4					Mdfic			Phf11c		Cx3cr1	Atad5		Crmp1	Hmgb1			Cmtm7	Itk				Pdap1
	Selenoh	Jund					Crtam			Zdhhc15		Rps15a	Pola1		Cabin1	Hist1h3f			Cx3cr1	Gm6934				H2-Q6
	Hnrnpa3	Pnrc1					Tspo			Rhof		Rps3a1	Pmf1		Sema4a	Cenpp			Ap3s1	Tespa1				Arsb
	Rfc3	Arrb2					Pdia6			Parp11		Rpl14	Pttg1		Zp1	Hist1h2bj			C030034L19Rik	Iigp1				Ndufa4
	Hist1h1d	Leprotl1					Ighm			Asap1		Rpl30	Slc25a10		Clint1	Ezh2			Dtx3	Blk				Srm
	Hirip3	Cd69					Rnase4			Gm2682		Rps4x	Kpna2		Fnbp1	Ckap2			Ankrd12	Bach1				Psmb3
	Ska2	Tnfsf10					Psen2			Ifngr2		Ppp3cc	Ndc1		Naca	Nucks1			Atp13a2	Rps27rt				Esyt1
	Hnrnpab	Gpr68					Cd47			Samd9l		Pim1	Rmi2		Sec11c	Smc4			Bptf	Fli1				Lcp1
	Incenp	Lsp1					Dennd4c			Chic2		Serpinb6b	Nrm		Il17rb	Bard1			5830411N06Rik	Cdpf1				Nhp2
	Anp32b	H2-T23					Cabin1			Tnfaip8l2		Ttc39b	Ska2		Rpl4	Anp32b			Clec12a	Sh3bp5				Bcl2a1d
	Cbx5	Anxa6					Ypel3			Sp140		Stc2	Fen1		Rnf144a	Hjurp			Tmem108	Coro2b				Chn2
	Hint1	Zfp36l2					Tpst2			Mxd1		Neurl3	Cbx5		Itm2b	Gmnn			P2rx7	Neil1				Cep55
	Slbp	Ifi203					Lpcat3					St3gal6	Gm11223		mt-Nd2	Hist1h1e			Arrb2	1110008P14Rik
	Tubg1	Prkcb					Ccr10					H2-Q1	Gm15452		Furin	Hist2h2bb			Klhl24	Nav2
	Nasp	Fhl2					Mmp14					Sgk1	Kifc1		Lpxn	Hist1h1d			Rnf2	Rcsd1
	Ranbp1	Klhl6					Ero1l					Rpl35a	Hist1h4k		Lhfpl3	Nrm			Sh2b1	Dhrs3
	Pola2	Sgk1					Arntl					Tpst2	Hirip3		Egln3	Gpsm2			Tspan31	Gm7332
	Pcna	Itgae					Sh2d2a					Gm9794	Gm3756		Gm8730	Cenpk			Rapgef3	Ube2e3
	Mms22l	Arhgap9					Pdcd1					Map3k8	H2afx		Laptm4b	Hist1h2bm			Jarid2	Gbp4
	Hist1h3e	Rasal3					Runx3					Gm9843	Gins3		Runx3	Brca1			B630019A10Rik	H2-T22
	Rpa2	Gramd1a					App					AU020206	Gins2		Atp8b4	Brip1			Slamf1	Vamp1
	Dck	Peli1					Plekhb2					Rps2	Hmgb2		Nrp1	Lrr1			Glrx	Tpt1-ps3
	Marcksl1	Dap					Atp8b4					Rpl27	Rcc1		Dock2	Kntc1			Plin3	Hdac7
	Csrp1	Pld3					Gmfg					Shisa5	Prim2		5830411N06Rik	H2afv			Itpr2	Pdcd4
	Gm4617	Clec2i					Ctsa					Gnas	Tmem97		Tnfsf14	Ran			Itgae	Vgll4
	Ung	Sema4d					Adgrg5					Gm15772	Rfc5		Stt3b	Dlgap5			Gtpbp2	Clk3
	Dnajc9	Pex5					Lat					Lpcat4	Tipin		Rbl2	Gm10282			Jakmip1	Rasal3
	Srsf3	Lcp1					Tcrg-V4					Zcchc18	Pold1		Ppib	Bub3			Casp3	Runx1
	Pold1	Cerk					Tceal3					Irf8	Ezh2		Klk8	Hist1h2bn			Atp1b1	Gabbr1
	Anp32e	Sipa1					Socs1					Rpl3	Tuba1b		2019-09-08	Gm44297			Lxn	Bbc3
	Gm6166	Bcl2					Sntb1					Gimap5	Tmpo		Ppt2	Selenoh			Id3	Podxl2
	Atad2	Pbxip1					Ankrd63					Rpl13a	Mcm5		Serpinb6a	Trim59			Gyg	Tap2
	Lsm2	Gpr132					Zan					Arl6ip5	4930579G24Rik		Lpcat3	E2f2			Crtc3	Uvrag
	Prdx1	Sp100					Tcrg-C1					Prr13	Lmnb1		Sdf2l1	Calm2			Wipf1	Il21r
	Cdca7	Rgs3					Palld					Cd52	Wdr76		Eya2	Tcf19			Tdrkh	Sfi1
	Cdkn2a	Zfp36					Akirin2					Rpl22	H2afz		Sesn1	Knstrn			Slc39a6	Maf1
	Dek	Ccr8					Timp2					Ifitm3	Gm8203		Znrf1	Cmc2			Kbtbd11	Camk2d
	Nup85	Ptprc					Osbpl3					Lfng	Bora		Fam124b	Gm6594			Tnfsf11	Marcksl1
	Dctpp1	Lrmp					Scpep1					Klf6	Ptma		Prrt1	Hnrnpa3			Pex6	Chd1
	Hat1	Tapbpl					2019-03-02					Rpl10	Mcm3		Cst3	Cdkn3			Tcrg-C2	Zap70
	H2afv	Myh9					Cst3					Rpl19-ps11	Hist1h3f		Leo1	Rad54l			Grap2	Jakmip1
	Tfdp1	Zc3hav1					Cd72					Ncf4	Dut		Chst11	Anp32e			Pycr2	Ltb
	Carhsp1	Fam189b					Mgat5					Bbc3	Stmn1		Kcnk7	Syce2			Batf	Capn3
	Fabp5	Phf1					Prkar1a					Cd160	Wee1		Fst	Cbx5			Utrn	Tcf12
	Rcc1	Ostf1					Clic1					Golm1	Rfwd3		Bri3bp	Rad21			Ldhb	Cyb5a
	Siva1	Hip1r					Spcs2					Il7r	Prdx4		Npl	Hist1h2al			Bach1	Tox
	Mcm4	Mob3a					Slco3a1					Tnfsf10	Cenpa		Hgsnat	Pmf1			Foxo3	Agfg2
	Snrpd1	Pitpnc1					Crmp1					Glipr2	Cdk2		Rab19	Lig1			Cd1d1	Fxyd7
	Hsp90aa1	Ptpn6					Sox13					Pim2	Ube2s		Amhr2	Rad18			Ldlrad4	Tap1
	Rfwd3						Kcnk7					Rps15	Kif23		Pdia4	Zfp367			5830418P13Rik	Txnip
	Txn1						Fbxo27					Myl12b	Selenoh		Lamp2	Kif23			Arhgef2	Plcl1
	Mcm2						Marveld1					Cyth4	Alyref		Fbxo27	Fignl1			Cbfa2t3	Wbp1
	Nap1l1						1810058I24Rik					Rpl5	Hells		Vsir	Ska2			Gstt2	Lasp1
	Cdt1						Snx2					Nod1	Hist2h2bb		Lgmn	Cenpa			Nr3c1	Ndufs4
	Dbf4						Gabbr1					Mbnl1	Haus4		Pde5a	Hist1h4h			Eng	St6gal1
	Ube2e3						Kif1b					Rps18	Orc6		Cd48	Hist1h2bh			Gem	A430035B10Rik
	H2afx						Lcp1					Rps11	Ncapd3		Mppe1	Cdc25b			St8sia4	Arhgap30
	Gapdh						Dhx34					Gm11346	Nup37		Hsp90b1	Banf1			Arhgap26	Mr1
	Srsf2						2019-09-01					Eef1d	Hmgb1		C030034L19Rik	Haus4			Nrros	Arntl
	Ybx1						Gstp1					Il10rb	Gm7125		Capn2	Ckap5			Gimap1os	Inpp5d
	Nucks1						Pdia4					Gm13456	Ppp1r1b		Snai3	Smc1a			Dusp1	Gm42418
	Kpna2						Fut7					Ier3	Slbp		Cd96	Fxn			Pde4b	Nlrc5
	Cmc2						Diaph1					Txndc5	Ran		Rara	Prim2			Gm26917	Ptprs
	Nelfe						Crip1					Gimap4	Fam111a		Laptm5	Mis18a			Crip1	Fbxw4
	Atp5g3						Cd84					Wdr89	Gm4204		Slc25a24	Rfc4			Pde7a	Dusp12
	Alyref						Chst11					S100a4	Timeless		Rinl	Hnrnpab			1300002E11Rik	Lax1
	Hmgn1						Atp2b1					Rabac1	Pold3		Slc27a6	Rhno1			Nfkbie	Csnk1a1
	Banf1						Arhgap26					Il10ra	Ppia		Cd37	Dnajc9			Hes1	Son
	Psat1						Snx1					Btg1	Mcm6		Snx1	Blm			Myo6	Myo1f
	Gm20628						Sema4a					Gm42418	Dbf4		Ncor1	Uhrf1			Junb	Mmp14
	Pdlim1						Mturn					Stard10	Dctpp1		Grn	Alyref				Akirin1
	Dnmt1						Xbp1					Pea15a	Nap1l1		Pold4	Lsm2				Dhx34
	Ube2s						Parp1					Gm4149	Suv39h1		Emp3	Fen1				Def6
	Casp3						Slc16a6					Rpl22l1	Carhsp1		mt-Nd4	Ppia				Trdv2-2
	Cdk2						Snai3					Myo6	Fabp5		Pdia6	Snrpd1				Tecpr1
	Nrgn						Pkp4					Efhd2	Mthfd2		Nt5e	Ywhah				Kcnh3
	Rfc2						Spcs1					Gm15427	Tfdp1		Ehd3	Prim1				Clk1
	Snrpb						Arl5c					Sorl1	Dek		Tex264	Hist2h4				Tbxa2r
	Gm10184						Mtss1					Lax1	Hmgn5		Rnasel	Pola1				Cdkn1c
	Lsm3						Acot9					Cox8a	Trim59		Golm1	Dut				Cbl
	Tceal9						Cytip					Txnip	Atad2		Atf6	Pole				Ypel5
	Sumo2						Cyp4f16					Ptpn22	Anapc15		Manf	Ncapd3				Kcna3
	Lsm5						Fam185a					Sema4a	Rnaseh2b		Stk24	Rfc5				Jmjd1c
	Mrpl18						Ech1					Gm14005	Casp7		Jak3	Srsf3				Sh2d2a
	Cdc25b						Pim2					Eef2	Tubb5		mt-Nd5	Fam111a				Cdk20
	Hist1h4k						Cd37					F2r	Rdm1		Runx2	Atad2				Nisch
	Snrpe						Bcl2a1d					Sntb2	Tuba1c		Lsp1	Gm42743				Trpc4ap
	Ldha						Sdf2l1					Tspo	Hmgn2		Dnajc3	Gm7125				Dnajc3
	Hnrnpa2b1						Jup					Gm13436	Gm20628		Tlr1	Nsd2				Trp53i11
	Smtn						Podnl1					Osbpl3	Cmc2		Ltb	Cenps				Rcbtb2
	Usp1						Leo1					Rpl4	Tubg1		Tacstd2	Usp1				Dnm2
	Cycs						Gm12854					Pde7a	Mcm7		Tuba8	Mthfd2				Ptov1
	Raly						Rara					H2-Q2	Nucks1		Aldoa	Slc43a3				1810053B23Rik
	Eri1						Galnt1					Eef1b2	Hint1		Nme2	Rbbp4				Snrnp70
	U2af1						Ssh2					Klk8	Anp32b		P3h4	Cenpc1				Nabp1
	Ssrp1						Fnbp1					Chn2	Anp32e		Palld	Tipin				Plekhj1
	Gm4204						Kcnf1					Ms4a6b	Chaf1b		Tmem64	Dnmt1				Gm45606
	Ncapd3						Akirin1					1810037I17Rik	Pcna		Ormdl2	Odf2				Dbn1
	1500009L16Rik						Hmgn1					Adam19	Nup85		Cdk2ap2	Cdca4				Sept6
	Tpi1						Sytl1					Arpc1b	Gm6594		Akirin1	Rcc1				Sla2
	Rbm3						Vsir					Rpl26	Ppil1		Trappc6a	Rbl1				Ppm1e
	Pold2						Trbv13-1					Junb	Cdca7l		Slc11a2	Jpt1				Rtkn
	Srsf7						Trac					Cdc42ep3	E2f1		Diaph1	Nelfe				Ptger4
	Pkm						AI467606					mt-Nd5	Dtl		Nav2	Hmgn5				5830444F18Rik
	Impa2						Il16					AB124611	Ranbp1		Id2	Dhfr				Socs1
	Hist2h2ac						Sec11c					Ifnar2	Shmt1		Crot	1500009L16Rik				Rinl
	Nutf2						Batf					Zfp36l2	Acot7		Itgb3	Gm4617				Cd81
	Erh						Hcls1					Prag1	Sephs1		Capns1	Hint1				Gm37248
	AI662270						Elk3					Spin2c	Tceal9		Tspan14	Chaf1a				H2-Q3
	Dtymk						Amph					Rpl3-ps1	Dnmt1		Saraf	Srsf2				Plxdc1
	Rbbp4						Plcb4					Sh3bgrl3	Rhno1		Ccr8	Nup37				N4bp3
	Anapc5						Pdia3					Rpl37rt	Gm6166		Clip1	Hmgb3				Atxn7l3b
	Topbp1						Cers4					Rpl39-ps	Hnrnpab		Prkd3	Psat1				Ntrk3
	Tubb4b						Zyx					Bcl2l11	Nelfe		Luzp1	Pold1				Ankrd11
	Snrpf						Top2b					Bhlhe40	Gm12346		Surf4	Sumo2				Cd8a
	Xpo1						D16Ertd472e					Bin2	Psat1		Orai3	Nup85				AC149090.1
	Hist1h4d						Ppt2					Atp2b1	Usp1		Nme4	Ccne1				Atp6v0c-ps2
	Ppil1						Card19					Pear1	Naa40		Cstb	Csrp1				Fam102a
	Slc25a5						Ncoa7					Pla2g16	Hnrnpa3		AB124611	Lsm3				Wdr78
	Hpf1						Cerk					Gm10499	Snrpd1		Mtdh	Ranbp1				Zfp266
	Rpa3						Dock2					Cebpb	Rfc3		Trgv2	Psip1				Pnisr
	Cenpa						D1Ertd622e					Rcn1	Hjurp		Tcrg-C2	Rbbp7				Grap
	Naa40						Egln3					Rps2-ps10	Gm10282		Pdia3	Slbp				H2-Q2
	Nudc						Tnfaip8					Pfdn5	Dck		Pkp3	Pcna				A630023P12Rik
	Lbr						Lgals3bp					B4galt1	Tmem109		Xbp1	Hist1h4k				Egr1
	Emp3						Cd163l1					Rps10-ps2	Nasp		Ighm	Rnaseh2b				Trbc1
	Rbbp7						Sit1					Jaml	Fkbp2		Plk3	Nxt1				Gm26740
	Igfbp4						Ly6e					Stk10	Dnajc9		Tcrg-V1	Hprt				D16Ertd472e
	Smc1a						Sesn1					Wipf1	Lsm2		Calr	CAAA01147332.1				Chst10
	Cdk4						Rnh1					Apobr	Pole2		Scaf11	Nap1l1				Igsf23
	Hnrnpd						Ppp1r11					Mctp2	Impa2		Hspa5	Kmt5a				Supt5
	Sae1						Xlr4a					Rpl14-ps1	Tubb4b		Lars2	Xpo1				Ubac2
	Hmga1						Lpar6					Nbeal2	Cdca7		Txndc5	Tfdp1				Cd4
	Atpif1						Slc35f2					Esyt1	Ckap5		Fos	Nfyb				Armc7
	Plp2						Tmem64					Fam107b	Gm4617			Tubg1				Fbln2
	Mthfd2						Slc43a2					Lcp1	Rfc2			Hsp90aa1				Morc1
	Rpa1						Ptprv					Rnf130	Phgdh			Nde1				Art1
	Pa2g4						Arl6ip5					Rpl36a	Hist2h4			Mcm5				Tnfaip3
	Ddx39						Galnt12					Btg2	Smc4			Hist1h1c				Mbnl2
	Nudt5						Hspa5					Pik3cd	AI662270			Ubald2				Adam12
	Dpy30						Serinc3					Kbtbd11	Txn1			Nsmce4a				Tnfrsf1a
	Slc29a1						Ncor1					Cd48	Dtymk			Ncaph2				Ccnl1
	Eif5a						Trpv2					Pxylp1	Ly6e			Dtymk				Klhl24
	Uchl5						Arhgap30					Gdf11	Topbp1			Cdk2				Unc5cl
	Il13						Pon2					Rps27a-ps2	Rangap1			Sae1				Xrn1
	Rps27l						Mndal					Gadd45g	Tpi1			Ssrp1				Mpp1
	Cox7a2						Fmnl1					Fam189b	Hist1h1c			Fzr1				Trim24
	Hist1h1e						Impa1					Gm6204	Hpf1			Mrpl51				Trbc2
	Ncaph2						Hgsnat					Adora2a	Hat1			Smc6				Pink1
	Nup62						Arhgap25					Cdc42	Siva1			Nup62				Plekhg3
	Mif						Acsbg1					Krtcap2	Hist1h2al			AI662270				Syk
	Snrpert						Cyth4					Gdpd5	Hsp90aa1			Slc29a1				Pcm1
	Dbi						Il12rb1					Gstp1	Rpa2			Reep4				Ccnl2
	Supt16						Inpp5d					Cmah	Ybx1			Eri1				Ralgps2
	Hprt						F2rl1					Dazap2	Pola2			Nasp				Mgea5
	Ifi30						Arhgef3					Gm45552	Prdx1			Cdkn2d				March7
	Rangap1						Spns1					Phf1	Banf1			Cep57				Spsb1
	Tuba1c						Ripor2					Elovl5	Pold2			Vars				Pitpnm1
	Ilf2						Znrd1					Tcrg-C2	Vars			Rnaseh2c				Atp6v0c
	Rad21						Agpat5					Epsti1	Srsf2			Tceal9				Ldb1
	Hist2h2bb						Bcl3					Emp3	Hnrnpd			H1fx				1700019D03Rik
	Ewsr1						Ppp1r9b					Fam49a	Pa2g4			Anapc11				Sh3glb1
	Phgdh						Pfkp					Iqsec1	Mcm4			Orc6				Zfyve28
	Lyar						Spn					Hvcn1	Cdc25b			Rpa3				S100a11
	Set						Pld3					Ar	Lyar			Supt16
	Bex3						Uhrf1bp1l					Rpl13a-ps1	Cltb			Hmgn1
	Lsm8						Trib2					Dusp2	Fxn			Actn4
	Eif4a1						Ahr					Dtx1	Ipo5			Tnfaip8l1
	Hjurp						Mlec					Mylip	Hprt			Exosc8
	Cbx1						Tsen15					Zdhhc18	Mcm2			Hpf1
	Prelid3b						Tnf					Cd101	Plp2			Nsmce1
	Dynll2						Rnf166					Cd82	H2afv			Smchd1
	Tagln2						Akna					Tmem238	Ncaph2			Txn1
	Ywhah						Gngt2					Iqgap2	Cox8a			Pbdc1
	Anapc11						Rilpl2					H2-Q10	Mrpl18			Mrpl18
	Ptges3						Crot					Dse	Snrpe			Ybx1
	Higd1a						Tacc1					Jak1	Ssrp1			Hnrnpu
	Fus						Isoc1					Rras2	Csrp1			Rfc2
	Klf2						Icam1					Ifi214	Smc1a			Lsm6
	Tkt						Derl1					Gm6533	Nutf2			Rpa1
	Actn4						Rtn4					Lars2	Sumo2			Hat1
	Nsmce4a						Slc37a3					Malt1	Nxt1			Hnrnpd
	Psip1						Ppp1r14b					Akna	Mrpl51			Gm6166
	Rfc1						Rnf144a					Sh2d3c	Rbbp7			Ptges3
	Anxa2						Cd48					Ikzf3	Pdlim1			1810037I17Rik
	Ncl						Clcn3					Rpl17-ps10	Anapc11			Lbr
	Cmtm7						S100a13					Hipk1	Cdca4			Dtl
	Nop58						Retreg2					Arhgef3	Rbm3			Hdgf
	Paics						Lipa					Pitpnc1	Lbr			Smc3
	Lgals1						Dctn1					Ptpn6	Atp5g3			Ddx39
	Ly6e						Cbfa2t3					Prex1	Cdt1			Mcm6
	Calm2						Gm17745					S1pr4	Sdf2l1			Arl6ip1
	Cdkn2d						Fbxo17					Tpm4	Snrpf			Rfc1
	Vim						Scg5					Gng2	Gm15459			Tuba1a
							Fam102a					Hspa1a	Cox5a			Ly6e
							Gipc1					Trmt112	1810037I17Rik
							Cdc25b					Ripor2	Smarcc1
							Pstpip1					Dnaja4	Tkt
							Kcna3					Gm9616	Rpa3
							Map4					CT010467.1	Eri1
							Surf4					Tuba1c	Supt16
							Mast3					Rflnb	Impdh2
							Sema4f					Gm11478	Mif
							Crtc3					Atp10d	Hspa8
							Tbc1d9b					Eef1g	Snrpb
							Piezo1					Ier2	Prelid3b
							Cyfip2					Fam174b	Actn4
							Eif4e3					Gm11127	Shmt2
							Cd96					Rinl	Ddx39
							Dexi					Tmem243	Nudc
							Hmgcl					Vasp	Ptges3
							Jak3					Irak2	Cisd1
							Atf6					Mapre2	Rad21
							Hspa1b					Akr1c13	Sae1
							Tbl1x					Anxa6	U2af1
							Rasa2					Anxa1	Eif5a
							Trgv2					Gimap1	Lsm3
							Stt3b					Znrf2	Cdk4
							Cdkn1b					Lncpint	Rps27l
							Nbdy					Icam1	Dpy30
							Pkp3					Armc7	Gapdh
							Cdc42ep3					Card19	Calm2
							Clstn3					Rps24-ps3	Rbbp4
							Pnrc2					Pdcd4	Smc3
							Cab39l					Ubc	Hspd1
							Clint1					Mir6236	Srsf3
							Lonp2					Aldh7a1	Cycs
							Aebp2					Itga4	Anapc5
							Capn2					Itm2c	Uchl5
							Sema4d					Mndal	Smchd1
							Rab27a					H2-Q7	Ywhah
							Wbp1					Peak1	Hsp90b1
							Mcur1					Bscl2	Bub3
							Herpud1					Rnaset2a	Cenpx
							Fryl					Vopp1	Maz
							D10Jhu81e					Rpl23a	Cbfb
												Chd7	Hmgn1
												Higd1a	Ldha
												Psmb10	Lsm6
												Gm7266	Lgals1
												Gm12013	Rpa1
												H2-Q5	Slc25a5
												Sfxn1	Raly
												Txk	Hdgf
												Pdcd6ip	Cox7a2
												Xrn2	Parp1
												Dpm3	Set
												Sh3bp5	Lsm5
												Gab3	Ndufa4
												Gm10095	Cox7c
												Ifi203	Paics
												St3gal4	Nop58
												Gm10275	Srsf7
												Vars	Ncl
												Traf1	Cmtm7
												H2afj	Manf
												Gimap7	Stip1
												Gm7536	Dnajc2
												Tpt1-ps3	Igfbp4
												Resf1	Tagln2
												Myc	Eif1ax
												Gm10086	Ppm1g
												Akap13	Txnl1
												Aaed1	Pgk1
												Calhm2	Ddost
												Fyn	Rtn3
												Gpr68	Uqcr10
												Me2	Snu13
												Osbpl5	Tuba8
												Rnf138	Pdia6
												Rpl9-ps6	Npm1
												Saraf	Plac8
												Fosl2
												Pik3r1
												Jund
												Mfsd10
												Macf1
												Tagap
												Nucb1
												Ugcg
												Apeh
												Gm4366
												Gbp7
