# Supplementary material for: Single-cell RNA sequencing identifies shared differentiation paths of mouse thymic innate T cells
Source: Nat Commun. 2020 Aug 31;11:4367. doi: 10.1038/s41467-020-18155-8 (PMC7459300; doi:10.1038/s41467-020-18155-8)
Supplement: Supplementary file 6 — Supplementary Data 2 [file 41467_2020_18155_MOESM6_ESM.xlsx]

## Sheet: NKT
#	clonotype	cluster	subcelltype	n	TRA_v_gene	TRA_j_gene	TRB_v_gene	TRB_j_gene	TRA_cdr3	TRB_cdr3	Canonicity
	clonotype1	N5,N4,N3,N1,N7	NKT2,NKTp,NKT17	9	TRAV11D*01,TRAV11*01	TRAJ18*01	TRBV13-2*01	TRBJ1-2*01	CVVGDRGSALGRLHF-AV11-AJ18	CASGGRDRENSDYTF-BV13-BJ1	canonical
	clonotype10	N5	NKT2	1	TRAV11D*01,TRAV11*01	TRAJ18*01	TRBV13-1*02	TRBJ1-3*01	CVVGDRGSALGRLHF-AV11-AJ18	CASSGWDRGNSGNTLYF-BV13-BJ1	canonical
	clonotype100	N3	NKT2	3	TRAV11D*01,TRAV11*01	TRAJ18*01	TRBV1*01	TRBJ2-7*01	CVVGDRGSALGRLHF-AV11-AJ18	CSADGGPYEQYF-BV1-BJ2	canonical
	clonotype1000	N2	NKT1	1	TRAV11D*01,TRAV11*01	TRAJ18*01	TRBV13-2*01	TRBJ1-2*01	CVVGDRGSALGRLHF-AV11-AJ18	CASGVGTNSDYTF-BV13-BJ1	canonical
	clonotype1001	N1	NKTp	1	TRAV11D*01,TRAV11*01	TRAJ18*01	TRBV13-2*01	TRBJ2-5*01	CVVGDRGSALGRLHF-AV11-AJ18	CASGEGGQDTQYF-BV13-BJ2	canonical
	clonotype1002	N3	NKT2	1	TRAV11D*01,TRAV11*01	TRAJ18*01	TRBV13-3*01	TRBJ2-1*01	CVVGDRGSALGRLHF-AV11-AJ18	CASRDPYAEQFF-BV13-BJ2	canonical
	clonotype1003	N5	NKT2	1	TRAV11D*01,TRAV11*01	TRAJ18*01	TRBV13-2*01	TRBJ2-5*01	CVVGDRGSALGRLHF-AV11-AJ18	CASGDGQDTQYF-BV13-BJ2	canonical
	clonotype1004	N4,N3	NKT2	8	TRAV11D*01,TRAV11*01	TRAJ18*01	TRBV17*01	TRBJ1-2*01	CVVGDRGSALGRLHF-AV11-AJ18	CASSRGANSDYTF-BV17-BJ1	noncanonical
	clonotype1005	N2	NKT1	1	TRAV11D*01,TRAV11*01	TRAJ18*01	TRBV13-2*01	TRBJ2-4*01	CVVGDRGSALGRLHF-AV11-AJ18	CASGDANSQNTLYF-BV13-BJ2	canonical
	clonotype1006	N5	NKT2	1	TRAV11D*01,TRAV11*01	TRAJ18*01	TRBV13-2*01	TRBJ2-4*01	CVVGDRGSALGRLHF-AV11-AJ18	CASGDAWASQNTLYF-BV13-BJ2	canonical
	clonotype1007	N2	NKT1	1	TRAV11D*01,TRAV11*01	TRAJ18*01	TRBV13-2*01	TRBJ1-4*02	CVVGDRGSALGRLHF-AV11-AJ18	CASGDAGQSNERLFF-BV13-BJ1	canonical
	clonotype1008	N3	NKT2	1	TRAV11D*01,TRAV11*01	TRAJ18*01	TRBV29*01	TRBJ1-4*02	CVVGDRGSALGRLHF-AV11-AJ18	CASSLWQGVSNERLFF-BV29-BJ1	canonical
	clonotype1009	N2	NKT1	1	TRAV11D*01,TRAV11*01	TRAJ18*01	TRBV1*01	TRBJ1-4*02	CVVGDRGSALGRLHF-AV11-AJ18	CSADRISNERLFF-BV1-BJ1	canonical
	clonotype101	N5	NKT2	1	TRAV11D*01,TRAV11*01	TRAJ18*01	TRBV13-1*02	TRBJ2-3*01	CVVGDRGSALGRLHF-AV11-AJ18	CASSDWGGSSAETLYF-BV13-BJ2	canonical
	clonotype1010	N1	NKTp	1	TRAV11D*01,TRAV11*01	TRAJ18*01	TRBV13-2*01	TRBJ2-2*01	CVVGDRGSALGRLHF-AV11-AJ18	CASGDWGGTNTGQLYF-BV13-BJ2	canonical
	clonotype1011	N5	NKT2	1	TRAV11D*01,TRAV11*01	TRAJ18*01	TRBV2*01	TRBJ2-5*01	CVVGDRGSALGRLHF-AV11-AJ18	CASSHPGLGDDTQYF-BV2-BJ2	noncanonical
	clonotype1012	N3	NKT2	1	TRAV11D*01,TRAV11*01	TRAJ18*01	TRBV29*01	TRBJ1-5*01	CVVGDRGSALGRLHF-AV11-AJ18	CASSSRDNNNQAPLF-BV29-BJ1	canonical
	clonotype1013	N3	NKT2	1	TRAV11D*01,TRAV11*01	TRAJ18*01	TRBV13-3*01	TRBJ2-1*01	CVVGDRGSALGRLHF-AV11-AJ18	CASSAGDAEQFF-BV13-BJ2	canonical
	clonotype1014	N3	NKT2	1	TRAV11D*01,TRAV11*01	TRAJ18*01	TRBV13-2*01	TRBJ2-2*01	CVVGDRGSALGRLHF-AV11-AJ18	CASGGQGADTGQLYF-BV13-BJ2	canonical
	clonotype1015	N2	NKT1	1	TRAV11D*01,TRAV11*01	TRAJ18*01	TRBV13-1*02	TRBJ1-5*01	CVVGDRGSALGRLHF-AV11-AJ18	CASSDGQNNQAPLF-BV13-BJ1	canonical
	clonotype1016	N5	NKT2	1	TRAV11D*01,TRAV11*01	TRAJ18*01	TRBV31*01	TRBJ1-5*01	CVVGDRGSALGRLHF-AV11-AJ18	CAWRGTDNQAPLF-BV31-BJ1	noncanonical
	clonotype1017	N5	NKT2	1	TRAV11D*01,TRAV11*01	TRAJ18*01	TRBV13-2*01	TRBJ2-5*01	CVVGDRGSALGRLHF-AV11-AJ18	CASGDAAHQDTQYF-BV13-BJ2	canonical
	clonotype1018	N5	NKT2	1	TRAV11D*01,TRAV11*01	TRAJ18*01	TRBV13-2*01	TRBJ1-2*01	CVVGDRGSALGRLHF-AV11-AJ18	CASGDRQGSDYTF-BV13-BJ1	canonical
	clonotype1019	N2	NKT1	1	TRAV11D*01,TRAV11*01	TRAJ18*01	TRBV19*01	TRBJ2-7*01	CVVGDRGSALGRLHF-AV11-AJ18	CASIRLGQSSYEQYF-BV19-BJ2	noncanonical
	clonotype102	N5	NKT2	1	TRAV11D*01,TRAV11*01	TRAJ18*01	TRBV13-2*01	TRBJ1-4*02	CVVGDRGSALGRLHF-AV11-AJ18	CASGEGGAHERLFF-BV13-BJ1	canonical
	clonotype1020	N5	NKT2	1	TRAV11D*01,TRAV11*01	TRAJ18*01	TRBV13-1*02	TRBJ1-3*01	CVVGDRGSALGRLHF-AV11-AJ18	CASSDVNSGNTLYF-BV13-BJ1	canonical
	clonotype1021	N5	NKT2	1	TRAV11D*01,TRAV11*01	TRAJ18*01	TRBV13-2*01	TRBJ2-4*01	CVVGDRGSALGRLHF-AV11-AJ18	CASGDAGGGQNTLYF-BV13-BJ2	canonical
	clonotype1022	N2	NKT1	1	TRAV11D*01,TRAV11*01	TRAJ18*01	TRBV13-2*01	TRBJ1-1*01	CVVGDRGSALGRLHF-AV11-AJ18	CASGTGGAEVFF-BV13-BJ1	canonical
	clonotype1023	N2	NKT1	1	TRAV11D*01,TRAV11*01	TRAJ18*01	TRBV29*01	TRBJ2-4*01	CVVGDRGSALGRLHF-AV11-AJ18	CASSFLGQSQNTLYF-BV29-BJ2	canonical
	clonotype1024	N4	NKT2	5	TRAV11D*01,TRAV11*01	TRAJ18*01	TRBV13-2*01	TRBJ1-2*01	CVVGDRGSALGRLHF-AV11-AJ18	CASGDTNSDYTF-BV13-BJ1	canonical
	clonotype1025	N4	NKT2	1	TRAV11D*01,TRAV11*01	TRAJ18*01	TRBV13-2*01	TRBJ2-2*01	CVVGDRGSALGRLHF-AV11-AJ18	CASGDAGTNTGQLYF-BV13-BJ2	canonical
	clonotype1026	N3	NKT2	1	TRAV11D*01,TRAV11*01	TRAJ18*01	TRBV13-2*01	TRBJ2-5*01	CVVGDRGSALGRLHF-AV11-AJ18	CASGDRTGQDTQYF-BV13-BJ2	canonical
	clonotype1027	N4	NKT2	1	TRAV11D*01,TRAV11*01	TRAJ18*01	TRBV13-2*01	TRBJ1-1*01	CVVGDRGSALGRLHF-AV11-AJ18	CASGDTGTGMEVFF-BV13-BJ1	canonical
	clonotype1028	N3	NKT2	1	TRAV11D*01,TRAV11*01	TRAJ18*01	TRBV13-2*01	TRBJ1-2*01	CVVGDRGSALGRLHF-AV11-AJ18	CASGDAHRENSDYTF-BV13-BJ1	canonical
	clonotype1029	N2	NKT1	1	TRAV11D*01,TRAV11*01	TRAJ18*01	TRBV13-1*02	TRBJ2-7*01	CVVGDRGSALGRLHF-AV11-AJ18	CASSGDREVEQYF-BV13-BJ2	canonical
	clonotype103	N3	NKT2	1	TRAV11D*01,TRAV11*01	TRAJ18*01	TRBV13-2*01	TRBJ2-7*01	CVVGDRGSALGRLHF-AV11-AJ18	CASGGPGQGYEQYF-BV13-BJ2	canonical
	clonotype1030	N5	NKT2	1	TRAV11D*01,TRAV11*01	TRAJ18*01	TRBV13-2*01	TRBJ2-4*01	CVVGDRGSALGRLHF-AV11-AJ18	CASGDQLGNTLYF-BV13-BJ2	canonical
	clonotype1031	N1	NKTp	1	TRAV11D*01,TRAV11*01	TRAJ18*01	TRBV13-2*01	TRBJ2-7*01	CVVGDRGSALGRLHF-AV11-AJ18	CASGDPGGASYEQYF-BV13-BJ2	canonical
	clonotype1032	N5	NKT2	1	TRAV11D*01,TRAV11*01	TRAJ18*01	TRBV13-2*01	TRBJ2-4*01	CVVGDRGSALGRLHF-AV11-AJ18	CASGGGLGTSQNTLYF-BV13-BJ2	canonical
	clonotype1033	N1	NKTp	1	TRAV11D*01,TRAV11*01	TRAJ18*01	TRBV13-2*01	TRBJ2-2*01	CVVGDRGSALGRLHF-AV11-AJ18	CASGGTGTGGHTGQLYF-BV13-BJ2	canonical
	clonotype1034	N5	NKT2	1	TRAV11D*01,TRAV11*01	TRAJ18*01	TRBV13-2*01	TRBJ2-1*01	CVVGDRGSALGRLHF-AV11-AJ18	CASGQERNYAEQFF-BV13-BJ2	canonical
	clonotype1035	N4	NKT2	1	TRAV11D*01,TRAV11*01	TRAJ18*01	TRBV13-1*02	TRBJ1-2*01	CVVGDRGSALGRLHF-AV11-AJ18	CASSGDRGGSDYTF-BV13-BJ1	canonical
	clonotype1036	N3	NKT2	1	TRAV11D*01,TRAV11*01	TRAJ18*01	TRBV29*01	TRBJ1-5*01	CVVGDRGSALGRLHF-AV11-AJ18	CASSLSQGAYNNQAPLF-BV29-BJ1	canonical
	clonotype1037	N4	NKT2	1	TRAV11D*01,TRAV11*01	TRAJ18*01	TRBV13-2*01	TRBJ1-4*02	CVVGDRGSALGRLHF-AV11-AJ18	CASGDAQGAPNERLFF-BV13-BJ1	canonical
	clonotype1038	N4	NKT2	1	TRAV11D*01,TRAV11*01	TRAJ18*01	TRBV15*01	TRBJ1-5*01	CVVGDRGSALGRLHF-AV11-AJ18	CASTGVDNQAPLF-BV15-BJ1	noncanonical
	clonotype1039	N5	NKT2	1	TRAV11D*01,TRAV11*01	TRAJ18*01	TRBV29*01	TRBJ1-3*01	CVVGDRGSALGRLHF-AV11-AJ18	CASSLSGNTLYF-BV29-BJ1	canonical
	clonotype104	N3	NKT2	1	TRAV11D*01,TRAV11*01	TRAJ18*01	TRBV13-2*01	TRBJ1-4*02	CVVGDRGSALGRLHF-AV11-AJ18	CASGDRVSNERLFF-BV13-BJ1	canonical
	clonotype1040	N5	NKT2	1	TRAV11D*01,TRAV11*01	TRAJ18*01	TRBV13-1*02	TRBJ2-7*01	CVVGDRGSALGRLHF-AV11-AJ18	CASSDAGWGGGHEQYF-BV13-BJ2	canonical
	clonotype1041	N5	NKT2	1	TRAV11D*01,TRAV11*01	TRAJ18*01	TRBV13-2*01	TRBJ2-7*01	CVVGDRGSALGRLHF-AV11-AJ18	CASGSPYEQYF-BV13-BJ2	canonical
	clonotype1042	N5	NKT2	1	TRAV11D*01,TRAV11*01	TRAJ18*01	TRBV1*01	TRBJ1-3*01	CVVGDRGSALGRLHF-AV11-AJ18	CSADQTGGEGSGNTLYF-BV1-BJ1	canonical
	clonotype1043	N3	NKT2	1	TRAV11D*01,TRAV11*01	TRAJ18*01	TRBV13-2*01	TRBJ2-5*01	CVVGDRGSALGRLHF-AV11-AJ18	CASGDWGGQDTQYF-BV13-BJ2	canonical
	clonotype1044	N2	NKT1	1	TRAV11D*01,TRAV11*01	TRAJ18*01	TRBV13-1*02	TRBJ2-7*01	CVVGDRGSALGRLHF-AV11-AJ18	CASSPGGAYEQYF-BV13-BJ2	canonical
	clonotype1045	N1	NKTp	1	TRAV11D*01,TRAV11*01	TRAJ18*01	TRBV13-1*02	TRBJ2-1*01	CVVGDRGSALGRLHF-AV11-AJ18	CASSEGTGENYAEQFF-BV13-BJ2	canonical
	clonotype1046	N2	NKT1	1	TRAV11D*01,TRAV11*01	TRAJ18*01	TRBV13-2*01	TRBJ2-4*01	CVVGDRGSALGRLHF-AV11-AJ18	CASGDSSQNTLYF-BV13-BJ2	canonical
	clonotype1047	N2	NKT1	1	TRAV11D*01,TRAV11*01	TRAJ18*01	TRBV13-2*01	TRBJ2-4*01	CVVGDRGSALGRLHF-AV11-AJ18	CASGGQGNTLYF-BV13-BJ2	canonical
	clonotype1048	N3	NKT2	1	TRAV11D*01,TRAV11*01	TRAJ18*01	TRBV13-2*01	TRBJ2-1*01	CVVGDRGSALGRLHF-AV11-AJ18	CASGPGTGGARAEQFF-BV13-BJ2	canonical
	clonotype1049	N5	NKT2	1	TRAV11D*01,TRAV11*01	TRAJ18*01	TRBV29*01	TRBJ2-4*01	CVVGDRGSALGRLHF-AV11-AJ18	CASSPSTNTLYF-BV29-BJ2	canonical
	clonotype105	N5	NKT2	1	TRAV11D*01,TRAV11*01	TRAJ18*01	TRBV15*01	TRBJ1-4*02	CVVGDRGSALGRLHF-AV11-AJ18	CASSFRTGYNERLFF-BV15-BJ1	noncanonical
	clonotype1050	N7	NKT17	1	TRAV11D*01,TRAV11*01	TRAJ18*01	TRBV13-2*01	TRBJ2-4*01	CVVGDRGSALGRLHF-AV11-AJ18	CASGDGGRGQNTLYF-BV13-BJ2	canonical
	clonotype1051	N1	NKTp	1	TRAV11D*01,TRAV11*01	TRAJ18*01	TRBV13-2*01	TRBJ1-5*01	CVVGDRGSALGRLHF-AV11-AJ18	CASGEARYNNQAPLF-BV13-BJ1	canonical
	clonotype1052	N5	NKT2	1	TRAV11D*01,TRAV11*01	TRAJ18*01	TRBV13-2*01	TRBJ1-1*01	CVVGDRGSALGRLHF-AV11-AJ18	CASGRTGDTEVFF-BV13-BJ1	canonical
	clonotype1053	N1	NKTp	1	TRAV11D*01,TRAV11*01	TRAJ18*01	TRBV1*01	TRBJ1-4*02	CVVGDRGSALGRLHF-AV11-AJ18	CSDTGFTNERLFF-BV1-BJ1	canonical
	clonotype1054	N3	NKT2	1	TRAV11D*01,TRAV11*01	TRAJ18*01	TRBV13-2*01	TRBJ1-2*01	CVVGDRGSALGRLHF-AV11-AJ18	CASGAQANSDYTF-BV13-BJ1	canonical
	clonotype1055	N4	NKT2	1	TRAV11D*01,TRAV11*01	TRAJ18*01	TRBV13-1*02	TRBJ1-4*02	CVVGDRGSALGRLHF-AV11-AJ18	CASSDGGAGANERLFF-BV13-BJ1	canonical
	clonotype1056	N3	NKT2	1	TRAV11D*01,TRAV11*01	TRAJ18*01	TRBV13-3*01	TRBJ1-1*01	CVVGDRGSALGRLHF-AV11-AJ18	CASRGTGGAEVFF-BV13-BJ1	canonical
	clonotype1057	N3	NKT2	1	TRAV11D*01,TRAV11*01	TRAJ18*01	TRBV13-2*01	TRBJ2-4*01	CVVGDRGSALGRLHF-AV11-AJ18	CASGEDRAQNTLYF-BV13-BJ2	canonical
	clonotype1058	N5	NKT2	1	TRAV11D*01,TRAV11*01	TRAJ18*01	TRBV13-2*01	TRBJ1-5*01	CVVGDRGSALGRLHF-AV11-AJ18	CASGDGTGVAPLF-BV13-BJ1	canonical
	clonotype1059	N3	NKT2	1	TRAV11D*01,TRAV11*01	TRAJ18*01	TRBV13-2*01	TRBJ1-5*01	CVVGDRGSALGRLHF-AV11-AJ18	CASGEQQGYNNQAPLF-BV13-BJ1	canonical
	clonotype106	N2	NKT1	1	TRAV11D*01,TRAV11*01	TRAJ18*01	TRBV13-2*01	TRBJ2-7*01	CVVGDRGSALGRLHF-AV11-AJ18	CASGDARTGGGYEQYF-BV13-BJ2	canonical
	clonotype1060	N2	NKT1	1	TRAV11D*01,TRAV11*01	TRAJ18*01	TRBV29*01	TRBJ2-7*01	CVVGDRGSALGRLHF-AV11-AJ18	CASSLRDRNYEQYF-BV29-BJ2	canonical
	clonotype1061	N3	NKT2	1	TRAV11D*01,TRAV11*01	TRAJ18*01	TRBV29*01	TRBJ1-3*01	CVVGDRGSALGRLHF-AV11-AJ18	CASSPKYSGNTLYF-BV29-BJ1	canonical
	clonotype1062	N5	NKT2	1	TRAV11D*01,TRAV11*01	TRAJ18*01	TRBV13-1*02	TRBJ1-2*01	CVVGDRGSALGRLHF-AV11-AJ18	CASSDEANSDYTF-BV13-BJ1	canonical
	clonotype1063	N3	NKT2	1	TRAV11D*01,TRAV11*01	TRAJ18*01	TRBV29*01	TRBJ2-3*01	CVVGDRGSALGRLHF-AV11-AJ18	CASSPRDTSAETLYF-BV29-BJ2	canonical
	clonotype1064	N5	NKT2	1	TRAV11D*01,TRAV11*01	TRAJ18*01	TRBV13-2*01	TRBJ1-2*01	CVVGDRGSALGRLHF-AV11-AJ18	CASGDAGKGTNSDYTF-BV13-BJ1	canonical
	clonotype1065	N5	NKT2	1	TRAV11D*01,TRAV11*01	TRAJ18*01	TRBV13-2*01	TRBJ2-7*01	CVVGDRGSALGRLHF-AV11-AJ18	CASGTGGAYEQYF-BV13-BJ2	canonical
	clonotype1066	N5	NKT0	1	TRAV11D*01,TRAV11*01	TRAJ18*01	TRBV13-1*02	TRBJ2-5*01	CVVGDRGSALGRLHF-AV11-AJ18	CASSDATTGGGDTQYF-BV13-BJ2	canonical
	clonotype1067	N4	NKT2	1	TRAV11D*01,TRAV11*01	TRAJ18*01	TRBV31*01	TRBJ1-4*02	CVVGDRGSALGRLHF-AV11-AJ18	CAWRQISNERLFF-BV31-BJ1	noncanonical
	clonotype1068	N5	NKT2	1	TRAV11D*01,TRAV11*01	TRAJ18*01	TRBV13-1*02	TRBJ1-5*01	CVVGDRGSALGRLHF-AV11-AJ18	CASSADSQAPLF-BV13-BJ1	canonical
	clonotype1069	N3	NKT2	1	TRAV11D*01,TRAV11*01	TRAJ18*01	TRBV13-2*01	TRBJ2-7*01	CVVGDRGSALGRLHF-AV11-AJ18	CASGPGLGWEQYF-BV13-BJ2	canonical
	clonotype107	N2	NKT1	1	TRAV11D*01,TRAV11*01	TRAJ18*01	TRBV13-2*01	TRBJ1-1*01	CVVGDRGSALGRLHF-AV11-AJ18	CASFAGQGSNTEVFF-BV13-BJ1	canonical
	clonotype1070	N5	NKT2	1	TRAV11D*01,TRAV11*01	TRAJ18*01	TRBV29*01	TRBJ2-5*01	CVVGDRGSALGRLHF-AV11-AJ18	CASRDNNQDTQYF-BV29-BJ2	canonical
	clonotype1071	N5	NKT2	1	TRAV11D*01,TRAV11*01	TRAJ18*01	TRBV13-2*01	TRBJ1-2*01	CVVGDRGSALGRLHF-AV11-AJ18	CASGPQGANSDYTF-BV13-BJ1	canonical
	clonotype1072	N3	NKT2	1	TRAV11D*01,TRAV11*01	TRAJ18*01	TRBV13-1*02	TRBJ1-2*01	CVVGDRGSALGRLHF-AV11-AJ18	CASSGYRDSDYTF-BV13-BJ1	canonical
	clonotype1073	N2	NKT1	1	TRAV11D*01,TRAV11*01	TRAJ18*01	TRBV13-2*01	TRBJ2-2*01	CVVGDRGSALGRLHF-AV11-AJ18	CASGVPTGGANTGQLYF-BV13-BJ2	canonical
	clonotype1074	N5	NKT2	1	TRAV11D*01,TRAV11*01	TRAJ18*01	TRBV29*01	TRBJ2-3*01	CVVGDRGSALGRLHF-AV11-AJ18	CASSLSGGRGAETLYF-BV29-BJ2	canonical
	clonotype1075	N3	NKT2	1	TRAV11D*01,TRAV11*01	TRAJ18*01	TRBV13-2*01	TRBJ2-7*01	CVVGDRGSALGRLHF-AV11-AJ18	CASGGAYEQYF-BV13-BJ2	canonical
	clonotype1076	N3	NKT2	1	TRAV11D*01,TRAV11*01	TRAJ18*01	TRBV13-2*01	TRBJ2-3*01	CVVGDRGSALGRLHF-AV11-AJ18	CASGDHAETLYF-BV13-BJ2	canonical
	clonotype1077	N3	NKT2	1	TRAV11D*01,TRAV11*01	TRAJ18*01	TRBV13-2*01	TRBJ1-6*01	CVVGDRGSALGRLHF-AV11-AJ18	CASGETGPNSPLYF-BV13-BJ1	canonical
	clonotype1078	N3	NKT2	1	TRAV11D*01,TRAV11*01	TRAJ18*01	TRBV13-2*01	TRBJ1-2*01	CVVGDRGSALGRLHF-AV11-AJ18	CASGEQGPNSDYTF-BV13-BJ1	canonical
	clonotype1079	N5	NKT2	1	TRAV11D*01,TRAV11*01	TRAJ18*01	TRBV13-2*01	TRBJ2-7*01	CVVGDRGSALGRLHF-AV11-AJ18	CASGDLGQSSYEQYF-BV13-BJ2	canonical
	clonotype108	N5	NKT2	1	TRAV11D*01,TRAV11*01	TRAJ18*01	TRBV29*01	TRBJ2-5*01	CVVGDRGSALGRLHF-AV11-AJ18	CASSIPGQENQDTQYF-BV29-BJ2	canonical
	clonotype1080	N5,N4,N7	NKT2,NKT17	5	TRAV11D*01,TRAV11*01	TRAJ18*01	TRBV13-2*01	TRBJ1-4*02	CVVGDRGSALGRLHF-AV11-AJ18	CASGDDISNERLFF-BV13-BJ1	canonical
	clonotype1081	N5	NKT2	1	TRAV11D*01,TRAV11*01	TRAJ18*01	TRBV13-1*02	TRBJ2-7*01	CVVGDRGSALGRLHF-AV11-AJ18	CASSDEQGENEQYF-BV13-BJ2	canonical
	clonotype1082	N7	NKT17	1	TRAV11D*01,TRAV11*01	TRAJ18*01	TRBV13-2*01	TRBJ1-5*01	CVVGDRGSALGRLHF-AV11-AJ18	CASGEVQGGAPLF-BV13-BJ1	canonical
	clonotype1083	N2	NKT1	1	TRAV11D*01,TRAV11*01	TRAJ18*01	TRBV13-2*01	TRBJ2-7*01	CVVGDRGSALGRLHF-AV11-AJ18	CASGDMYEQYF-BV13-BJ2	canonical
	clonotype1084	N3	NKT2	1	TRAV11D*01,TRAV11*01	TRAJ18*01	TRBV13-2*01	TRBJ2-7*01	CVVGDRGSALGRLHF-AV11-AJ18	CASGDATASSYEQYF-BV13-BJ2	canonical
	clonotype1085	N1	NKTp	1	TRAV11D*01,TRAV11*01	TRAJ18*01	TRBV13-2*01	TRBJ2-2*01	CVVGDRGSALGRLHF-AV11-AJ18	CASGMGTGNTGQLYF-BV13-BJ2	canonical
	clonotype1086	N2	NKT1	1	TRAV11D*01,TRAV11*01	TRAJ18*01	TRBV13-2*01	TRBJ1-3*01	CVVGDRGSALGRLHF-AV11-AJ18	CASGDAGGAGNTLYF-BV13-BJ1	canonical
	clonotype1087	N3	NKT2	1	TRAV11D*01,TRAV11*01	TRAJ18*01	TRBV13-2*01	TRBJ1-2*01	CVVGDRGSALGRLHF-AV11-AJ18	CASGAENSDYTF-BV13-BJ1	canonical
	clonotype1088	N3	NKT2	1	TRAV11D*01,TRAV11*01	TRAJ18*01	TRBV13-2*01	TRBJ1-5*01	CVVGDRGSALGRLHF-AV11-AJ18	CASGDGTGDNQAPLF-BV13-BJ1	canonical
	clonotype1089	N2	NKT1	1	TRAV11D*01,TRAV11*01	TRAJ18*01	TRBV13-2*01	TRBJ1-1*01	CVVGDRGSALGRLHF-AV11-AJ18	CASGDEATNTEVFF-BV13-BJ1	canonical
	clonotype109	N1	NKTp	1	TRAV11D*01,TRAV11*01	TRAJ18*01	TRBV13-2*01	TRBJ2-7*01	CVVGDRGSALGRLHF-AV11-AJ18	CASGDGGTGPYEQYF-BV13-BJ2	canonical
	clonotype1090	N5	NKT2	1	TRAV11D*01,TRAV11*01	TRAJ18*01	TRBV13-2*01	TRBJ2-7*01	CVVGDRGSALGRLHF-AV11-AJ18	CASGDAPNYEQYF-BV13-BJ2	canonical
	clonotype1091	N3	NKT2	1	TRAV11D*01,TRAV11*01	TRAJ18*01	TRBV13-2*01	TRBJ2-4*01	CVVGDRGSALGRLHF-AV11-AJ18	CASGDEGGTSQNTLYF-BV13-BJ2	canonical
	clonotype1092	N5	NKT2	1	TRAV11D*01,TRAV11*01	TRAJ18*01	TRBV13-1*02	TRBJ1-5*01	CVVGDRGSALGRLHF-AV11-AJ18	CASSGNNQAPLF-BV13-BJ1	canonical
	clonotype1093	N3	NKT2	1	TRAV11D*01,TRAV11*01	TRAJ18*01	TRBV29*01	TRBJ2-3*01	CVVGDRGSALGRLHF-AV11-AJ18	CASSLRDRGRAETLYF-BV29-BJ2	canonical
	clonotype1094	N5	NKT2	1	TRAV11D*01,TRAV11*01	TRAJ18*01	TRBV13-1*02	TRBJ2-7*01	CVVGDRGSALGRLHF-AV11-AJ18	CASRTGYEQYF-BV13-BJ2	canonical
	clonotype1095	N5	NKT2	1	TRAV11D*01,TRAV11*01	TRAJ18*01	TRBV13-2*01	TRBJ1-5*01	CVVGDRGSALGRLHF-AV11-AJ18	CASGDVGDNQAPLF-BV13-BJ1	canonical
	clonotype1096	N3	NKT2	1	TRAV11D*01,TRAV11*01	TRAJ18*01	TRBV13-2*01	TRBJ1-2*01	CVVGDRGSALGRLHF-AV11-AJ18	CASGEQGSDYTF-BV13-BJ1	canonical
	clonotype1097	N5	NKT2	1	TRAV11D*01,TRAV11*01	TRAJ18*01	TRBV1*01	TRBJ1-3*01	CVVGDRGSALGRLHF-AV11-AJ18	CSGTGTGNTLYF-BV1-BJ1	canonical
	clonotype1098	N4	NKT2	1	TRAV11D*01,TRAV11*01	TRAJ18*01	TRBV14*01	TRBJ2-3*01	CVVGDRGSALGRLHF-AV11-AJ18	CASSFYRDWGSAETLYF-BV14-BJ2	noncanonical
	clonotype1099	N3	NKT2	1	TRAV11D*01,TRAV11*01	TRAJ18*01	TRBV13-3*01	TRBJ2-5*01	CVVGDRGSALGRLHF-AV11-AJ18	CASRGLGGQDTQYF-BV13-BJ2	canonical
	clonotype11	N5,N4	NKT2	2	TRAV11D*01,TRAV11*01	TRAJ18*01	TRBV29*01	TRBJ1-1*01	CVVGDRGSALGRLHF-AV11-AJ18	CASSLTGDTEVFF-BV29-BJ1	canonical
	clonotype110	N4	NKT2	1	TRAV11D*01,TRAV11*01	TRAJ18*01	TRBV13-2*01	TRBJ2-7*01	CVVGDRGSALGRLHF-AV11-AJ18	CASGDAGGEQYF-BV13-BJ2	canonical
	clonotype1100	N3	NKT2	1	TRAV11D*01,TRAV11*01	TRAJ18*01	TRBV13-2*01	TRBJ1-1*01	CVVGDRGSALGRLHF-AV11-AJ18	CASGVEVFF-BV13-BJ1	canonical
	clonotype1101	N5	NKT2	1	TRAV11D*01,TRAV11*01	TRAJ18*01	TRBV13-2*01	TRBJ1-1*01	CVVGDRGSALGRLHF-AV11-AJ18	CASGDEANTEVFF-BV13-BJ1	canonical
	clonotype1102	N5	NKT2	1	TRAV11D*01,TRAV11*01	TRAJ18*01	TRBV16*01	TRBJ1-2*01	CVVGDRGSALGRLHF-AV11-AJ18	CASRSGTANSDYTF-BV16-BJ1	noncanonical
	clonotype1103	N5	NKT2	1	TRAV11D*01,TRAV11*01	TRAJ18*01	TRBV13-2*01	TRBJ2-2*01	CVVGDRGSALGRLHF-AV11-AJ18	CASGGTGGSNTGQLYF-BV13-BJ2	canonical
	clonotype1104	N3	NKT2	1	TRAV11D*01,TRAV11*01	TRAJ18*01	TRBV13-3*01	TRBJ1-2*01	CVVGDRGSALGRLHF-AV11-AJ18	CASTQTGGNSDYTF-BV13-BJ1	canonical
	clonotype1105	N3	NKT2	1	TRAV11D*01,TRAV11*01	TRAJ18*01	TRBV13-2*01	TRBJ1-1*01	CVVGDRGSALGRLHF-AV11-AJ18	CASGDAGTEVFF-BV13-BJ1	canonical
	clonotype1106	N4	NKT2	1	TRAV11D*01,TRAV11*01	TRAJ18*01	TRBV29*01	TRBJ1-4*02	CVVGDRGSALGRLHF-AV11-AJ18	CASRMGRGVSNERLFF-BV29-BJ1	canonical
	clonotype1107	N5	NKT2	1	TRAV11D*01,TRAV11*01	TRAJ18*01	TRBV4*01	TRBJ2-4*01	CVVGDRGSALGRLHF-AV11-AJ18	CASSPLTASQNTLYF-BV4-BJ2	noncanonical
	clonotype1108	N2	NKT1	1	TRAV11D*01,TRAV11*01	TRAJ18*01	TRBV29*01	TRBJ1-5*01	CVVGDRGSALGRLHF-AV11-AJ18	CASSPQGYNNQAPLF-BV29-BJ1	canonical
	clonotype1109	N5	NKT2	1	TRAV11D*01,TRAV11*01	TRAJ18*01	TRBV13-1*02	TRBJ1-2*01	CVVGDRGSALGRLHF-AV11-AJ18	CASSTGTTNSDYTF-BV13-BJ1	canonical
	clonotype111	N5	NKT2	1	TRAV11D*01,TRAV11*01	TRAJ18*01	TRBV13-1*02	TRBJ2-7*01	CVVGDRGSALGRLHF-AV11-AJ18	CASSDLGASYEQYF-BV13-BJ2	canonical
	clonotype1110	N2	NKT1	1	TRAV11D*01,TRAV11*01	TRAJ18*01	TRBV13-1*02	TRBJ1-1*01	CVVGDRGSALGRLHF-AV11-AJ18	CASRTDREEVFF-BV13-BJ1	canonical
	clonotype1111	N5	NKT2	1	TRAV11D*01,TRAV11*01	TRAJ18*01	TRBV13-2*01	TRBJ2-4*01	CVVGDRGSALGRLHF-AV11-AJ18	CASGDSWGTSQNTLYF-BV13-BJ2	canonical
	clonotype1112	N1	NKTp	1	TRAV11D*01,TRAV11*01	TRAJ18*01	TRBV13-1*02	TRBJ2-4*01	CVVGDRGSALGRLHF-AV11-AJ18	CASSDLGQNTLYF-BV13-BJ2	canonical
	clonotype1113	N3	NKT2	1	TRAV11D*01,TRAV11*01	TRAJ18*01	TRBV13-2*01	TRBJ2-5*01	CVVGDRGSALGRLHF-AV11-AJ18	CASAGTGGDTQYF-BV13-BJ2	canonical
	clonotype1114	N3	NKT2	1	TRAV11D*01,TRAV11*01	TRAJ18*01	TRBV13-3*01	TRBJ1-2*01	CVVGDRGSALGRLHF-AV11-AJ18	CASSDGGTNSDYTF-BV13-BJ1	canonical
	clonotype1115	N5	NKT2	1	TRAV11D*01,TRAV11*01	TRAJ18*01	TRBV29*01	TRBJ2-5*01	CVVGDRGSALGRLHF-AV11-AJ18	CASSKGTGKDTQYF-BV29-BJ2	canonical
	clonotype1116	N5	NKT2	1	TRAV11D*01,TRAV11*01	TRAJ18*01	TRBV29*01	TRBJ1-5*01	CVVGDRGSALGRLHF-AV11-AJ18	CASSLSVGQQAPLF-BV29-BJ1	canonical
	clonotype1117	N3	NKT2	1	TRAV11D*01,TRAV11*01	TRAJ18*01	TRBV13-2*01	TRBJ1-5*01	CVVGDRGSALGRLHF-AV11-AJ18	CASGEDRNNQAPLF-BV13-BJ1	canonical
	clonotype1118	N1	NKTp	1	TRAV11D*01,TRAV11*01	TRAJ18*01	TRBV13-2*01	TRBJ2-1*01	CVVGDRGSALGRLHF-AV11-AJ18	CASGQFF-BV13-BJ2	canonical
	clonotype1119	N5	NKT2	1	TRAV11D*01,TRAV11*01	TRAJ18*01	TRBV13-2*01	TRBJ1-2*01	CVVGDRGSALGRLHF-AV11-AJ18	CASGEGTTNSDYTF-BV13-BJ1	canonical
	clonotype112	N5	NKT2	1	TRAV11D*01,TRAV11*01	TRAJ18*01	TRBV13-2*01	TRBJ2-1*01	CVVGDRGSALGRLHF-AV11-AJ18	CASGGGGAGAEQFF-BV13-BJ2	canonical
	clonotype1120	N5	NKT2	1	TRAV11D*01,TRAV11*01	TRAJ18*01	TRBV13-2*01	TRBJ2-5*01	CVVGDRGSALGRLHF-AV11-AJ18	CASGVGTGGARDTQYF-BV13-BJ2	canonical
	clonotype1121	N2	NKT1	1	TRAV11D*01,TRAV11*01	TRAJ18*01	TRBV29*01	TRBJ2-4*01	CVVGDRGSALGRLHF-AV11-AJ18	CASSLWGDTLYF-BV29-BJ2	canonical
	clonotype1122	N1	NKTp	1	TRAV11D*01,TRAV11*01	TRAJ18*01	TRBV29*01	TRBJ2-7*01	CVVGDRGSALGRLHF-AV11-AJ18	CASNPGQSYEQYF-BV29-BJ2	canonical
	clonotype1123	N5	NKT2	1	TRAV11D*01,TRAV11*01	TRAJ18*01	TRBV4*01	TRBJ2-7*01	CVVGDRGSALGRLHF-AV11-AJ18	CASSSGGSEQYF-BV4-BJ2	noncanonical
	clonotype1124	N5	NKT2	1	TRAV11D*01,TRAV11*01	TRAJ18*01	TRBV29*01	TRBJ2-2*01	CVVGDRGSALGRLHF-AV11-AJ18	CASSLGQGAPGQLYF-BV29-BJ2	canonical
	clonotype1125	N1	NKTp	1	TRAV11D*01,TRAV11*01	TRAJ18*01	TRBV13-1*02	TRBJ2-7*01	CVVGDRGSALGRLHF-AV11-AJ18	CASSGTGGYEQYF-BV13-BJ2	canonical
	clonotype1126	N3	NKT2	1	TRAV11D*01,TRAV11*01	TRAJ18*01	TRBV13-1*02	TRBJ1-5*01	CVVGDRGSALGRLHF-AV11-AJ18	CASSGRDRNNQAPLF-BV13-BJ1	canonical
	clonotype1127	N5	NKT2	1	TRAV11D*01,TRAV11*01	TRAJ18*01	TRBV1*01	TRBJ2-7*01	CVVGDRGSALGRLHF-AV11-AJ18	CSADRVPYEQYF-BV1-BJ2	canonical
	clonotype1128	N2	NKT1	1	TRAV11D*01,TRAV11*01	TRAJ18*01	TRBV13-3*01	TRBJ1-3*01	CVVGDRGSALGRLHF-AV11-AJ18	CASRTDSGNTLYF-BV13-BJ1	canonical
	clonotype1129	N3	NKT2	1	TRAV11D*01,TRAV11*01	TRAJ18*01	TRBV29*01	TRBJ1-5*01	CVVGDRGSALGRLHF-AV11-AJ18	CASSLRGINQAPLF-BV29-BJ1	canonical
	clonotype113	N5	NKT2	1	TRAV11D*01,TRAV11*01	TRAJ18*01	TRBV13-2*01	TRBJ2-7*01	CVVGDRGSALGRLHF-AV11-AJ18	CASGDPLGSYEQYF-BV13-BJ2	canonical
	clonotype1130	N3	NKT2	1	TRAV11D*01,TRAV11*01	TRAJ18*01	TRBV13-3*01	TRBJ2-5*01	CVVGDRGSALGRLHF-AV11-AJ18	CASSGLGQDTQYF-BV13-BJ2	canonical
	clonotype1131	N5	NKT2	1	TRAV11D*01,TRAV11*01	TRAJ18*01	TRBV13-1*02	TRBJ2-3*01	CVVGDRGSALGRLHF-AV11-AJ18	CASSDWGTSAETLYF-BV13-BJ2	canonical
	clonotype1132	N2	NKT1	1	TRAV11D*01,TRAV11*01	TRAJ18*01	TRBV13-2*01	TRBJ1-3*01	CVVGDRGSALGRLHF-AV11-AJ18	CASGDSGSYSGNTLYF-BV13-BJ1	canonical
	clonotype1133	N3,N7	NKT2,NKT17	2	TRAV11D*01,TRAV11*01	TRAJ18*01	TRBV13-2*01	TRBJ1-4*02	CVVGDRGSALGRLHF-AV11-AJ18	CASGRTGGGERLFF-BV13-BJ1	canonical
	clonotype1134	N3	NKT2	1	TRAV11D*01,TRAV11*01	TRAJ18*01	TRBV29*01	TRBJ1-6*01	CVVGDRGSALGRLHF-AV11-AJ18	CASSSTGGYNSPLYF-BV29-BJ1	canonical
	clonotype1135	N4,N3,N7	NKT2,NKT17	26	TRAV11D*01,TRAV11*01	TRAJ18*01	TRBV13-2*01	TRBJ2-1*01	CVVGDRGSALGRLHF-AV11-AJ18	CASGVRDSYAEQFF-BV13-BJ2	canonical
	clonotype1136	N5	NKT2	1	TRAV11D*01,TRAV11*01	TRAJ18*01	TRBV29*01	TRBJ1-3*01	CVVGDRGSALGRLHF-AV11-AJ18	CASSSRADSGNTLYF-BV29-BJ1	canonical
	clonotype1137	N4,N3	NKT2	15	TRAV11D*01,TRAV11*01	TRAJ18*01	TRBV29*01	TRBJ1-1*01	CVVGDRGSALGRLHF-AV11-AJ18	CASSLSGTANTEVFF-BV29-BJ1	canonical
	clonotype1138	N2	NKT1	1	TRAV11D*01,TRAV11*01	TRAJ18*01	TRBV13-2*01	TRBJ1-1*01	CVVGDRGSALGRLHF-AV11-AJ18	CASGDPGGKANTEVFF-BV13-BJ1	canonical
	clonotype1139	N4	NKT2	1	TRAV11D*01,TRAV11*01	TRAJ18*01	TRBV13-2*01	TRBJ1-3*01	CVVGDRGSALGRLHF-AV11-AJ18	CASGGGQGLGNTLYF-BV13-BJ1	canonical
	clonotype114	N5	NKT2	1	TRAV11D*01,TRAV11*01	TRAJ18*01	TRBV13-2*01	TRBJ2-3*01	CVVGDRGSALGRLHF-AV11-AJ18	CASGEPPGETLYF-BV13-BJ2	canonical
	clonotype1140	N7	NKT17	4	TRAV11D*01,TRAV11*01	TRAJ18*01	TRBV13-2*01	TRBJ2-4*01	CVVGDRGSALGRLHF-AV11-AJ18	CASGEGGSQNTLYF-BV13-BJ2	canonical
	clonotype1141	N7	NKT17	1	TRAV11D*01,TRAV11*01	TRAJ18*01	TRBV13-2*01	TRBJ1-1*01	CVVGDRGSALGRLHF-AV11-AJ18	CASGDGQANTEVFF-BV13-BJ1	canonical
	clonotype1142	N4	NKT2	1	TRAV11D*01,TRAV11*01	TRAJ18*01	TRBV13-3*01	TRBJ1-4*02	CVVGDRGSALGRLHF-AV11-AJ18	CASTGISNERLFF-BV13-BJ1	canonical
	clonotype1143	N3,N4	NKT2	12	TRAV11D*01,TRAV11*01	TRAJ18*01	TRBV13-1*02	TRBJ2-5*01	CVVGDRGSALGRLHF-AV11-AJ18	CASSDALGGRTQYF-BV13-BJ2	canonical
	clonotype1144	N4,N7	NKT2,NKT17	9	TRAV11D*01,TRAV11*01	TRAJ18*01	TRBV13-2*01	TRBJ1-2*01	CVVGDRGSALGRLHF-AV11-AJ18	CASGDAKGPNSDYTF-BV13-BJ1	canonical
	clonotype1145	N4	NKT2	1	TRAV11D*01,TRAV11*01	TRAJ18*01	TRBV13-1*02	TRBJ2-1*01	CVVGDRGSALGRLHF-AV11-AJ18	CASSDELGGLDAEQFF-BV13-BJ2	canonical
	clonotype1146	N3	NKT2	1	TRAV11D*01,TRAV11*01	TRAJ18*01	TRBV13-2*01	TRBJ2-1*01	CVVGDRGSALGRLHF-AV11-AJ18	CASGEGTGGAEQFF-BV13-BJ2	canonical
	clonotype1147	N5	NKT2	1	TRAV11D*01,TRAV11*01	TRAJ18*01	TRBV13-2*01	TRBJ1-2*01	CVVGDRGSALGRLHF-AV11-AJ18	CASGDTGASDYTF-BV13-BJ1	canonical
	clonotype1148	N4	NKT2	1	TRAV11D*01,TRAV11*01	TRAJ18*01	TRBV29*01	TRBJ1-5*01	CVVGDRGSALGRLHF-AV11-AJ18	CASSLSREGNQAPLF-BV29-BJ1	canonical
	clonotype1149	N3,N4	NKT2	5	TRAV11D*01,TRAV11*01	TRAJ18*01	TRBV29*01	TRBJ2-7*01	CVVGDRGSALGRLHF-AV11-AJ18	CASTGTGGEQYF-BV29-BJ2	canonical
	clonotype115	N1	NKTp	1	TRAV11D*01,TRAV11*01	TRAJ18*01	TRBV29*01	TRBJ1-5*01	CVVGDRGSALGRLHF-AV11-AJ18	CASTLQGAQNQAPLF-BV29-BJ1	canonical
	clonotype1150	N3	NKT2	1	TRAV11D*01,TRAV11*01	TRAJ18*01	TRBV1*01	TRBJ2-3*01	CVVGDRGSALGRLHF-AV11-AJ18	CSADRSAETLYF-BV1-BJ2	canonical
	clonotype1151	N3	NKT2	1	TRAV11D*01,TRAV11*01	TRAJ18*01	TRBV13-2*01	TRBJ2-1*01	CVVGDRGSALGRLHF-AV11-AJ18	CASGDDTGGAAEQFF-BV13-BJ2	canonical
	clonotype1152	N3,N4,N1	NKT2,NKTp	3	TRAV11D*01,TRAV11*01	TRAJ18*01	TRBV13-3*01	TRBJ2-7*01	CVVGDRGSALGRLHF-AV11-AJ18	CASSPTGGEQYF-BV13-BJ2	canonical
	clonotype1153	N3	NKT2	1	TRAV11D*01,TRAV11*01	TRAJ18*01	TRBV13-2*01	TRBJ2-1*01	CVVGDRGSALGRLHF-AV11-AJ18	CASGDSDINYAEQFF-BV13-BJ2	canonical
	clonotype1154	N5	NKT2	1	TRAV11D*01,TRAV11*01	TRAJ18*01	TRBV13-2*01	TRBJ2-5*01	CVVGDRGSALGRLHF-AV11-AJ18	CASGDTGGARNQDTQYF-BV13-BJ2	canonical
	clonotype1155	N5	NKT2	1	TRAV11D*01,TRAV11*01	TRAJ18*01	TRBV29*01	TRBJ2-4*01	CVVGDRGSALGRLHF-AV11-AJ18	CASSLDRSSQNTLYF-BV29-BJ2	canonical
	clonotype1156	N3,N4,N1	NKT2,NKTp	10	TRAV11D*01,TRAV11*01	TRAJ18*01	TRBV13-2*01	TRBJ1-3*01	CVVGDRGSALGRLHF-AV11-AJ18	CASGDAGGSGNTLYF-BV13-BJ1	canonical
	clonotype1157	N4,N3,N5,N7	NKT2,NKT17	47	TRAV11D*01,TRAV11*01	TRAJ18*01	TRBV13-2*01	TRBJ1-5*01	CVVGDRGSALGRLHF-AV11-AJ18	CASGDRGRNNQAPLF-BV13-BJ1	canonical
	clonotype1158	N5	NKT2	1	TRAV11D*01,TRAV11*01	TRAJ18*01	TRBV13-1*02	TRBJ2-7*01	CVVGDRGSALGRLHF-AV11-AJ18	CASSAPAGAPSYEQYF-BV13-BJ2	canonical
	clonotype1159	N3	NKT2	1	TRAV11D*01,TRAV11*01	TRAJ18*01	TRBV13-1*02	TRBJ1-1*01	CVVGDRGSALGRLHF-AV11-AJ18	CASKGENTEVFF-BV13-BJ1	canonical
	clonotype116	N2	NKT1	1	TRAV11D*01,TRAV11*01	TRAJ18*01	TRBV13-2*01	TRBJ1-5*01	CVVGDRGSALGRLHF-AV11-AJ18	CASGADSNNQAPLF-BV13-BJ1	canonical
	clonotype1160	N4,N3	NKT2	7	TRAV11D*01,TRAV11*01	TRAJ18*01	TRBV29*01	TRBJ1-5*01	CVVGDRGSALGRLHF-AV11-AJ18	CASSLDNQAPLF-BV29-BJ1	canonical
	clonotype1161	N3	NKT2	1	TRAV11D*01,TRAV11*01	TRAJ18*01	TRBV13-2*01	TRBJ2-7*01	CVVGDRGSALGRLHF-AV11-AJ18	CASGDARGGYEQYF-BV13-BJ2	canonical
	clonotype1162	N4	NKT2	2	TRAV11D*01,TRAV11*01	TRAJ18*01	TRBV29*01	TRBJ2-5*01	CVVGDRGSALGRLHF-AV11-AJ18	CASSLGGQDTQYF-BV29-BJ2	canonical
	clonotype1163	N5	NKT2	1	TRAV11D*01,TRAV11*01	TRAJ18*01	TRBV13-2*01	TRBJ2-1*01	CVVGDRGSALGRLHF-AV11-AJ18	CASGEQGRNYAEQFF-BV13-BJ2	canonical
	clonotype1164	N3	NKT2	1	TRAV11D*01,TRAV11*01	TRAJ18*01	TRBV15*01	TRBJ1-2*01	CVVGDRGSALGRLHF-AV11-AJ18	CASRRQGGRNSDYTF-BV15-BJ1	noncanonical
	clonotype1165	N7	NKT17	1	TRAV11D*01,TRAV11*01	TRAJ18*01	TRBV15*01	TRBJ1-6*01	CVVGDRGSALGRLHF-AV11-AJ18	CASSLKGARNSPLYF-BV15-BJ1	noncanonical
	clonotype1166	N2	NKT1	1	TRAV11D*01,TRAV11*01	TRAJ18*01	TRBV13-3*01	TRBJ1-1*01	CVVGDRGSALGRLHF-AV11-AJ18	CASSAENTEVFF-BV13-BJ1	canonical
	clonotype1167	N7	NKT17	1	TRAV11D*01,TRAV11*01	TRAJ18*01	TRBV13-1*02	TRBJ1-5*01	CVVGDRGSALGRLHF-AV11-AJ18	CASSDGQGAGQAPLF-BV13-BJ1	canonical
	clonotype1168	N4,N3	NKT2	3	TRAV11D*01,TRAV11*01	TRAJ18*01	TRBV13-2*01	TRBJ2-5*01	CVVGDRGSALGRLHF-AV11-AJ18	CASGDGTGDTQYF-BV13-BJ2	canonical
	clonotype1169	N5,N4,N3,N2	NKT2,NKT1	18	TRAV11D*01,TRAV11*01	TRAJ18*01	TRBV13-3*01	TRBJ1-1*01	CVVGDRGSALGRLHF-AV11-AJ18	CASSEGATEVFF-BV13-BJ1	canonical
	clonotype117	N3	NKT2	1	TRAV11D*01,TRAV11*01	TRAJ18*01	TRBV29*01	TRBJ1-4*02	CVVGDRGSALGRLHF-AV11-AJ18	CASSFLRDRANERLFF-BV29-BJ1	canonical
	clonotype1170	N4,N3	NKT2	3	TRAV11D*01,TRAV11*01	TRAJ18*01	TRBV13-2*01	TRBJ2-7*01	CVVGDRGSALGRLHF-AV11-AJ18	CASGDAQGAYEQYF-BV13-BJ2	canonical
	clonotype1171	N3,N4	NKT2	4	TRAV11D*01,TRAV11*01	TRAJ18*01	TRBV13-2*01	TRBJ1-2*01	CVVGDRGSALGRLHF-AV11-AJ18	CASGDRANSDYTF-BV13-BJ1	canonical
	clonotype1172	N4	NKT2	1	TRAV11D*01,TRAV11*01	TRAJ18*01	TRBV13-3*01	TRBJ1-2*01	CVVGDRGSALGRLHF-AV11-AJ18	CASSDVTGGSDYTF-BV13-BJ1	canonical
	clonotype1173	N4,N3,N7	NKT2,NKT17	8	TRAV11D*01,TRAV11*01	TRAJ18*01	TRBV13-1*02	TRBJ1-1*01	CVVGDRGSALGRLHF-AV11-AJ18	CASSDADTNTEVFF-BV13-BJ1	canonical
	clonotype1174	N2	NKT1	1	TRAV11D*01,TRAV11*01	TRAJ18*01	TRBV13-3*01	TRBJ2-7*01	CVVGDRGSALGRLHF-AV11-AJ18	CASSDAAGGEYEQYF-BV13-BJ2	canonical
	clonotype1175	N7	NKT17	1	TRAV11D*01,TRAV11*01	TRAJ18*01	TRBV13-2*01	TRBJ2-7*01	CVVGDRGSALGRLHF-AV11-AJ18	CASGEGQGPYEQYF-BV13-BJ2	canonical
	clonotype1176	N2	NKT1	1	TRAV11D*01,TRAV11*01	TRAJ18*01	TRBV13-2*01	TRBJ1-5*01	CVVGDRGSALGRLHF-AV11-AJ18	CASGDNNNQAPLF-BV13-BJ1	canonical
	clonotype1177	N3,N1,N7	NKT2,NKTp,NKT17	14	TRAV11D*01,TRAV11*01	TRAJ18*01	TRBV13-1*02	TRBJ1-5*01	CVVGDRGSALGRLHF-AV11-AJ18	CASSDYRGNNQAPLF-BV13-BJ1	canonical
	clonotype1178	N3	NKT2	1	TRAV11D*01,TRAV11*01	TRAJ18*01	TRBV13-2*01	TRBJ2-5*01	CVVGDRGSALGRLHF-AV11-AJ18	CASGDRGDTQYF-BV13-BJ2	canonical
	clonotype1179	N4,N3	NKT2	3	TRAV11D*01,TRAV11*01	TRAJ18*01	TRBV13-1*02	TRBJ1-1*01	CVVGDRGSALGRLHF-AV11-AJ18	CASRDRANTEVFF-BV13-BJ1	canonical
	clonotype118	N2	NKT1	1	TRAV11D*01,TRAV11*01	TRAJ18*01	TRBV29*01	TRBJ1-2*01	CVVGDRGSALGRLHF-AV11-AJ18	CASSLSGGGGSSDYTF-BV29-BJ1	canonical
	clonotype1180	N3,N4	NKT2	2	TRAV11D*01,TRAV11*01	TRAJ18*01	TRBV13-1*02	TRBJ1-5*01	CVVGDRGSALGRLHF-AV11-AJ18	CASSDGTGQAPLF-BV13-BJ1	canonical
	clonotype1181	N5	NKT2	1	TRAV11D*01,TRAV11*01	TRAJ18*01	TRBV13-3*01	TRBJ1-2*01	CVVGDRGSALGRLHF-AV11-AJ18	CASSGADSDYTF-BV13-BJ1	canonical
	clonotype1182	N3	NKT2	1	TRAV11D*01,TRAV11*01	TRAJ18*01	TRBV29*01	TRBJ1-3*01	CVVGDRGSALGRLHF-AV11-AJ18	CASSLQDPSGNTLYF-BV29-BJ1	canonical
	clonotype1183	N3	NKT2	1	TRAV11D*01,TRAV11*01	TRAJ18*01	TRBV1*01	TRBJ1-3*01	CVVGDRGSALGRLHF-AV11-AJ18	CSDPGQGRGNTLYF-BV1-BJ1	canonical
	clonotype1184	N5,N7,N4,N1	NKT2,NKT17,NKTp	7	TRAV11D*01,TRAV11*01	TRAJ18*01	TRBV13-2*01	TRBJ2-5*01	CVVGDRGSALGRLHF-AV11-AJ18	CASGDMRGFQDTQYF-BV13-BJ2	canonical
	clonotype1185	N3,N4,N1	NKT2,NKTp	7	TRAV11D*01,TRAV11*01	TRAJ18*01	TRBV13-3*01	TRBJ2-1*01	CVVGDRGSALGRLHF-AV11-AJ18	CASSDPGGRYAEQFF-BV13-BJ2	canonical
	clonotype1186	N4,N3,N6	NKT2	7	TRAV11D*01,TRAV11*01	TRAJ18*01	TRBV13-2*01	TRBJ1-2*01	CVVGDRGSALGRLHF-AV11-AJ18	CASGGTGANSDYTF-BV13-BJ1	canonical
	clonotype1187	N3	NKT2	1	TRAV11D*01,TRAV11*01	TRAJ18*01	TRBV1*01	TRBJ2-3*01	CVVGDRGSALGRLHF-AV11-AJ18	CSADSAETLYF-BV1-BJ2	canonical
	clonotype1188	N4	NKT2	1	TRAV11D*01,TRAV11*01	TRAJ18*01	TRBV13-2*01	TRBJ2-4*01	CVVGDRGSALGRLHF-AV11-AJ18	CASGETSQNTLYF-BV13-BJ2	canonical
	clonotype1189	N3,N4	NKT2	7	TRAV11D*01,TRAV11*01	TRAJ18*01	TRBV13-2*01	TRBJ2-3*01	CVVGDRGSALGRLHF-AV11-AJ18	CASGDWGSAETLYF-BV13-BJ2	canonical
	clonotype119	N5	NKT2	1	TRAV11D*01,TRAV11*01	TRAJ18*01	TRBV13-2*01	TRBJ2-4*01	CVVGDRGSALGRLHF-AV11-AJ18	CASGNWVQNTLYF-BV13-BJ2	canonical
	clonotype1190	N4	NKT2	5	TRAV11D*01,TRAV11*01	TRAJ18*01	TRBV13-2*01	TRBJ2-7*01	CVVGDRGSALGRLHF-AV11-AJ18	CASGDAGTGGREQYF-BV13-BJ2	canonical
	clonotype1191	N4	NKT2	2	TRAV11D*01,TRAV11*01	TRAJ18*01	TRBV13-2*01	TRBJ1-5*01	CVVGDRGSALGRLHF-AV11-AJ18	CASGTGNQAPLF-BV13-BJ1	canonical
	clonotype1192	N4,N7	NKT2,NKT17	6	TRAV11D*01,TRAV11*01	TRAJ18*01	TRBV13-1*02	TRBJ2-1*01	CVVGDRGSALGRLHF-AV11-AJ18	CASGQVYAEQFF-BV13-BJ2	canonical
	clonotype1193	N3,N4	NKT2	3	TRAV11D*01,TRAV11*01	TRAJ18*01	TRBV13-2*01	TRBJ2-1*01	CVVGDRGSALGRLHF-AV11-AJ18	CASGRDRGAEQFF-BV13-BJ2	canonical
	clonotype1194	N4	NKT2	1	TRAV11D*01,TRAV11*01	TRAJ18*01	TRBV29*01	TRBJ2-4*01	CVVGDRGSALGRLHF-AV11-AJ18	CASSLLRGSQNTLYF-BV29-BJ2	canonical
	clonotype1195	N7	NKT17	3	TRAV11D*01,TRAV11*01	TRAJ18*01	TRBV13-1*02	TRBJ1-2*01	CVVGDRGSALGRLHF-AV11-AJ18	CASSETGGNSDYTF-BV13-BJ1	canonical
	clonotype1196	N3,N4	NKT2	2	TRAV11D*01,TRAV11*01	TRAJ18*01	TRBV13-2*01	TRBJ1-1*01	CVVGDRGSALGRLHF-AV11-AJ18	CASGEGQNTEVFF-BV13-BJ1	canonical
	clonotype1197	N3,N1	NKT2,NKTp	2	TRAV11D*01,TRAV11*01	TRAJ18*01	TRBV13-2*01	TRBJ2-5*01	CVVGDRGSALGRLHF-AV11-AJ18	CASGDLTGGAQDTQYF-BV13-BJ2	canonical
	clonotype1198	N3	NKT2	1	TRAV11D*01,TRAV11*01	TRAJ18*01	TRBV13-1*02	TRBJ2-1*01	CVVGDRGSALGRLHF-AV11-AJ18	CASRTGGYAEQFF-BV13-BJ2	canonical
	clonotype1199	N5	NKT2	1	TRAV11D*01,TRAV11*01	TRAJ18*01	TRBV13-2*01	TRBJ2-4*01	CVVGDRGSALGRLHF-AV11-AJ18	CASGDADWGDQNTLYF-BV13-BJ2	canonical
	clonotype12	N3	NKT2	1	TRAV11D*01,TRAV11*01	TRAJ18*01	TRBV13-2*01	TRBJ2-7*01	CVVGDRGSALGRLHF-AV11-AJ18	CASGDEQGYEQYF-BV13-BJ2	canonical
	clonotype120	N3	NKT2	1	TRAV11D*01,TRAV11*01	TRAJ18*01	TRBV13-2*01	TRBJ2-7*01	CVVGDRGSALGRLHF-AV11-AJ18	CASGDEQYF-BV13-BJ2	canonical
	clonotype1200	N4	NKT2	2	TRAV11D*01,TRAV11*01	TRAJ18*01	TRBV29*01	TRBJ2-5*01	CVVGDRGSALGRLHF-AV11-AJ18	CASSLPTGTNQDTQYF-BV29-BJ2	canonical
	clonotype1201	N3,N4	NKT2	7	TRAV11D*01,TRAV11*01	TRAJ18*01	TRBV29*01	TRBJ1-3*01	CVVGDRGSALGRLHF-AV11-AJ18	CASSLSRGNTLYF-BV29-BJ1	canonical
	clonotype1202	N3,N4,N7	NKT2,NKT17	12	TRAV11D*01,TRAV11*01	TRAJ18*01	TRBV13-1*02	TRBJ1-5*01	CVVGDRGSALGRLHF-AV11-AJ18	CASSDNNNQAPLF-BV13-BJ1	canonical
	clonotype1203	N5	NKT2	1	TRAV11D*01,TRAV11*01	TRAJ18*01	TRBV13-1*02	TRBJ2-4*01	CVVGDRGSALGRLHF-AV11-AJ18	CASKDNSQNTLYF-BV13-BJ2	canonical
	clonotype1204	N7	NKT17	3	TRAV11D*01,TRAV11*01	TRAJ18*01	TRBV13-2*01	TRBJ2-7*01	CVVGDRGSALGRLHF-AV11-AJ18	CASGDAEGLEQYF-BV13-BJ2	canonical
	clonotype1205	N1	NKTp	1	TRAV11D*01,TRAV11*01	TRAJ18*01	TRBV1*01	TRBJ1-4*02	CVVGDRGSALGRLHF-AV11-AJ18	CSADSNERLFF-BV1-BJ1	canonical
	clonotype1206	N3,N4	NKT2	3	TRAV11D*01,TRAV11*01	TRAJ18*01	TRBV4*01	TRBJ2-4*01	CVVGDRGSALGRLHF-AV11-AJ18	CASSRDWGGQNTLYF-BV4-BJ2	noncanonical
	clonotype1207	N3	NKT2	1	TRAV11D*01,TRAV11*01	TRAJ18*01	TRBV13-2*01	TRBJ1-2*01	CVVGDRGSALGRLHF-AV11-AJ18	CASGDEFANSDYTF-BV13-BJ1	canonical
	clonotype1208	N3	NKT2	1	TRAV11D*01,TRAV11*01	TRAJ18*01	TRBV13-2*01	TRBJ1-5*01	CVVGDRGSALGRLHF-AV11-AJ18	CASGGGQGNNQAPLF-BV13-BJ1	canonical
	clonotype1209	N7,N3,N4	NKT17,NKT2	4	TRAV11D*01,TRAV11*01	TRAJ18*01	TRBV13-1*02	TRBJ1-1*01	CVVGDRGSALGRLHF-AV11-AJ18	CASSGDTNTEVFF-BV13-BJ1	canonical
	clonotype121	N5	NKT2	1	TRAV11D*01,TRAV11*01	TRAJ18*01	TRBV13-2*01	TRBJ2-7*01	CVVGDRGSALGRLHF-AV11-AJ18	CASGDGDRDYEQYF-BV13-BJ2	canonical
	clonotype1210	N4,N7	NKT2,NKT17	3	TRAV11D*01,TRAV11*01	TRAJ18*01	TRBV1*01	TRBJ2-4*01	CVVGDRGSALGRLHF-AV11-AJ18	CSADGGQNTLYF-BV1-BJ2	canonical
	clonotype1211	N3	NKT2	1	TRAV11D*01,TRAV11*01	TRAJ18*01	TRBV13-2*01	TRBJ2-5*01	CVVGDRGSALGRLHF-AV11-AJ18	CASGEGQDTQYF-BV13-BJ2	canonical
	clonotype1212	N3	NKT2	1	TRAV11D*01,TRAV11*01	TRAJ18*01	TRBV29*01	TRBJ2-7*01	CVVGDRGSALGRLHF-AV11-AJ18	CASSLTGGYEQYF-BV29-BJ2	canonical
	clonotype1213	N4	NKT2	1	TRAV11D*01,TRAV11*01	TRAJ18*01	TRBV1*01	TRBJ1-4*02	CVVGDRGSALGRLHF-AV11-AJ18	CSADQGAHSNERLFF-BV1-BJ1	canonical
	clonotype1214	N1	NKTp	1	TRAV11D*01,TRAV11*01	TRAJ18*01	TRBV31*01	TRBJ2-1*01	CVVGDRGSALGRLHF-AV11-AJ18	CAWSLVGGHAEQFF-BV31-BJ2	noncanonical
	clonotype1215	N4	NKT2	1	TRAV11D*01,TRAV11*01	TRAJ18*01	TRBV13-2*01	TRBJ1-2*01	CVVGDRGSALGRLHF-AV11-AJ18	CASGGTGPNSDYTF-BV13-BJ1	canonical
	clonotype1216	N7	NKT17	3	TRAV11D*01,TRAV11*01	TRAJ18*01	TRBV13-1*02	TRBJ2-3*01	CVVGDRGSALGRLHF-AV11-AJ18	CASRDWGSSAETLYF-BV13-BJ2	canonical
	clonotype1217	N5,N3,N4,N7	NKT2,NKT17	8	TRAV11D*01,TRAV11*01	TRAJ18*01	TRBV13-2*01	TRBJ1-6*01	CVVGDRGSALGRLHF-AV11-AJ18	CASGDNSPLYF-BV13-BJ1	canonical
	clonotype1218	N4,N5,N3,N1	NKT2,NKTp	31	TRAV11D*01,TRAV11*01	TRAJ18*01	TRBV13-2*01	TRBJ2-7*01	CVVGDRGSALGRLHF-AV11-AJ18	CASGTGYEQYF-BV13-BJ2	canonical
	clonotype1219	N4	NKT2	1	TRAV11D*01,TRAV11*01	TRAJ18*01	TRBV13-1*02	TRBJ1-1*01	CVVGDRGSALGRLHF-AV11-AJ18	CASRDTNTEVFF-BV13-BJ1	canonical
	clonotype122	N1	NKTp	1	TRAV11D*01,TRAV11*01	TRAJ18*01	TRBV13-2*01	TRBJ1-5*01	CVVGDRGSALGRLHF-AV11-AJ18	CASGDEAEYNNQAPLF-BV13-BJ1	canonical
	clonotype1220	N5,N4,N3	NKT2	7	TRAV11D*01,TRAV11*01	TRAJ18*01	TRBV13-2*01	TRBJ1-3*01	CVVGDRGSALGRLHF-AV11-AJ18	CASGVGQGGNTLYF-BV13-BJ1	canonical
	clonotype1221	N3	NKT2	1	TRAV11D*01,TRAV11*01	TRAJ18*01	TRBV13-3*01	TRBJ2-4*01	CVVGDRGSALGRLHF-AV11-AJ18	CASSGTGGSQNTLYF-BV13-BJ2	canonical
	clonotype1222	N4	NKT2	2	TRAV11D*01,TRAV11*01	TRAJ18*01	TRBV1*01	TRBJ1-1*01	CVVGDRGSALGRLHF-AV11-AJ18	CSADTNTEVFF-BV1-BJ1	canonical
	clonotype1223	N3	NKT2	1	TRAV11D*01,TRAV11*01	TRAJ18*01	TRBV13-3*01	TRBJ1-2*01	CVVGDRGSALGRLHF-AV11-AJ18	CASSDMGNSDYTF-BV13-BJ1	canonical
	clonotype1224	N3	NKT2	1	TRAV11D*01,TRAV11*01	TRAJ18*01	TRBV13-1*02	TRBJ2-1*01	CVVGDRGSALGRLHF-AV11-AJ18	CASSDTGGNYAEQFF-BV13-BJ2	canonical
	clonotype1225	N3	NKT2	1	TRAV11D*01,TRAV11*01	TRAJ18*01	TRBV29*01	TRBJ1-4*02	CVVGDRGSALGRLHF-AV11-AJ18	CASSQWDRNNERLFF-BV29-BJ1	canonical
	clonotype1226	N3	NKT2	1	TRAV11D*01,TRAV11*01	TRAJ18*01	TRBV13-2*01	TRBJ2-7*01	CVVGDRGSALGRLHF-AV11-AJ18	CASGDAGGSSYEQYF-BV13-BJ2	canonical
	clonotype1227	N3,N4,N1	NKT2,NKTp	9	TRAV11D*01,TRAV11*01	TRAJ18*01	TRBV29*01	TRBJ2-4*01	CVVGDRGSALGRLHF-AV11-AJ18	CASSDRGRNTLYF-BV29-BJ2	canonical
	clonotype1228	N7	NKT17	1	TRAV11D*01,TRAV11*01	TRAJ18*01	TRBV13-2*01	TRBJ2-1*01	CVVGDRGSALGRLHF-AV11-AJ18	CASGDTGNYAEQFF-BV13-BJ2	canonical
	clonotype1229	N5	NKT2	1	TRAV11D*01,TRAV11*01	TRAJ18*01	TRBV13-2*01	TRBJ2-7*01	CVVGDRGSALGRLHF-AV11-AJ18	CAIQTGDTSYEQYF-BV13-BJ2	canonical
	clonotype123	N5	NKT2	1	TRAV11D*01,TRAV11*01	TRAJ18*01	TRBV29*01	TRBJ2-3*01	CVVGDRGSALGRLHF-AV11-AJ18	CASSSRTGGRAETLYF-BV29-BJ2	canonical
	clonotype1230	N4	NKT2	1	TRAV11D*01,TRAV11*01	TRAJ18*01	TRBV13-2*01	TRBJ1-5*01	CVVGDRGSALGRLHF-AV11-AJ18	CASGDGQDNQAPLF-BV13-BJ1	canonical
	clonotype1231	N4,N3,N5,N7,N1	NKT2,NKT17,NKTp	44	TRAV11D*01,TRAV11*01	TRAJ18*01	TRBV13-2*01	TRBJ1-5*01	CVVGDRGSALGRLHF-AV11-AJ18	CASGDQAPLF-BV13-BJ1	canonical
	clonotype1232	N3	NKT2	1	TRAV11D*01,TRAV11*01	TRAJ18*01	TRBV29*01	TRBJ2-7*01	CVVGDRGSALGRLHF-AV11-AJ18	CALSPSGVYEQYF-BV29-BJ2	canonical
	clonotype1233	N3	NKT2	1	TRAV11D*01,TRAV11*01	TRAJ18*01	TRBV13-3*01	TRBJ2-3*01	CVVGDRGSALGRLHF-AV11-AJ18	CASSDATGGGAETLYF-BV13-BJ2	canonical
	clonotype1234	N1,N7	NKTp,NKT17	3	TRAV11D*01,TRAV11*01	TRAJ18*01	TRBV13-1*02	TRBJ1-3*01	CVVGDRGSALGRLHF-AV11-AJ18	CASSEVTESGNTLYF-BV13-BJ1	canonical
	clonotype1235	N4	NKT2	2	TRAV11D*01,TRAV11*01	TRAJ18*01	TRBV13-2*01	TRBJ2-5*01	CVVGDRGSALGRLHF-AV11-AJ18	CASGDQTFNQDTQYF-BV13-BJ2	canonical
	clonotype1236	N3	NKT2	1	TRAV11D*01,TRAV11*01	TRAJ18*01	TRBV1*01	TRBJ1-4*02	CVVGDRGSALGRLHF-AV11-AJ18	CSADSGQINERLFF-BV1-BJ1	canonical
	clonotype1237	N5,N3	NKT2	2	TRAV11D*01,TRAV11*01	TRAJ18*01	TRBV29*01	TRBJ1-5*01	CVVGDRGSALGRLHF-AV11-AJ18	CASSLRQEDNQAPLF-BV29-BJ1	canonical
	clonotype1238	N7	NKT17	1	TRAV11D*01,TRAV11*01	TRAJ18*01	TRBV13-2*01	TRBJ1-1*01	CVVGDRGSALGRLHF-AV11-AJ18	CASGGAFF-BV13-BJ1	canonical
	clonotype1239	N3,N4	NKT2	4	TRAV11D*01,TRAV11*01	TRAJ18*01	TRBV13-2*01	TRBJ1-2*01	CVVGDRGSALGRLHF-AV11-AJ18	CASGGTDSDYTF-BV13-BJ1	canonical
	clonotype124	N3	NKT2	1	TRAV11D*01,TRAV11*01	TRAJ18*01	TRBV13-3*01	TRBJ2-7*01	CVVGDRGSALGRLHF-AV11-AJ18	CASSGTGGIEQYF-BV13-BJ2	canonical
	clonotype1240	N3,N6,N4	NKT2	10	TRAV11D*01,TRAV11*01	TRAJ18*01	TRBV29*01	TRBJ1-4*02	CVVGDRGSALGRLHF-AV11-AJ18	CASSLTGANERLFF-BV29-BJ1	canonical
	clonotype1241	N4	NKT2	3	TRAV11D*01,TRAV11*01	TRAJ18*01	TRBV1*01	TRBJ1-1*01	CVVGDRGSALGRLHF-AV11-AJ18	CSAEDTEVFF-BV1-BJ1	canonical
	clonotype1242	N3	NKT2	1	TRAV11D*01,TRAV11*01	TRAJ18*01	TRBV13-2*01	TRBJ1-3*01	CVVGDRGSALGRLHF-AV11-AJ18	CASGEQGAGNTLYF-BV13-BJ1	canonical
	clonotype1243	N7	NKT17	2	TRAV11D*01,TRAV11*01	TRAJ18*01	TRBV13-2*01	TRBJ1-1*01	CVVGDRGSALGRLHF-AV11-AJ18	CASGEGQGNTEVFF-BV13-BJ1	canonical
	clonotype1244	N3,N4	NKT2	2	TRAV11D*01,TRAV11*01	TRAJ18*01	TRBV29*01	TRBJ2-3*01	CVVGDRGSALGRLHF-AV11-AJ18	CASSLSTGGAETLYF-BV29-BJ2	canonical
	clonotype1245	N3	NKT2	1	TRAV11D*01,TRAV11*01	TRAJ18*01	TRBV13-3*01,TRBV13-1*02	TRBJ1-2*01	CVVGDRGSALGRLHF-AV11-AJ18	CASSGQNSDYTF-BV13-BJ1	canonical
	clonotype1246	N3	NKT2	1	TRAV11D*01,TRAV11*01	TRAJ18*01	TRBV13-1*02	TRBJ2-1*01	CVVGDRGSALGRLHF-AV11-AJ18	CASSDGGLDYAEQFF-BV13-BJ2	canonical
	clonotype1247	N1	NKTp	1	TRAV11D*01,TRAV11*01	TRAJ18*01	TRBV13-2*01	TRBJ1-3*01	CVVGDRGSALGRLHF-AV11-AJ18	CASGDATGGALYF-BV13-BJ1	canonical
	clonotype1248	N3	NKT2	1	TRAV11D*01,TRAV11*01	TRAJ18*01	TRBV13-2*01	TRBJ1-2*01	CVVGDRGSALGRLHF-AV11-AJ18	CASGDEETKNSDYTF-BV13-BJ1	canonical
	clonotype1249	N7	NKT17	3	TRAV11D*01,TRAV11*01	TRAJ18*01	TRBV13-2*01	TRBJ1-5*01	CVVGDRGSALGRLHF-AV11-AJ18	CASGDAGYNNQAPLF-BV13-BJ1	canonical
	clonotype125	N2	NKT1	1	TRAV11D*01,TRAV11*01	TRAJ18*01	TRBV29*01	TRBJ1-5*01	CVVGDRGSALGRLHF-AV11-AJ18	CASSLPGGQAPLF-BV29-BJ1	canonical
	clonotype1250	N3	NKT2	1	TRAV11D*01,TRAV11*01	TRAJ18*01	TRBV13-2*01	TRBJ1-1*01	CVVGDRGSALGRLHF-AV11-AJ18	CASGDRGRTEVFF-BV13-BJ1	canonical
	clonotype1251	N3	NKT2	1	TRAV11D*01,TRAV11*01	TRAJ18*01	TRBV5*01	TRBJ1-3*01	CVVGDRGSALGRLHF-AV11-AJ18	CASSQEQGSGNTLYF-BV5-BJ1	noncanonical
	clonotype1252	N7	NKT17	1	TRAV11D*01,TRAV11*01	TRAJ18*01	TRBV13-2*01	TRBJ2-5*01	CVVGDRGSALGRLHF-AV11-AJ18	CASGDASRESQDTQYF-BV13-BJ2	canonical
	clonotype1253	N3	NKT2	1	TRAV11D*01,TRAV11*01	TRAJ18*01	TRBV13-2*01	TRBJ2-4*01	CVVGDRGSALGRLHF-AV11-AJ18	CASGDAGWGASQNTLYF-BV13-BJ2	canonical
	clonotype1254	N7	NKT17	2	TRAV11D*01,TRAV11*01	TRAJ18*01	TRBV13-2*01	TRBJ2-1*01	CVVGDRGSALGRLHF-AV11-AJ18	CASGDAGQGAGYAEQFF-BV13-BJ2	canonical
	clonotype1255	N3	NKT2	1	TRAV11D*01,TRAV11*01	TRAJ18*01	TRBV29*01	TRBJ1-4*02	CVVGDRGSALGRLHF-AV11-AJ18	CASSFPISNERLFF-BV29-BJ1	canonical
	clonotype1256	N3	NKT2	1	TRAV11D*01,TRAV11*01	TRAJ18*01	TRBV13-2*01	TRBJ2-1*01	CVVGDRGSALGRLHF-AV11-AJ18	CASGDLAGGLYAEQFF-BV13-BJ2	canonical
	clonotype1257	N5	NKT2	1	TRAV11D*01,TRAV11*01	TRAJ18*01	TRBV13-2*01	TRBJ2-5*01	CVVGDRGSALGRLHF-AV11-AJ18	CASGDELGGDTQYF-BV13-BJ2	canonical
	clonotype1258	N3	NKT2	1	TRAV11D*01,TRAV11*01	TRAJ18*01	TRBV13-1*02	TRBJ1-5*01	CVVGDRGSALGRLHF-AV11-AJ18	CASSDVGNQAPLF-BV13-BJ1	canonical
	clonotype1259	N3	NKT2	1	TRAV11D*01,TRAV11*01	TRAJ18*01	TRBV13-1*02	TRBJ2-7*01	CVVGDRGSALGRLHF-AV11-AJ18	CASSGTYEQYF-BV13-BJ2	canonical
	clonotype126	N4,N5,N3	NKT2	8	TRAV11D*01,TRAV11*01	TRAJ18*01	TRBV13-2*01	TRBJ1-1*01	CVVGDRGSALGRLHF-AV11-AJ18	CASGDRDRGNTEVFF-BV13-BJ1	canonical
	clonotype1260	N4	NKT2	1	TRAV11D*01,TRAV11*01	TRAJ18*01	TRBV1*01	TRBJ1-4*02	CVVGDRGSALGRLHF-AV11-AJ18	CSAEQVSNERLFF-BV1-BJ1	canonical
	clonotype1261	N2	NKT1	1	TRAV11D*01,TRAV11*01	TRAJ18*01	TRBV13-1*02	TRBJ2-1*01	CVVGDRGSALGRLHF-AV11-AJ18	CASSDEGANYAEQFF-BV13-BJ2	canonical
	clonotype1262	N3	NKT2	1	TRAV11D*01,TRAV11*01	TRAJ18*01	TRBV13-2*01	TRBJ1-5*01	CVVGDRGSALGRLHF-AV11-AJ18	CASGVEDNQAPLF-BV13-BJ1	canonical
	clonotype1263	N6,N4	NKT2	2	TRAV11D*01,TRAV11*01	TRAJ18*01	TRBV29*01	TRBJ2-5*01	CVVGDRGSALGRLHF-AV11-AJ18	CASSLGGAQDTQYF-BV29-BJ2	canonical
	clonotype1264	N4	NKT2	2	TRAV11D*01,TRAV11*01	TRAJ18*01	TRBV29*01	TRBJ1-6*01	CVVGDRGSALGRLHF-AV11-AJ18	CASSLQDNSPLYF-BV29-BJ1	canonical
	clonotype1265	N4	NKT2	1	TRAV11D*01,TRAV11*01	TRAJ18*01	TRBV13-2*01	TRBJ2-5*01	CVVGDRGSALGRLHF-AV11-AJ18	CASGEDWGGTQYF-BV13-BJ2	canonical
	clonotype1266	N4	NKT2	1	TRAV11D*01,TRAV11*01	TRAJ18*01	TRBV13-2*01	TRBJ1-3*01	CVVGDRGSALGRLHF-AV11-AJ18	CASGDGRDSGNTLYF-BV13-BJ1	canonical
	clonotype1267	N3	NKT2	1	TRAV11D*01,TRAV11*01	TRAJ18*01	TRBV13-2*01	TRBJ2-4*01	CVVGDRGSALGRLHF-AV11-AJ18	CASGDATGGPSQNTLYF-BV13-BJ2	canonical
	clonotype1268	N4	NKT2	1	TRAV11D*01,TRAV11*01	TRAJ18*01	TRBV13-2*01	TRBJ1-3*01	CVVGDRGSALGRLHF-AV11-AJ18	CASGDGSGGNTLYF-BV13-BJ1	canonical
	clonotype1269	N3,N7	NKT2,NKT17	2	TRAV11D*01,TRAV11*01	TRAJ18*01	TRBV13-1*02	TRBJ1-1*01	CVVGDRGSALGRLHF-AV11-AJ18	CASRTANTEVFF-BV13-BJ1	canonical
	clonotype127	N3	NKT2	1	TRAV11D*01,TRAV11*01	TRAJ18*01	TRBV5*01	TRBJ2-5*01	CVVGDRGSALGRLHF-AV11-AJ18	CASSQVGGGRDTQYF-BV5-BJ2	noncanonical
	clonotype1270	N4	NKT2	2	TRAV11D*01,TRAV11*01	TRAJ18*01	TRBV13-2*01	TRBJ2-5*01	CVVGDRGSALGRLHF-AV11-AJ18	CASGDSAPQDTQYF-BV13-BJ2	canonical
	clonotype1271	N4	NKT2	1	TRAV11D*01,TRAV11*01	TRAJ18*01	TRBV13-1*02	TRBJ1-2*01	CVVGDRGSALGRLHF-AV11-AJ18	CASSGANSDYTF-BV13-BJ1	canonical
	clonotype1272	N4,N3,N1	NKT2,NKTp	13	TRAV11D*01,TRAV11*01	TRAJ18*01	TRBV13-2*01	TRBJ2-1*01	CVVGDRGSALGRLHF-AV11-AJ18	CASGDGTGGYAEQFF-BV13-BJ2	canonical
	clonotype1273	N5	NKT2	1	TRAV11D*01,TRAV11*01	TRAJ18*01	TRBV13-1*02	TRBJ1-3*01	CVVGDRGSALGRLHF-AV11-AJ18	CASSDGDSGNTLYF-BV13-BJ1	canonical
	clonotype1274	N4	NKT2	1	TRAV11D*01,TRAV11*01	TRAJ18*01	TRBV29*01	TRBJ2-5*01	CVVGDRGSALGRLHF-AV11-AJ18	CASSAGTGGQDTQYF-BV29-BJ2	canonical
	clonotype1275	N4	NKT2	1	TRAV11D*01,TRAV11*01	TRAJ18*01	TRBV13-3*01	TRBJ2-7*01	CVVGDRGSALGRLHF-AV11-AJ18	CASRILGPSYEQYF-BV13-BJ2	canonical
	clonotype1276	N7	NKT17	1	TRAV11D*01,TRAV11*01	TRAJ18*01	TRBV19*01	TRBJ1-5*01	CVVGDRGSALGRLHF-AV11-AJ18	CASSKRQGQAPLF-BV19-BJ1	noncanonical
	clonotype1277	N7	NKT17	1	TRAV11D*01,TRAV11*01	TRAJ18*01	TRBV13-1*02	TRBJ1-2*01	CVVGDRGSALGRLHF-AV11-AJ18	CASSSGQGESDYTF-BV13-BJ1	canonical
	clonotype1278	N3	NKT2	1	TRAV11D*01,TRAV11*01	TRAJ18*01	TRBV13-2*01	TRBJ2-3*01	CVVGDRGSALGRLHF-AV11-AJ18	CASGEGARAETLYF-BV13-BJ2	canonical
	clonotype1279	N4,N3	NKT2	6	TRAV11D*01,TRAV11*01	TRAJ18*01	TRBV13-2*01	TRBJ2-7*01	CVVGDRGSALGRLHF-AV11-AJ18	CASGDGTGGEQYF-BV13-BJ2	canonical
	clonotype128	N4	NKT2	1	TRAV11D*01,TRAV11*01	TRAJ18*01	TRBV13-2*01	TRBJ2-5*01	CVVGDRGSALGRLHF-AV11-AJ18	CASGDGTGGHQDTQYF-BV13-BJ2	canonical
	clonotype1280	N7	NKT17	6	TRAV11D*01,TRAV11*01	TRAJ18*01	TRBV13-2*01	TRBJ1-1*01	CVVGDRGSALGRLHF-AV11-AJ18	CASGDSGTEVFF-BV13-BJ1	canonical
	clonotype1281	N5	NKT2	1	TRAV11D*01,TRAV11*01	TRAJ18*01	TRBV13-2*01	TRBJ1-4*02	CVVGDRGSALGRLHF-AV11-AJ18	CASGAGTGGINERLFF-BV13-BJ1	canonical
	clonotype1282	N3,N7	NKT2,NKT17	2	TRAV11D*01,TRAV11*01	TRAJ18*01	TRBV29*01	TRBJ2-7*01	CVVGDRGSALGRLHF-AV11-AJ18	CASSPGLSSYEQYF-BV29-BJ2	canonical
	clonotype1283	N5	NKT2	1	TRAV11D*01,TRAV11*01	TRAJ18*01	TRBV13-2*01	TRBJ2-5*01	CVVGDRGSALGRLHF-AV11-AJ18	CASGDEGLGINQDTQYF-BV13-BJ2	canonical
	clonotype1284	N4	NKT2	2	TRAV11D*01,TRAV11*01	TRAJ18*01	TRBV13-2*01	TRBJ2-3*01	CVVGDRGSALGRLHF-AV11-AJ18	CASGDWGGAETLYF-BV13-BJ2	canonical
	clonotype1285	N3,N7	NKT2,NKT17	2	TRAV11D*01,TRAV11*01	TRAJ18*01	TRBV13-2*01	TRBJ1-5*01	CVVGDRGSALGRLHF-AV11-AJ18	CASGDWTGNQAPLF-BV13-BJ1	canonical
	clonotype1286	N4,N3,N6	NKT2	6	TRAV11D*01,TRAV11*01	TRAJ18*01	TRBV13-2*01	TRBJ2-4*01	CVVGDRGSALGRLHF-AV11-AJ18	CASGDGTGQNTLYF-BV13-BJ2	canonical
	clonotype1287	N2	NKT1	1	TRAV11D*01,TRAV11*01	TRAJ18*01	TRBV13-3*01	TRBJ1-1*01	CVVGDRGSALGRLHF-AV11-AJ18	CASTGQINTEVFF-BV13-BJ1	canonical
	clonotype1288	N3	NKT2	1	TRAV11D*01,TRAV11*01	TRAJ18*01	TRBV13-1*02	TRBJ2-7*01	CVVGDRGSALGRLHF-AV11-AJ18	CASSEEDSEQYF-BV13-BJ2	canonical
	clonotype1289	N5	NKT2	1	TRAV11D*01,TRAV11*01	TRAJ18*01	TRBV13-3*01	TRBJ2-1*01	CVVGDRGSALGRLHF-AV11-AJ18	CASSDAGTGSEQFF-BV13-BJ2	canonical
	clonotype129	N5,N3,N1	NKT2,NKTp	3	TRAV11D*01,TRAV11*01	TRAJ18*01	TRBV13-2*01	TRBJ1-2*01	CVVGDRGSALGRLHF-AV11-AJ18	CASGLGQGNSDYTF-BV13-BJ1	canonical
	clonotype1290	N3	NKT2	1	TRAV11D*01,TRAV11*01	TRAJ18*01	TRBV19*01	TRBJ2-4*01	CVVGDRGSALGRLHF-AV11-AJ18	CASSMTGGDTLYF-BV19-BJ2	noncanonical
	clonotype1291	N5	NKT2	1	TRAV11D*01,TRAV11*01	TRAJ18*01	TRBV13-2*01	TRBJ1-5*01	CVVGDRGSALGRLHF-AV11-AJ18	CASGDAQGNQAPLF-BV13-BJ1	canonical
	clonotype1292	N4	NKT2	1	TRAV11D*01,TRAV11*01	TRAJ18*01	TRBV1*01	TRBJ2-7*01	CVVGDRGSALGRLHF-AV11-AJ18	CSADRAYEQYF-BV1-BJ2	canonical
	clonotype1293	N3	NKT2	1	TRAV11D*01,TRAV11*01	TRAJ18*01	TRBV13-2*01	TRBJ2-2*01	CVVGDRGSALGRLHF-AV11-AJ18	CASARTGGVNTGQLYF-BV13-BJ2	canonical
	clonotype1294	N4	NKT2	1	TRAV11D*01,TRAV11*01	TRAJ18*01	TRBV13-2*01	TRBJ2-3*01	CVVGDRGSALGRLHF-AV11-AJ18	CASGTGGAETLYF-BV13-BJ2	canonical
	clonotype1295	N7	NKT17	1	TRAV11D*01,TRAV11*01	TRAJ18*01	TRBV13-2*01	TRBJ1-2*01	CVVGDRGSALGRLHF-AV11-AJ18	CASGIPGQGKGSDYTF-BV13-BJ1	canonical
	clonotype1296	N3	NKT2	1	TRAV11D*01,TRAV11*01	TRAJ18*01	TRBV1*01	TRBJ1-1*01	CVVGDRGSALGRLHF-AV11-AJ18	CSADGTEVFF-BV1-BJ1	canonical
	clonotype1297	N3,N4	NKT2	8	TRAV11D*01,TRAV11*01	TRAJ18*01	TRBV13-3*01	TRBJ2-1*01	CVVGDRGSALGRLHF-AV11-AJ18	CASSDGAEQFF-BV13-BJ2	canonical
	clonotype1298	N2	NKT1	1	TRAV11D*01,TRAV11*01	TRAJ18*01	TRBV1*01	TRBJ2-4*01	CVVGDRGSALGRLHF-AV11-AJ18	CSAEEGQNTLYF-BV1-BJ2	canonical
	clonotype1299	N7	NKT17	2	TRAV11D*01,TRAV11*01	TRAJ18*01	TRBV13-1*02	TRBJ2-7*01	CVVGDRGSALGRLHF-AV11-AJ18	CASSETGGPSYEQYF-BV13-BJ2	canonical
	clonotype13	N7	NKT17	2	TRAV11D*01,TRAV11*01	TRAJ18*01	TRBV13-1*02	TRBJ1-3*01	CVVGDRGSALGRLHF-AV11-AJ18	CASSGSGNTLYF-BV13-BJ1	canonical
	clonotype130	N5	NKT2	1	TRAV11D*01,TRAV11*01	TRAJ18*01	TRBV29*01	TRBJ1-3*01	CVVGDRGSALGRLHF-AV11-AJ18	CASRVSGNTLYF-BV29-BJ1	canonical
	clonotype1300	N4	NKT2	1	TRAV11D*01,TRAV11*01	TRAJ18*01	TRBV13-1*02	TRBJ1-5*01	CVVGDRGSALGRLHF-AV11-AJ18	CASNPGQNQAPLF-BV13-BJ1	canonical
	clonotype1301	N5	NKT2	1	TRAV11D*01,TRAV11*01	TRAJ18*01	TRBV29*01	TRBJ2-4*01	CVVGDRGSALGRLHF-AV11-AJ18	CASRPDRSQNTLYF-BV29-BJ2	canonical
	clonotype1302	N3,N4,N7	NKT2,NKT17	9	TRAV11D*01,TRAV11*01	TRAJ18*01	TRBV1*01	TRBJ1-3*01	CVVGDRGSALGRLHF-AV11-AJ18	CSDRVGGNTLYF-BV1-BJ1	canonical
	clonotype1303	N1,N4	NKTp,NKT2	2	TRAV11D*01,TRAV11*01	TRAJ18*01	TRBV1*01	TRBJ2-5*01	CVVGDRGSALGRLHF-AV11-AJ18	CSADWGQDTQYF-BV1-BJ2	canonical
	clonotype1304	N4	NKT2	1	TRAV11D*01,TRAV11*01	TRAJ18*01	TRBV29*01	TRBJ1-2*01	CVVGDRGSALGRLHF-AV11-AJ18	CASSLWGSDYTF-BV29-BJ1	canonical
	clonotype1305	N4,N7	NKT2,NKT17	3	TRAV11D*01,TRAV11*01	TRAJ18*01	TRBV13-2*01	TRBJ1-2*01	CVVGDRGSALGRLHF-AV11-AJ18	CASGEQGAGSDYTF-BV13-BJ1	canonical
	clonotype1306	N7	NKT17	2	TRAV11D*01,TRAV11*01	TRAJ18*01	TRBV13-2*01	TRBJ1-1*01	CVVGDRGSALGRLHF-AV11-AJ18	CASGDAPGGAANTEVFF-BV13-BJ1	canonical
	clonotype1307	N7	NKT17	1	TRAV11D*01,TRAV11*01	TRAJ18*01	TRBV3*01	TRBJ2-2*01	CVVGDRGSALGRLHF-AV11-AJ18	CASSFGGRDTGQLYF-BV3-BJ2	noncanonical
	clonotype1308	N1	NKTp	1	TRAV11D*01,TRAV11*01	TRAJ18*01	TRBV13-1*02	TRBJ1-1*01	CVVGDRGSALGRLHF-AV11-AJ18	CASSDPGRANTEVFF-BV13-BJ1	canonical
	clonotype1309	N3	NKT2	1	TRAV11D*01,TRAV11*01	TRAJ18*01	TRBV13-2*01	TRBJ1-2*01	CVVGDRGSALGRLHF-AV11-AJ18	CASGDTGANSDYTF-BV13-BJ1	canonical
	clonotype131	N2	NKT1	1	TRAV11D*01,TRAV11*01	TRAJ18*01	TRBV13-2*01	TRBJ1-1*01	CVVGDRGSALGRLHF-AV11-AJ18	CASGPGRNTEVFF-BV13-BJ1	canonical
	clonotype1310	N6	NKT2	1	TRAV11D*01,TRAV11*01	TRAJ18*01	TRBV29*01	TRBJ1-3*01	CVVGDRGSALGRLHF-AV11-AJ18	CASSLSGQNSGNTLYF-BV29-BJ1	canonical
	clonotype1311	N4	NKT2	3	TRAV11D*01,TRAV11*01	TRAJ18*01	TRBV13-2*01	TRBJ1-1*01	CVVGDRGSALGRLHF-AV11-AJ18	CASGNTEVFF-BV13-BJ1	canonical
	clonotype1312	N3	NKT2	1	TRAV11D*01,TRAV11*01	TRAJ18*01	TRBV13-2*01	TRBJ2-7*01	CVVGDRGSALGRLHF-AV11-AJ18	CASGVPGLGVYEQYF-BV13-BJ2	canonical
	clonotype1313	N4	NKT2	1	TRAV11D*01,TRAV11*01	TRAJ18*01	TRBV1*01	TRBJ1-1*01	CVVGDRGSALGRLHF-AV11-AJ18	CSARDNTEVFF-BV1-BJ1	canonical
	clonotype1314	N3,N4	NKT2	4	TRAV11D*01,TRAV11*01	TRAJ18*01	TRBV13-2*01	TRBJ1-5*01	CVVGDRGSALGRLHF-AV11-AJ18	CASGDNNQAPLF-BV13-BJ1	canonical
	clonotype1315	N7	NKT17	2	TRAV11D*01,TRAV11*01	TRAJ18*01	TRBV13-2*01	TRBJ1-2*01	CVVGDRGSALGRLHF-AV11-AJ18	CASGTGFSDYTF-BV13-BJ1	canonical
	clonotype1316	N5,N4	NKT2	3	TRAV11D*01,TRAV11*01	TRAJ18*01	TRBV13-1*02	TRBJ2-1*01	CVVGDRGSALGRLHF-AV11-AJ18	CASSDAGQGWAEQFF-BV13-BJ2	canonical
	clonotype1317	N3,N1	NKT2,NKTp	2	TRAV11D*01,TRAV11*01	TRAJ18*01	TRBV13-2*01	TRBJ2-4*01	CVVGDRGSALGRLHF-AV11-AJ18	CASGGQGGQNTLYF-BV13-BJ2	canonical
	clonotype1318	N5	NKT2	1	TRAV11D*01,TRAV11*01	TRAJ18*01	TRBV13-2*01	TRBJ2-7*01	CVVGDRGSALGRLHF-AV11-AJ18	CASGDRGYEQYF-BV13-BJ2	canonical
	clonotype1319	N5	NKT2	1	TRAV11D*01,TRAV11*01	TRAJ18*01	TRBV13-2*01	TRBJ2-5*01	CVVGDRGSALGRLHF-AV11-AJ18	CASGDYWGGARDTQYF-BV13-BJ2	canonical
	clonotype132	N4	NKT2	1	TRAV11D*01,TRAV11*01	TRAJ18*01	TRBV13-3*01	TRBJ1-2*01	CVVGDRGSALGRLHF-AV11-AJ18	CASSTTNSDYTF-BV13-BJ1	canonical
	clonotype1320	N5	NKT2	1	TRAV11D*01,TRAV11*01	TRAJ18*01	TRBV29*01	TRBJ2-5*01	CVVGDRGSALGRLHF-AV11-AJ18	CASSRLGDTQYF-BV29-BJ2	canonical
	clonotype1321	N3	NKT2	1	TRAV11D*01,TRAV11*01	TRAJ18*01	TRBV29*01	TRBJ2-5*01	CVVGDRGSALGRLHF-AV11-AJ18	CASSFPRGQDTQYF-BV29-BJ2	canonical
	clonotype1322	N5	NKT2	1	TRAV11D*01,TRAV11*01	TRAJ18*01	TRBV13-2*01	TRBJ2-5*01	CVVGDRGSALGRLHF-AV11-AJ18	CASGEDTQYF-BV13-BJ2	canonical
	clonotype1323	N1	NKTp	1	TRAV11D*01,TRAV11*01	TRAJ18*01	TRBV13-1*02	TRBJ2-1*01	CVVGDRGSALGRLHF-AV11-AJ18	CASSENGQGGGAEQFF-BV13-BJ2	canonical
	clonotype1324	N5	NKT2	1	TRAV11D*01,TRAV11*01	TRAJ18*01	TRBV13-2*01	TRBJ2-2*01	CVVGDRGSALGRLHF-AV11-AJ18	CASGEVPDGGDTGQLYF-BV13-BJ2	canonical
	clonotype1325	N5	NKT2	1	TRAV11D*01,TRAV11*01	TRAJ18*01	TRBV13-2*01	TRBJ1-2*01	CVVGDRGSALGRLHF-AV11-AJ18	CASGDGQGFDSDYTF-BV13-BJ1	canonical
	clonotype1326	N4	NKT2	1	TRAV11D*01,TRAV11*01	TRAJ18*01	TRBV1*01	TRBJ1-2*01	CVVGDRGSALGRLHF-AV11-AJ18	CSADQGSDYTF-BV1-BJ1	canonical
	clonotype1327	N3	NKT2	1	TRAV11D*01,TRAV11*01	TRAJ18*01	TRBV13-2*01	TRBJ2-7*01	CVVGDRGSALGRLHF-AV11-AJ18	CASGQYF-BV13-BJ2	canonical
	clonotype1328	N3,N4	NKT2	2	TRAV11D*01,TRAV11*01	TRAJ18*01	TRBV13-2*01	TRBJ1-2*01	CVVGDRGSALGRLHF-AV11-AJ18	CASGDAGTNSDYTF-BV13-BJ1	canonical
	clonotype1329	N4	NKT2	1	TRAV11D*01,TRAV11*01	TRAJ18*01	TRBV13-2*01	TRBJ2-7*01	CVVGDRGSALGRLHF-AV11-AJ18	CASGDRAYEQYF-BV13-BJ2	canonical
	clonotype133	N5	NKT2	1	TRAV11D*01,TRAV11*01	TRAJ18*01	TRBV29*01	TRBJ1-1*01	CVVGDRGSALGRLHF-AV11-AJ18	CASSARGTEVFF-BV29-BJ1	canonical
	clonotype1330	N5	NKT2	1	TRAV11D*01,TRAV11*01	TRAJ18*01	TRBV13-2*01	TRBJ1-3*01	CVVGDRGSALGRLHF-AV11-AJ18	CASGAGQGDSGNTLYF-BV13-BJ1	canonical
	clonotype1331	N3	NKT2	1	TRAV11D*01,TRAV11*01	TRAJ18*01	TRBV13-2*01	TRBJ1-5*01	CVVGDRGSALGRLHF-AV11-AJ18	CASGDARGNNQAPLF-BV13-BJ1	canonical
	clonotype1332	N5	NKT2	1	TRAV11D*01,TRAV11*01	TRAJ18*01	TRBV19*01	TRBJ1-5*01	CVVGDRGSALGRLHF-AV11-AJ18	CASSIEKGRENNQAPLF-BV19-BJ1	noncanonical
	clonotype1333	N5,N4,N3	NKT2	9	TRAV11D*01,TRAV11*01	TRAJ18*01	TRBV1*01	TRBJ2-3*01	CVVGDRGSALGRLHF-AV11-AJ18	CSADHGAETLYF-BV1-BJ2	canonical
	clonotype1334	N3	NKT2	1	TRAV11D*01,TRAV11*01	TRAJ18*01	TRBV13-2*01	TRBJ2-1*01	CVVGDRGSALGRLHF-AV11-AJ18	CASGALGGRYAEQFF-BV13-BJ2	canonical
	clonotype1335	N5	NKT2	1	TRAV11D*01,TRAV11*01	TRAJ18*01	TRBV13-3*01	TRBJ1-5*01	CVVGDRGSALGRLHF-AV11-AJ18	CASSVRDNNNQAPLF-BV13-BJ1	canonical
	clonotype1336	N4	NKT2	1	TRAV11D*01,TRAV11*01	TRAJ18*01	TRBV13-2*01	TRBJ2-3*01	CVVGDRGSALGRLHF-AV11-AJ18	CASGDAGGGAETLYF-BV13-BJ2	canonical
	clonotype1337	N4	NKT2	1	TRAV11D*01,TRAV11*01	TRAJ18*01	TRBV13-2*01	TRBJ1-3*01	CVVGDRGSALGRLHF-AV11-AJ18	CASGDRKPGNTLYF-BV13-BJ1	canonical
	clonotype1338	N7	NKT17	1	TRAV11D*01,TRAV11*01	TRAJ18*01	TRBV13-1*02	TRBJ1-5*01	CVVGDRGSALGRLHF-AV11-AJ18	CASSEGHNNQAPLF-BV13-BJ1	canonical
	clonotype1339	N4	NKT2	1	TRAV11D*01,TRAV11*01	TRAJ18*01	TRBV29*01	TRBJ2-4*01	CVVGDRGSALGRLHF-AV11-AJ18	CASSLSPRQGASQNTLYF-BV29-BJ2	canonical
	clonotype134	N1	NKTp	1	TRAV11D*01,TRAV11*01	TRAJ18*01	TRBV29*01	TRBJ2-5*01	CVVGDRGSALGRLHF-AV11-AJ18	CASSFIDRNQDTQYF-BV29-BJ2	canonical
	clonotype1340	N4	NKT2	1	TRAV11D*01,TRAV11*01	TRAJ18*01	TRBV2*01	TRBJ1-5*01	CVVGDRGSALGRLHF-AV11-AJ18	CASSQEEGEGNQAPLF-BV2-BJ1	noncanonical
	clonotype1341	N4	NKT2	1	TRAV11D*01,TRAV11*01	TRAJ18*01	TRBV29*01	TRBJ2-4*01	CVVGDRGSALGRLHF-AV11-AJ18	CASSLSGQNTLYF-BV29-BJ2	canonical
	clonotype1342	N7	NKT17	3	TRAV11D*01,TRAV11*01	TRAJ18*01	TRBV13-1*02	TRBJ1-1*01	CVVGDRGSALGRLHF-AV11-AJ18	CASSGTSNTEVFF-BV13-BJ1	canonical
	clonotype1343	N7	NKT17	1	TRAV11D*01,TRAV11*01	TRAJ18*01	TRBV13-2*01	TRBJ2-2*01	CVVGDRGSALGRLHF-AV11-AJ18	CASGEGRATGQLYF-BV13-BJ2	canonical
	clonotype1344	N1	NKTp	1	TRAV11D*01,TRAV11*01	TRAJ18*01	TRBV13-2*01	TRBJ2-7*01	CVVGDRGSALGRLHF-AV11-AJ18	CASGDVEQYF-BV13-BJ2	canonical
	clonotype1345	N4	NKT2	1	TRAV11D*01,TRAV11*01	TRAJ18*01	TRBV13-2*01	TRBJ1-2*01	CVVGDRGSALGRLHF-AV11-AJ18	CASGDSGTTNSDYTF-BV13-BJ1	canonical
	clonotype1346	N4	NKT2	1	TRAV11D*01,TRAV11*01	TRAJ18*01	TRBV13-2*01	TRBJ1-2*01	CVVGDRGSALGRLHF-AV11-AJ18	CASGDKDRGNSDYTF-BV13-BJ1	canonical
	clonotype1347	N3	NKT2	1	TRAV11D*01,TRAV11*01	TRAJ18*01	TRBV1*01	TRBJ2-4*01	CVVGDRGSALGRLHF-AV11-AJ18	CSANTGSQNTLYF-BV1-BJ2	canonical
	clonotype1348	N5	NKT2	1	TRAV11D*01,TRAV11*01	TRAJ18*01	TRBV13-1*02	TRBJ2-7*01	CVVGDRGSALGRLHF-AV11-AJ18	CASSGTGGDEQYF-BV13-BJ2	canonical
	clonotype1349	N4,N3	NKT2	5	TRAV11D*01,TRAV11*01	TRAJ18*01	TRBV13-2*01	TRBJ1-3*01	CVVGDRGSALGRLHF-AV11-AJ18	CASGDGNTLYF-BV13-BJ1	canonical
	clonotype135	N2	NKT1	1	TRAV11D*01,TRAV11*01	TRAJ18*01	TRBV4*01	TRBJ2-3*01	CVVGDRGSALGRLHF-AV11-AJ18	CASSPGLGGTETLYF-BV4-BJ2	noncanonical
	clonotype1350	N4,N5,N7	NKT2,NKT17	3	TRAV11D*01,TRAV11*01	TRAJ18*01	TRBV13-2*01	TRBJ1-5*01	CVVGDRGSALGRLHF-AV11-AJ18	CASGEGQGARAPLF-BV13-BJ1	canonical
	clonotype1351	N3,N4	NKT2	2	TRAV11D*01,TRAV11*01	TRAJ18*01	TRBV13-2*01	TRBJ2-2*01	CVVGDRGSALGRLHF-AV11-AJ18	CASGDWGANTGQLYF-BV13-BJ2	canonical
	clonotype1352	N3	NKT2	1	TRAV11D*01,TRAV11*01	TRAJ18*01	TRBV13-1*02	TRBJ1-5*01	CVVGDRGSALGRLHF-AV11-AJ18	CASSGETGVNQAPLF-BV13-BJ1	canonical
	clonotype1353	N1,N7	NKTp,NKT17	2	TRAV11D*01,TRAV11*01	TRAJ18*01	TRBV13-1*02	TRBJ1-5*01	CVVGDRGSALGRLHF-AV11-AJ18	CASSDLDRGQAPLF-BV13-BJ1	canonical
	clonotype1354	N2	NKT1	1	TRAV11D*01,TRAV11*01	TRAJ18*01	TRBV29*01	TRBJ1-2*01	CVVGDRGSALGRLHF-AV11-AJ18	CASKKAGRSDYTF-BV29-BJ1	canonical
	clonotype1355	N3	NKT2	1	TRAV11D*01,TRAV11*01	TRAJ18*01	TRBV1*01	TRBJ1-4*02	CVVGDRGSALGRLHF-AV11-AJ18	CSADRGFSNERLFF-BV1-BJ1	canonical
	clonotype1356	N2	NKT1	1	TRAV11D*01,TRAV11*01	TRAJ18*01	TRBV29*01	TRBJ2-1*01	CVVGDRGSALGRLHF-AV11-AJ18	CASSSQGNAEQFF-BV29-BJ2	canonical
	clonotype1357	N7	NKT17	1	TRAV11D*01,TRAV11*01	TRAJ18*01	TRBV13-3*01	TRBJ2-2*01	CVVGDRGSALGRLHF-AV11-AJ18	CASSENTGQLYF-BV13-BJ2	canonical
	clonotype1358	N3	NKT2	1	TRAV11D*01,TRAV11*01	TRAJ18*01	TRBV13-2*01	TRBJ1-2*01	CVVGDRGSALGRLHF-AV11-AJ18	CASGDGTANSDYTF-BV13-BJ1	canonical
	clonotype1359	N2	NKT1	1	TRAV11D*01,TRAV11*01	TRAJ18*01	TRBV13-1*02	TRBJ2-7*01	CVVGDRGSALGRLHF-AV11-AJ18	CASSDRDWGGTYEQYF-BV13-BJ2	canonical
	clonotype136	N5	NKT2	1	TRAV11D*01,TRAV11*01	TRAJ18*01	TRBV13-2*01	TRBJ1-5*01	CVVGDRGSALGRLHF-AV11-AJ18	CASGDTDNNNQAPLF-BV13-BJ1	canonical
	clonotype1360	N1	NKTp	1	TRAV11D*01,TRAV11*01	TRAJ18*01	TRBV13-2*01	TRBJ2-1*01	CVVGDRGSALGRLHF-AV11-AJ18	CASGESGGVAEQFF-BV13-BJ2	canonical
	clonotype1361	N4	NKT2	3	TRAV11D*01,TRAV11*01	TRAJ18*01	TRBV13-2*01	TRBJ1-4*02	CVVGDRGSALGRLHF-AV11-AJ18	CASGDSERLFF-BV13-BJ1	canonical
	clonotype1362	N4	NKT2	1	TRAV11D*01,TRAV11*01	TRAJ18*01	TRBV13-2*01	TRBJ2-5*01	CVVGDRGSALGRLHF-AV11-AJ18	CASGDGTVQDTQYF-BV13-BJ2	canonical
	clonotype1363	N4,N3	NKT2	4	TRAV11D*01,TRAV11*01	TRAJ18*01	TRBV1*01	TRBJ1-1*01	CVVGDRGSALGRLHF-AV11-AJ18	CSAANTEVFF-BV1-BJ1	canonical
	clonotype1364	N5	NKT2	1	TRAV11D*01,TRAV11*01	TRAJ18*01	TRBV29*01	TRBJ1-2*01	CVVGDRGSALGRLHF-AV11-AJ18	CASSLTTNSDYTF-BV29-BJ1	canonical
	clonotype1365	N5	NKT2	1	TRAV11D*01,TRAV11*01	TRAJ18*01	TRBV29*01	TRBJ1-1*01	CVVGDRGSALGRLHF-AV11-AJ18	CASSSQGYTEVFF-BV29-BJ1	canonical
	clonotype1366	N4	NKT2	1	TRAV11D*01,TRAV11*01	TRAJ18*01	TRBV29*01	TRBJ1-3*01	CVVGDRGSALGRLHF-AV11-AJ18	CASSPGGNSGNTLYF-BV29-BJ1	canonical
	clonotype1367	N5	NKT2	1	TRAV11D*01,TRAV11*01	TRAJ18*01	TRBV13-2*01	TRBJ1-5*01	CVVGDRGSALGRLHF-AV11-AJ18	CASGTGNNQAPLF-BV13-BJ1	canonical
	clonotype1368	N4	NKT2	1	TRAV11D*01,TRAV11*01	TRAJ18*01	TRBV29*01	TRBJ1-3*01	CVVGDRGSALGRLHF-AV11-AJ18	CASSVTGESGNTLYF-BV29-BJ1	canonical
	clonotype1369	N3	NKT2	1	TRAV11D*01,TRAV11*01	TRAJ18*01	TRBV13-2*01	TRBJ2-1*01	CVVGDRGSALGRLHF-AV11-AJ18	CASVPRGNYAEQFF-BV13-BJ2	canonical
	clonotype137	N3	NKT2	1	TRAV11D*01,TRAV11*01	TRAJ18*01	TRBV13-1*02	TRBJ1-3*01	CVVGDRGSALGRLHF-AV11-AJ18	CASRDNSGNTLYF-BV13-BJ1	canonical
	clonotype1370	N4	NKT2	1	TRAV11D*01,TRAV11*01	TRAJ18*01	TRBV13-3*01	TRBJ2-3*01	CVVGDRGSALGRLHF-AV11-AJ18	CASSLTGSSAETLYF-BV13-BJ2	canonical
	clonotype1371	N3	NKT2	1	TRAV11D*01,TRAV11*01	TRAJ18*01	TRBV29*01	TRBJ2-7*01	CVVGDRGSALGRLHF-AV11-AJ18	CASSFPRQGSSYEQYF-BV29-BJ2	canonical
	clonotype1372	N5	NKT2	1	TRAV11D*01,TRAV11*01	TRAJ18*01	TRBV13-2*01	TRBJ2-1*01	CVVGDRGSALGRLHF-AV11-AJ18	CASGVGTGDDAEQFF-BV13-BJ2	canonical
	clonotype1373	N3	NKT2	1	TRAV11D*01,TRAV11*01	TRAJ18*01	TRBV13-2*01	TRBJ2-4*01	CVVGDRGSALGRLHF-AV11-AJ18	CASGGDWGGSQNTLYF-BV13-BJ2	canonical
	clonotype1374	N5	NKT2	1	TRAV11D*01,TRAV11*01	TRAJ18*01	TRBV13-1*02	TRBJ2-5*01	CVVGDRGSALGRLHF-AV11-AJ18	CASSDLGGSQDTQYF-BV13-BJ2	canonical
	clonotype1375	N4	NKT2	2	TRAV11D*01,TRAV11*01	TRAJ18*01	TRBV13-2*01	TRBJ2-5*01	CVVGDRGSALGRLHF-AV11-AJ18	CASGDVGGRDTQYF-BV13-BJ2	canonical
	clonotype1376	N5	NKT2	1	TRAV11D*01,TRAV11*01	TRAJ18*01	TRBV13-2*01	TRBJ1-2*01	CVVGDRGSALGRLHF-AV11-AJ18	CASGDSQGNSDYTF-BV13-BJ1	canonical
	clonotype1377	N5	NKT2	1	TRAV11D*01,TRAV11*01	TRAJ18*01	TRBV13-2*01	TRBJ1-2*01	CVVGDRGSALGRLHF-AV11-AJ18	CASGPPHDYTF-BV13-BJ1	canonical
	clonotype1378	N3	NKT2	1	TRAV11D*01,TRAV11*01	TRAJ18*01	TRBV13-2*01	TRBJ1-2*01	CVVGDRGSALGRLHF-AV11-AJ18	CASGEPGQGHSDYTF-BV13-BJ1	canonical
	clonotype1379	N7	NKT17	1	TRAV11D*01,TRAV11*01	TRAJ18*01	TRBV13-2*01	TRBJ1-2*01	CVVGDRGSALGRLHF-AV11-AJ18	CASGDKGQGANSDYTF-BV13-BJ1	canonical
	clonotype138	N3	NKT2	1	TRAV11D*01,TRAV11*01	TRAJ18*01	TRBV13-2*01	TRBJ2-4*01	CVVGDRGSALGRLHF-AV11-AJ18	CASGDADSQNTLYF-BV13-BJ2	canonical
	clonotype1380	N3	NKT2	1	TRAV11D*01,TRAV11*01	TRAJ18*01	TRBV13-2*01	TRBJ2-7*01	CVVGDRGSALGRLHF-AV11-AJ18	CASGGDWGYEQYF-BV13-BJ2	canonical
	clonotype1381	N7	NKT17	1	TRAV11D*01,TRAV11*01	TRAJ18*01	TRBV13-1*02	TRBJ1-5*01	CVVGDRGSALGRLHF-AV11-AJ18	CASSDEGNNNNQAPLF-BV13-BJ1	canonical
	clonotype1382	N1	NKTp	1	TRAV11D*01,TRAV11*01	TRAJ18*01	TRBV29*01	TRBJ2-2*01	CVVGDRGSALGRLHF-AV11-AJ18	CASRPPPSSTGQLYF-BV29-BJ2	canonical
	clonotype1383	N5	NKT2	1	TRAV11D*01,TRAV11*01	TRAJ18*01	TRBV13-2*01	TRBJ2-5*01	CVVGDRGSALGRLHF-AV11-AJ18	CASGGLGGLNQDTQYF-BV13-BJ2	canonical
	clonotype1384	N7	NKT17	1	TRAV11D*01,TRAV11*01	TRAJ18*01	TRBV13-2*01	TRBJ2-2*01	CVVGDRGSALGRLHF-AV11-AJ18	CASGDAGRPNTGQLYF-BV13-BJ2	canonical
	clonotype1385	N3	NKT2	1	TRAV11D*01,TRAV11*01	TRAJ18*01	TRBV13-2*01	TRBJ2-4*01	CVVGDRGSALGRLHF-AV11-AJ18	CASGDWGGQNTLYF-BV13-BJ2	canonical
	clonotype1386	N3	NKT2	2	TRAV11D*01,TRAV11*01	TRAJ18*01	TRBV13-2*01	TRBJ2-5*01	CVVGDRGSALGRLHF-AV11-AJ18	CASGDGTGQDTQYF-BV13-BJ2	canonical
	clonotype1387	N3	NKT2	1	TRAV11D*01,TRAV11*01	TRAJ18*01	TRBV13-2*01	TRBJ2-4*01	CVVGDRGSALGRLHF-AV11-AJ18	CASGDGGQNTLYF-BV13-BJ2	canonical
	clonotype1388	N3	NKT2	1	TRAV11D*01,TRAV11*01	TRAJ18*01	TRBV13-3*01	TRBJ1-2*01	CVVGDRGSALGRLHF-AV11-AJ18	CASSDKNSDYTF-BV13-BJ1	canonical
	clonotype1389	N3,N4	NKT2	2	TRAV11D*01,TRAV11*01	TRAJ18*01	TRBV13-3*01	TRBJ2-7*01	CVVGDRGSALGRLHF-AV11-AJ18	CASSTGGSYEQYF-BV13-BJ2	canonical
	clonotype139	N2	NKT1	1	TRAV11D*01,TRAV11*01	TRAJ18*01	TRBV1*01	TRBJ2-5*01	CVVGDRGSALGRLHF-AV11-AJ18	CSAEGGQDTQYF-BV1-BJ2	canonical
	clonotype1390	N3	NKT2	1	TRAV11D*01,TRAV11*01	TRAJ18*01	TRBV19*01	TRBJ1-2*01	CVVGDRGSALGRLHF-AV11-AJ18	CASSRPRGHNSDYTF-BV19-BJ1	noncanonical
	clonotype1391	N2	NKT1	1	TRAV11D*01,TRAV11*01	TRAJ18*01	TRBV13-2*01	TRBJ2-1*01	CVVGDRGSALGRLHF-AV11-AJ18	CASGDAQTGGAAEQFF-BV13-BJ2	canonical
	clonotype1392	N4	NKT2	2	TRAV11D*01,TRAV11*01	TRAJ18*01	TRBV13-1*02	TRBJ1-5*01	CVVGDRGSALGRLHF-AV11-AJ18	CASSPGNNQAPLF-BV13-BJ1	canonical
	clonotype1393	N4	NKT2	5	TRAV11D*01,TRAV11*01	TRAJ18*01	TRBV1*01	TRBJ2-7*01	CVVGDRGSALGRLHF-AV11-AJ18	CSATGGEQYF-BV1-BJ2	canonical
	clonotype1394	N7	NKT17	1	TRAV11D*01,TRAV11*01	TRAJ18*01	TRBV13-2*01	TRBJ2-5*01	CVVGDRGSALGRLHF-AV11-AJ18	CASGDAGQGAPDTQYF-BV13-BJ2	canonical
	clonotype1395	N5	NKT2	1	TRAV11D*01,TRAV11*01	TRAJ18*01	TRBV13-1*02	TRBJ2-3*01	CVVGDRGSALGRLHF-AV11-AJ18	CASSDARGLGAETLYF-BV13-BJ2	canonical
	clonotype1396	N7	NKT17	1	TRAV11D*01,TRAV11*01	TRAJ18*01	TRBV31*01	TRBJ2-4*01	CVVGDRGSALGRLHF-AV11-AJ18	CAWSQLGQNTLYF-BV31-BJ2	noncanonical
	clonotype1397	N4	NKT2	1	TRAV11D*01,TRAV11*01	TRAJ18*01	TRBV13-1*02	TRBJ1-5*01	CVVGDRGSALGRLHF-AV11-AJ18	CASSDETGGNQAPLF-BV13-BJ1	canonical
	clonotype1398	N3	NKT2	1	TRAV11D*01,TRAV11*01	TRAJ18*01	TRBV13-1*02	TRBJ2-1*01	CVVGDRGSALGRLHF-AV11-AJ18	CASSDEGGDDAEQFF-BV13-BJ2	canonical
	clonotype1399	N4	NKT2	1	TRAV11D*01,TRAV11*01	TRAJ18*01	TRBV29*01	TRBJ1-1*01	CVVGDRGSALGRLHF-AV11-AJ18	CASSLSDGEVFF-BV29-BJ1	canonical
	clonotype14	N5	NKT2	1	TRAV11D*01,TRAV11*01	TRAJ18*01	TRBV13-1*02	TRBJ1-4*02	CVVGDRGSALGRLHF-AV11-AJ18	CASSGDWGISNERLFF-BV13-BJ1	canonical
	clonotype140	N4	NKT2	1	TRAV11D*01,TRAV11*01	TRAJ18*01	TRBV1*01	TRBJ2-3*01	CVVGDRGSALGRLHF-AV11-AJ18	CSADTGGPAETLYF-BV1-BJ2	canonical
	clonotype1400	N4	NKT2	1	TRAV11D*01,TRAV11*01	TRAJ18*01	TRBV13-2*01	TRBJ2-4*01	CVVGDRGSALGRLHF-AV11-AJ18	CASGGLGGENTLYF-BV13-BJ2	canonical
	clonotype1401	N4	NKT2	1	TRAV11D*01,TRAV11*01	TRAJ18*01	TRBV13-2*01	TRBJ2-7*01	CVVGDRGSALGRLHF-AV11-AJ18	CASGEGTTSSYEQYF-BV13-BJ2	canonical
	clonotype1402	N3	NKT2	1	TRAV11D*01,TRAV11*01	TRAJ18*01	TRBV13-1*02	TRBJ1-1*01	CVVGDRGSALGRLHF-AV11-AJ18	CASSDGGGNTEVFF-BV13-BJ1	canonical
	clonotype1403	N7	NKT17	1	TRAV11D*01,TRAV11*01	TRAJ18*01	TRBV13-1*02	TRBJ1-1*01	CVVGDRGSALGRLHF-AV11-AJ18	CASSDATANTEVFF-BV13-BJ1	canonical
	clonotype1404	N3	NKT2	1	TRAV11D*01,TRAV11*01	TRAJ18*01	TRBV13-3*01	TRBJ2-7*01	CVVGDRGSALGRLHF-AV11-AJ18	CASSDWRSSYEQYF-BV13-BJ2	canonical
	clonotype1405	N7	NKT17	2	TRAV11D*01,TRAV11*01	TRAJ18*01	TRBV13-2*01	TRBJ2-7*01	CVVGDRGSALGRLHF-AV11-AJ18	CASGDDSSYEQYF-BV13-BJ2	canonical
	clonotype1406	N3	NKT2	1	TRAV11D*01,TRAV11*01	TRAJ18*01	TRBV1*01	TRBJ2-5*01	CVVGDRGSALGRLHF-AV11-AJ18	CSADRDSQDTQYF-BV1-BJ2	canonical
	clonotype1407	N3	NKT2	1	TRAV11D*01,TRAV11*01	TRAJ18*01	TRBV13-2*01	TRBJ1-4*02	CVVGDRGSALGRLHF-AV11-AJ18	CASGDAGSNERLFF-BV13-BJ1	canonical
	clonotype1408	N5	NKT2	1	TRAV11D*01,TRAV11*01	TRAJ18*01	TRBV17*01	TRBJ1-4*02	CVVGDRGSALGRLHF-AV11-AJ18	CASSRGVNERLFF-BV17-BJ1	noncanonical
	clonotype1409	N7	NKT17	1	TRAV11D*01,TRAV11*01	TRAJ18*01	TRBV13-1*02	TRBJ1-5*01	CVVGDRGSALGRLHF-AV11-AJ18	CASSEGNNNQAPLF-BV13-BJ1	canonical
	clonotype141	N5	NKT2	1	TRAV11D*01,TRAV11*01	TRAJ18*01	TRBV29*01	TRBJ2-7*01	CVVGDRGSALGRLHF-AV11-AJ18	CASSFGTPYEQYF-BV29-BJ2	canonical
	clonotype1410	N4	NKT2	1	TRAV11D*01,TRAV11*01	TRAJ18*01	TRBV1*01	TRBJ1-3*01	CVVGDRGSALGRLHF-AV11-AJ18	CSAPRAGNTLYF-BV1-BJ1	canonical
	clonotype1411	N3	NKT2	1	TRAV11D*01,TRAV11*01	TRAJ18*01	TRBV13-2*01	TRBJ2-4*01	CVVGDRGSALGRLHF-AV11-AJ18	CASGDSVGGSQNTLYF-BV13-BJ2	canonical
	clonotype1412	N5	NKT2	1	TRAV11D*01,TRAV11*01	TRAJ18*01	TRBV1*01	TRBJ1-5*01	CVVGDRGSALGRLHF-AV11-AJ18	CSADTGQGNQAPLF-BV1-BJ1	canonical
	clonotype1413	N3	NKT2	1	TRAV11D*01,TRAV11*01	TRAJ18*01	TRBV13-2*01	TRBJ2-4*01	CVVGDRGSALGRLHF-AV11-AJ18	CASGDNGGSQNTLYF-BV13-BJ2	canonical
	clonotype1414	N3,N7	NKT2,NKT17	2	TRAV11D*01,TRAV11*01	TRAJ18*01	TRBV4*01	TRBJ2-3*01	CVVGDRGSALGRLHF-AV11-AJ18	CASNPGGADAETLYF-BV4-BJ2	noncanonical
	clonotype1415	N7	NKT17	1	TRAV11D*01,TRAV11*01	TRAJ18*01	TRBV13-2*01	TRBJ1-2*01	CVVGDRGSALGRLHF-AV11-AJ18	CASGLPRDNANSDYTF-BV13-BJ1	canonical
	clonotype1416	N4	NKT2	1	TRAV11D*01,TRAV11*01	TRAJ18*01	TRBV4*01	TRBJ1-3*01	CVVGDRGSALGRLHF-AV11-AJ18	CASSSGGADGNTLYF-BV4-BJ1	noncanonical
	clonotype1417	N5	NKT2	1	TRAV11D*01,TRAV11*01	TRAJ18*01	TRBV13-2*01	TRBJ1-1*01	CVVGDRGSALGRLHF-AV11-AJ18	CASGPGQTEVFF-BV13-BJ1	canonical
	clonotype1418	N1	NKTp	1	TRAV11D*01,TRAV11*01	TRAJ18*01	TRBV13-2*01	TRBJ1-5*01	CVVGDRGSALGRLHF-AV11-AJ18	CASGDGDRGGQAPLF-BV13-BJ1	canonical
	clonotype1419	N5	NKT2	1	TRAV11D*01,TRAV11*01	TRAJ18*01	TRBV31*01	TRBJ2-3*01	CVVGDRGSALGRLHF-AV11-AJ18	CAWSPFGQPSAETLYF-BV31-BJ2	noncanonical
	clonotype142	N5	NKT2	1	TRAV11D*01,TRAV11*01	TRAJ18*01	TRBV13-2*01	TRBJ1-5*01	CVVGDRGSALGRLHF-AV11-AJ18	CASGEGQQAPLF-BV13-BJ1	canonical
	clonotype1420	N3	NKT2	1	TRAV11D*01,TRAV11*01	TRAJ18*01	TRBV13-2*01	TRBJ1-2*01	CVVGDRGSALGRLHF-AV11-AJ18	CASGDDGNSDYTF-BV13-BJ1	canonical
	clonotype1421	N3	NKT2	1	TRAV11D*01,TRAV11*01	TRAJ18*01	TRBV1*01	TRBJ2-4*01	CVVGDRGSALGRLHF-AV11-AJ18	CSADTGGGQNTLYF-BV1-BJ2	canonical
	clonotype1422	N4,N3	NKT2	4	TRAV11D*01,TRAV11*01	TRAJ18*01	TRBV13-2*01	TRBJ2-5*01	CVVGDRGSALGRLHF-AV11-AJ18	CASGGGTGGIGNQDTQYF-BV13-BJ2	canonical
	clonotype1423	N4	NKT2	1	TRAV11D*01,TRAV11*01	TRAJ18*01	TRBV29*01	TRBJ2-1*01	CVVGDRGSALGRLHF-AV11-AJ18	CASSLGAEQFF-BV29-BJ2	canonical
	clonotype1424	N3,N4	NKT2	2	TRAV11D*01,TRAV11*01	TRAJ18*01	TRBV13-2*01	TRBJ1-1*01	CVVGDRGSALGRLHF-AV11-AJ18	CASGDPDKEVFF-BV13-BJ1	canonical
	clonotype1425	N4	NKT2	1	TRAV11D*01,TRAV11*01	TRAJ18*01	TRBV29*01	TRBJ1-5*01	CVVGDRGSALGRLHF-AV11-AJ18	CASSSGQGDNQAPLF-BV29-BJ1	canonical
	clonotype1426	N7	NKT17	1	TRAV11D*01,TRAV11*01	TRAJ18*01	TRBV13-1*02	TRBJ1-3*01	CVVGDRGSALGRLHF-AV11-AJ18	CASSAPGQGAGNTLYF-BV13-BJ1	canonical
	clonotype1427	N2	NKT1	1	TRAV11D*01,TRAV11*01	TRAJ18*01	TRBV13-1*02	TRBJ2-7*01	CVVGDRGSALGRLHF-AV11-AJ18	CASSGDWGGSSYEQYF-BV13-BJ2	canonical
	clonotype1428	N4	NKT2	2	TRAV11D*01,TRAV11*01	TRAJ18*01	TRBV13-2*01	TRBJ1-3*01	CVVGDRGSALGRLHF-AV11-AJ18	CASGDSSGNTLYF-BV13-BJ1	canonical
	clonotype1429	N3	NKT2	1	TRAV11D*01,TRAV11*01	TRAJ18*01	TRBV13-2*01	TRBJ2-4*01	CVVGDRGSALGRLHF-AV11-AJ18	CASGDAGSSQNTLYF-BV13-BJ2	canonical
	clonotype143	N3	NKT2	1	TRAV11D*01,TRAV11*01	TRAJ18*01	TRBV13-2*01	TRBJ2-7*01	CVVGDRGSALGRLHF-AV11-AJ18	CASGDAPDWGAEQYF-BV13-BJ2	canonical
	clonotype1430	N4,N7	NKT2,NKT17	3	TRAV11D*01,TRAV11*01	TRAJ18*01	TRBV13-2*01	TRBJ1-5*01	CVVGDRGSALGRLHF-AV11-AJ18	CASGDAGTYNNQAPLF-BV13-BJ1	canonical
	clonotype1431	N2	NKT1	1	TRAV11D*01,TRAV11*01	TRAJ18*01	TRBV13-3*01	TRBJ2-7*01	CVVGDRGSALGRLHF-AV11-AJ18	CASSGSSYEQYF-BV13-BJ2	canonical
	clonotype1432	N4,N5	NKT2	3	TRAV11D*01,TRAV11*01	TRAJ18*01	TRBV13-1*02	TRBJ2-4*01	CVVGDRGSALGRLHF-AV11-AJ18	CASSEQGSQNTLYF-BV13-BJ2	canonical
	clonotype1433	N3	NKT2	1	TRAV11D*01,TRAV11*01	TRAJ18*01	TRBV13-3*01	TRBJ2-1*01	CVVGDRGSALGRLHF-AV11-AJ18	CASSGGTDAEQFF-BV13-BJ2	canonical
	clonotype1434	N3	NKT2	1	TRAV11D*01,TRAV11*01	TRAJ18*01	TRBV13-2*01	TRBJ1-2*01	CVVGDRGSALGRLHF-AV11-AJ18	CASGETNSDYTF-BV13-BJ1	canonical
	clonotype1435	N4,N1	NKT2,NKTp	2	TRAV11D*01,TRAV11*01	TRAJ18*01	TRBV29*01	TRBJ1-1*01	CVVGDRGSALGRLHF-AV11-AJ18	CASSLQGAEVFF-BV29-BJ1	canonical
	clonotype1436	N7	NKT17	1	TRAV11D*01,TRAV11*01	TRAJ18*01	TRBV13-1*02	TRBJ1-5*01	CVVGDRGSALGRLHF-AV11-AJ18	CASSEGAGDQAPLF-BV13-BJ1	canonical
	clonotype1437	N4	NKT2	1	TRAV11D*01,TRAV11*01	TRAJ18*01	TRBV13-2*01	TRBJ2-5*01	CVVGDRGSALGRLHF-AV11-AJ18	CASGDMGLGADTQYF-BV13-BJ2	canonical
	clonotype1438	N3	NKT2	1	TRAV11D*01,TRAV11*01	TRAJ18*01	TRBV13-2*01	TRBJ1-2*01	CVVGDRGSALGRLHF-AV11-AJ18	CASGDPGQGANSDYTF-BV13-BJ1	canonical
	clonotype1439	N5,N3	NKT2	2	TRAV11D*01,TRAV11*01	TRAJ18*01	TRBV29*01	TRBJ1-5*01	CVVGDRGSALGRLHF-AV11-AJ18	CASSSGQGNNQAPLF-BV29-BJ1	canonical
	clonotype144	N3	NKT2	1	TRAV11D*01,TRAV11*01	TRAJ18*01	TRBV13-2*01	TRBJ2-5*01	CVVGDRGSALGRLHF-AV11-AJ18	CASGVRDTQDTQYF-BV13-BJ2	canonical
	clonotype1440	N4,N3	NKT2	2	TRAV11D*01,TRAV11*01	TRAJ18*01	TRBV13-1*02	TRBJ2-7*01	CVVGDRGSALGRLHF-AV11-AJ18	CASSDEGDEQYF-BV13-BJ2	canonical
	clonotype1441	N3	NKT2	1	TRAV11D*01,TRAV11*01	TRAJ18*01	TRBV29*01	TRBJ2-1*01	CVVGDRGSALGRLHF-AV11-AJ18	CASSPRLGGDAEQFF-BV29-BJ2	canonical
	clonotype1442	N4	NKT2	1	TRAV11D*01,TRAV11*01	TRAJ18*01	TRBV13-3*01	TRBJ1-5*01	CVVGDRGSALGRLHF-AV11-AJ18	CASKGTENQAPLF-BV13-BJ1	canonical
	clonotype1443	N7	NKT17	1	TRAV11D*01,TRAV11*01	TRAJ18*01	TRBV4*01	TRBJ1-2*01	CVVGDRGSALGRLHF-AV11-AJ18	CASSPGDSDYTF-BV4-BJ1	noncanonical
	clonotype1444	N5	NKT2	1	TRAV11D*01,TRAV11*01	TRAJ18*01	TRBV1*01	TRBJ2-4*01	CVVGDRGSALGRLHF-AV11-AJ18	CSPRDIKNTLYF-BV1-BJ2	canonical
	clonotype1445	N4	NKT2	1	TRAV11D*01,TRAV11*01	TRAJ18*01	TRBV13-2*01	TRBJ2-7*01	CVVGDRGSALGRLHF-AV11-AJ18	CASGDEYEQYF-BV13-BJ2	canonical
	clonotype1446	N3,N7	NKT2,NKT17	2	TRAV11D*01,TRAV11*01	TRAJ18*01	TRBV29*01	TRBJ2-3*01	CVVGDRGSALGRLHF-AV11-AJ18	CASSSQGAETLYF-BV29-BJ2	canonical
	clonotype1447	N4	NKT2	1	TRAV11D*01,TRAV11*01	TRAJ18*01	TRBV1*01	TRBJ2-3*01	CVVGDRGSALGRLHF-AV11-AJ18	CRPDSAETLYF-BV1-BJ2	canonical
	clonotype1448	N4	NKT2	1	TRAV11D*01,TRAV11*01	TRAJ18*01	TRBV1*01	TRBJ2-1*01	CVVGDRGSALGRLHF-AV11-AJ18	CSADRGYYAEQFF-BV1-BJ2	canonical
	clonotype1449	N5	NKT2	1	TRAV11D*01,TRAV11*01	TRAJ18*01	TRBV13-1*02	TRBJ1-1*01	CVVGDRGSALGRLHF-AV11-AJ18	CASRDRGNTEVFF-BV13-BJ1	canonical
	clonotype145	N3,N2	NKT2,NKT1	2	TRAV11D*01,TRAV11*01	TRAJ18*01	TRBV1*01	TRBJ1-5*01	CVVGDRGSALGRLHF-AV11-AJ18	CSADGGAQAPLF-BV1-BJ1	canonical
	clonotype1450	N7	NKT17	1	TRAV11D*01,TRAV11*01	TRAJ18*01	TRBV29*01	TRBJ1-5*01	CVVGDRGSALGRLHF-AV11-AJ18	CASSPDEYNNQAPLF-BV29-BJ1	canonical
	clonotype1451	N5	NKT2	1	TRAV11D*01,TRAV11*01	TRAJ18*01	TRBV31*01	TRBJ2-1*01	CVVGDRGSALGRLHF-AV11-AJ18	CAGGAFAEQFF-BV31-BJ2	noncanonical
	clonotype1452	N7	NKT17	2	TRAV11D*01,TRAV11*01	TRAJ18*01	TRBV13-1*02	TRBJ1-2*01	CVVGDRGSALGRLHF-AV11-AJ18	CASSGTGDSDYTF-BV13-BJ1	canonical
	clonotype1453	N4	NKT2	1	TRAV11D*01,TRAV11*01	TRAJ18*01	TRBV13-1*02	TRBJ2-5*01	CVVGDRGSALGRLHF-AV11-AJ18	CASSDAGGQDTQYF-BV13-BJ2	canonical
	clonotype1454	N7	NKT17	1	TRAV11D*01,TRAV11*01	TRAJ18*01	TRBV13-2*01	TRBJ2-5*01	CVVGDRGSALGRLHF-AV11-AJ18	CASGLAGGNQDTQYF-BV13-BJ2	canonical
	clonotype1455	N3,N4	NKT2	3	TRAV11D*01,TRAV11*01	TRAJ18*01	TRBV29*01	TRBJ2-7*01	CVVGDRGSALGRLHF-AV11-AJ18	CASSLPGQAYEQYF-BV29-BJ2	canonical
	clonotype1456	N4	NKT2	1	TRAV11D*01,TRAV11*01	TRAJ18*01	TRBV13-2*01	TRBJ1-5*01	CVVGDRGSALGRLHF-AV11-AJ18	CASGGQGAHNQAPLF-BV13-BJ1	canonical
	clonotype1457	N4	NKT2	1	TRAV11D*01,TRAV11*01	TRAJ18*01	TRBV29*01	TRBJ1-4*02	CVVGDRGSALGRLHF-AV11-AJ18	CASSVRDREGERLFF-BV29-BJ1	canonical
	clonotype1458	N4	NKT2	2	TRAV11D*01,TRAV11*01	TRAJ18*01	TRBV29*01	TRBJ1-1*01	CVVGDRGSALGRLHF-AV11-AJ18	CASSLGGTEVFF-BV29-BJ1	canonical
	clonotype1459	N4	NKT2	1	TRAV11D*01,TRAV11*01	TRAJ18*01	TRBV13-2*01	TRBJ2-1*01	CVVGDRGSALGRLHF-AV11-AJ18	CASGEWGYAEQFF-BV13-BJ2	canonical
	clonotype146	N5	NKT2	1	TRAV11D*01,TRAV11*01	TRAJ18*01	TRBV13-1*02	TRBJ2-7*01	CVVGDRGSALGRLHF-AV11-AJ18	CASSPDWGDYEQYF-BV13-BJ2	canonical
	clonotype1460	N7	NKT17	1	TRAV11D*01,TRAV11*01	TRAJ18*01	TRBV13-1*02	TRBJ1-1*01	CVVGDRGSALGRLHF-AV11-AJ18	CASSDAGGAHTEVFF-BV13-BJ1	canonical
	clonotype1461	N1	NKTp	1	TRAV11D*01,TRAV11*01	TRAJ18*01	TRBV13-3*01	TRBJ1-2*01	CVVGDRGSALGRLHF-AV11-AJ18	CASSDAETGGSDYTF-BV13-BJ1	canonical
	clonotype1462	N1,N7	NKTp,NKT17	3	TRAV11D*01,TRAV11*01	TRAJ18*01	TRBV1*01	TRBJ2-3*01	CVVGDRGSALGRLHF-AV11-AJ18	CSADLWGETLYF-BV1-BJ2	canonical
	clonotype1463	N3	NKT2	1	TRAV11D*01,TRAV11*01	TRAJ18*01	TRBV13-2*01	TRBJ2-3*01	CVVGDRGSALGRLHF-AV11-AJ18	CASGEAGTGPETLYF-BV13-BJ2	canonical
	clonotype1464	N4	NKT2	1	TRAV11D*01,TRAV11*01	TRAJ18*01	TRBV13-2*01	TRBJ2-7*01	CVVGDRGSALGRLHF-AV11-AJ18	CASGDAHLYEQYF-BV13-BJ2	canonical
	clonotype1465	N4	NKT2	1	TRAV11D*01,TRAV11*01	TRAJ18*01	TRBV13-2*01	TRBJ1-1*01	CVVGDRGSALGRLHF-AV11-AJ18	CASGERTYANTEVFF-BV13-BJ1	canonical
	clonotype1466	N6	NKT2	1	TRAV11D*01,TRAV11*01	TRAJ18*01	TRBV13-2*01	TRBJ2-5*01	CVVGDRGSALGRLHF-AV11-AJ18	CASGDATGGWDTQYF-BV13-BJ2	canonical
	clonotype1467	N7	NKT17	1	TRAV11D*01,TRAV11*01	TRAJ18*01	TRBV13-2*01	TRBJ2-7*01	CVVGDRGSALGRLHF-AV11-AJ18	CASGEFGARSYEQYF-BV13-BJ2	canonical
	clonotype1468	N4	NKT2	1	TRAV11D*01,TRAV11*01	TRAJ18*01	TRBV13-3*01	TRBJ1-3*01	CVVGDRGSALGRLHF-AV11-AJ18	CASSDETGAGNTLYF-BV13-BJ1	canonical
	clonotype1469	N4	NKT2	1	TRAV11D*01,TRAV11*01	TRAJ18*01	TRBV13-2*01	TRBJ1-3*01	CVVGDRGSALGRLHF-AV11-AJ18	CASGDADKNSGNTLYF-BV13-BJ1	canonical
	clonotype147	N3	NKT2	1	TRAV11D*01,TRAV11*01	TRAJ18*01	TRBV13-2*01	TRBJ1-2*01	CVVGDRGSALGRLHF-AV11-AJ18	CASGDGANSDYTF-BV13-BJ1	canonical
	clonotype1470	N3	NKT2	2	TRAV11D*01,TRAV11*01	TRAJ18*01	TRBV13-2*01	TRBJ2-1*01	CVVGDRGSALGRLHF-AV11-AJ18	CASGDGAGGYAEQFF-BV13-BJ2	canonical
	clonotype1471	N2	NKT1	1	TRAV11D*01,TRAV11*01	TRAJ18*01	TRBV13-3*01	TRBJ2-4*01	CVVGDRGSALGRLHF-AV11-AJ18	CASSDAWSQNTLYF-BV13-BJ2	canonical
	clonotype1472	N3	NKT2	1	TRAV11D*01,TRAV11*01	TRAJ18*01	TRBV13-1*02	TRBJ1-3*01	CVVGDRGSALGRLHF-AV11-AJ18	CASSAGGSGNTLYF-BV13-BJ1	canonical
	clonotype1473	N4	NKT2	1	TRAV11D*01,TRAV11*01	TRAJ18*01	TRBV13-2*01	TRBJ2-2*01	CVVGDRGSALGRLHF-AV11-AJ18	CASGDADWANTGQLYF-BV13-BJ2	canonical
	clonotype1474	N7	NKT17	1	TRAV11D*01,TRAV11*01	TRAJ18*01	TRBV13-2*01	TRBJ2-3*01	CVVGDRGSALGRLHF-AV11-AJ18	CASGGDWGVSAETLYF-BV13-BJ2	canonical
	clonotype1475	N4	NKT2	1	TRAV11D*01,TRAV11*01	TRAJ18*01	TRBV13-2*01	TRBJ1-1*01	CVVGDRGSALGRLHF-AV11-AJ18	CASGDRGDTEVFF-BV13-BJ1	canonical
	clonotype1476	N5	NKT2	1	TRAV11D*01,TRAV11*01	TRAJ18*01	TRBV14*01	TRBJ2-1*01	CVVGDRGSALGRLHF-AV11-AJ18	CASSFSWGNYAEQFF-BV14-BJ2	noncanonical
	clonotype1477	N7	NKT17	4	TRAV11D*01,TRAV11*01	TRAJ18*01	TRBV13-3*01	TRBJ2-7*01	CVVGDRGSALGRLHF-AV11-AJ18	CASSDWEYEQYF-BV13-BJ2	canonical
	clonotype1478	N7	NKT17	1	TRAV11D*01,TRAV11*01	TRAJ18*01	TRBV13-1*02	TRBJ1-1*01	CVVGDRGSALGRLHF-AV11-AJ18	CASSDVQANTEVFF-BV13-BJ1	canonical
	clonotype1479	N2	NKT1	1	TRAV11D*01,TRAV11*01	TRAJ18*01	TRBV13-2*01	TRBJ2-7*01	CVVGDRGSALGRLHF-AV11-AJ18	CASGDARGKSYEQYF-BV13-BJ2	canonical
	clonotype148	N1	NKTp	1	TRAV11D*01,TRAV11*01	TRAJ18*01	TRBV13-2*01	TRBJ2-5*01	CVVGDRGSALGRLHF-AV11-AJ18	CASGDDTGGAHTQYF-BV13-BJ2	canonical
	clonotype1480	N7	NKT17	1	TRAV11D*01,TRAV11*01	TRAJ18*01	TRBV13-3*01	TRBJ2-1*01	CVVGDRGSALGRLHF-AV11-AJ18	CASSDAGFPNNYAEQFF-BV13-BJ2	canonical
	clonotype1481	N5	NKT2	1	TRAV11D*01,TRAV11*01	TRAJ18*01	TRBV29*01	TRBJ1-1*01	CVVGDRGSALGRLHF-AV11-AJ18	CASSLWGSKVFF-BV29-BJ1	canonical
	clonotype1482	N5	NKT2	1	TRAV11D*01,TRAV11*01	TRAJ18*01	TRBV4*01	TRBJ1-5*01	CVVGDRGSALGRLHF-AV11-AJ18	CASPTGNNQAPLF-BV4-BJ1	noncanonical
	clonotype1483	N7	NKT17	1	TRAV11D*01,TRAV11*01	TRAJ18*01	TRBV13-1*02	TRBJ1-3*01	CVVGDRGSALGRLHF-AV11-AJ18	CASSDSGGSGNTLYF-BV13-BJ1	canonical
	clonotype1484	N3	NKT2	1	TRAV11D*01,TRAV11*01	TRAJ18*01	TRBV13-2*01	TRBJ1-2*01	CVVGDRGSALGRLHF-AV11-AJ18	CASGDAAGVNSDYTF-BV13-BJ1	canonical
	clonotype1485	N3	NKT2	1	TRAV11D*01,TRAV11*01	TRAJ18*01	TRBV13-2*01	TRBJ2-5*01	CVVGDRGSALGRLHF-AV11-AJ18	CASGDALEDTQYF-BV13-BJ2	canonical
	clonotype1486	N1	NKTp	1	TRAV11D*01,TRAV11*01	TRAJ18*01	TRBV29*01	TRBJ2-2*01	CVVGDRGSALGRLHF-AV11-AJ18	CASSTPGQGPTNTGQLYF-BV29-BJ2	canonical
	clonotype1487	N4	NKT2	2	TRAV11D*01,TRAV11*01	TRAJ18*01	TRBV29*01	TRBJ2-3*01	CVVGDRGSALGRLHF-AV11-AJ18	CASSLPGQGAETLYF-BV29-BJ2	canonical
	clonotype1488	N4	NKT2	1	TRAV11D*01,TRAV11*01	TRAJ18*01	TRBV13-2*01	TRBJ2-1*01	CVVGDRGSALGRLHF-AV11-AJ18	CASGARDGYAEQFF-BV13-BJ2	canonical
	clonotype1489	N4	NKT2	1	TRAV11D*01,TRAV11*01	TRAJ18*01	TRBV13-1*02	TRBJ2-3*01	CVVGDRGSALGRLHF-AV11-AJ18	CASSDGTGGARGAETLYF-BV13-BJ2	canonical
	clonotype149	N1	NKTp	1	TRAV11D*01,TRAV11*01	TRAJ18*01	TRBV13-2*01	TRBJ1-3*01	CVVGDRGSALGRLHF-AV11-AJ18	CASGDWDSGNTLYF-BV13-BJ1	canonical
	clonotype1490	N4	NKT2	1	TRAV11D*01,TRAV11*01	TRAJ18*01	TRBV13-2*01	TRBJ1-3*01	CVVGDRGSALGRLHF-AV11-AJ18	CASGDAPDSGNTLYF-BV13-BJ1	canonical
	clonotype1491	N5	NKT2	1	TRAV11D*01,TRAV11*01	TRAJ18*01	TRBV13-1*02	TRBJ1-5*01	CVVGDRGSALGRLHF-AV11-AJ18	CASSDAGQNQAPLF-BV13-BJ1	canonical
	clonotype1492	N3	NKT2	1	TRAV11D*01,TRAV11*01	TRAJ18*01	TRBV5*01	TRBJ2-3*01	CVVGDRGSALGRLHF-AV11-AJ18	CASSRGVTETLYF-BV5-BJ2	noncanonical
	clonotype1493	N5,N4	NKT2	2	TRAV11D*01,TRAV11*01	TRAJ18*01	TRBV13-2*01	TRBJ1-2*01	CVVGDRGSALGRLHF-AV11-AJ18	CASGDGDSANSDYTF-BV13-BJ1	canonical
	clonotype1494	N5	NKT2	1	TRAV11D*01,TRAV11*01	TRAJ18*01	TRBV13-2*01	TRBJ2-7*01	CVVGDRGSALGRLHF-AV11-AJ18	CASGDDQNYEQYF-BV13-BJ2	canonical
	clonotype1495	N4	NKT2	1	TRAV11D*01,TRAV11*01	TRAJ18*01	TRBV29*01	TRBJ1-5*01	CVVGDRGSALGRLHF-AV11-AJ18	CASSPPGQGNQAPLF-BV29-BJ1	canonical
	clonotype1496	N3	NKT2	1	TRAV11D*01,TRAV11*01	TRAJ18*01	TRBV29*01	TRBJ2-1*01	CVVGDRGSALGRLHF-AV11-AJ18	CASSLSGGYAEQFF-BV29-BJ2	canonical
	clonotype1497	N3	NKT2	1	TRAV11D*01,TRAV11*01	TRAJ18*01	TRBV1*01	TRBJ1-1*01	CVVGDRGSALGRLHF-AV11-AJ18	CSGPGTANTEVFF-BV1-BJ1	canonical
	clonotype1498	N4	NKT2	2	TRAV11D*01,TRAV11*01	TRAJ18*01	TRBV13-2*01	TRBJ1-1*01	CVVGDRGSALGRLHF-AV11-AJ18	CASGGQNTEVFF-BV13-BJ1	canonical
	clonotype1499	N3	NKT2	1	TRAV11D*01,TRAV11*01	TRAJ18*01	TRBV13-3*01	TRBJ2-7*01	CVVGDRGSALGRLHF-AV11-AJ18	CASRESSYEQYF-BV13-BJ2	canonical
	clonotype15	N5,N1	NKT2,NKTp	2	TRAV11D*01,TRAV11*01	TRAJ18*01	TRBV1*01	TRBJ2-4*01	CVVGDRGSALGRLHF-AV11-AJ18	CSTRLGSQNTLYF-BV1-BJ2	canonical
	clonotype150	N5	NKT2	1	TRAV11D*01,TRAV11*01	TRAJ18*01	TRBV13-2*01	TRBJ1-3*01	CVVGDRGSALGRLHF-AV11-AJ18	CASGSEGSSGNTLYF-BV13-BJ1	canonical
	clonotype1500	N5	NKT2	1	TRAV11D*01,TRAV11*01	TRAJ18*01	TRBV13-2*01	TRBJ1-3*01	CVVGDRGSALGRLHF-AV11-AJ18	CASGDREDSGNTLYF-BV13-BJ1	canonical
	clonotype1501	N4	NKT2	1	TRAV11D*01,TRAV11*01	TRAJ18*01	TRBV13-2*01	TRBJ2-4*01	CVVGDRGSALGRLHF-AV11-AJ18	CASGPAGGQNTLYF-BV13-BJ2	canonical
	clonotype1502	N7	NKT17	1	TRAV11D*01,TRAV11*01	TRAJ18*01	TRBV13-2*01	TRBJ2-2*01	CVVGDRGSALGRLHF-AV11-AJ18	CASGEPGSNTGQLYF-BV13-BJ2	canonical
	clonotype1503	N5	NKT2	1	TRAV11D*01,TRAV11*01	TRAJ18*01	TRBV13-3*01	TRBJ1-2*01	CVVGDRGSALGRLHF-AV11-AJ18	CASSDTGSSDYTF-BV13-BJ1	canonical
	clonotype1504	N4	NKT2	1	TRAV11D*01,TRAV11*01	TRAJ18*01	TRBV13-2*01	TRBJ1-2*01	CVVGDRGSALGRLHF-AV11-AJ18	CASGEGKTGANSDYTF-BV13-BJ1	canonical
	clonotype1505	N7	NKT17	1	TRAV11D*01,TRAV11*01	TRAJ18*01	TRBV13-2*01	TRBJ1-5*01	CVVGDRGSALGRLHF-AV11-AJ18	CASGDAGRDNQAPLF-BV13-BJ1	canonical
	clonotype1506	N5	NKT2	1	TRAV11D*01,TRAV11*01	TRAJ18*01	TRBV29*01	TRBJ2-7*01	CVVGDRGSALGRLHF-AV11-AJ18	CASSLGGGEQYF-BV29-BJ2	canonical
	clonotype1507	N4	NKT2	1	TRAV11D*01,TRAV11*01	TRAJ18*01	TRBV1*01	TRBJ2-7*01	CVVGDRGSALGRLHF-AV11-AJ18	CSGTGGYEQYF-BV1-BJ2	canonical
	clonotype1508	N7	NKT17	2	TRAV11D*01,TRAV11*01	TRAJ18*01	TRBV13-2*01	TRBJ2-3*01	CVVGDRGSALGRLHF-AV11-AJ18	CASGGTGGGAETLYF-BV13-BJ2	canonical
	clonotype1509	N4	NKT2	1	TRAV11D*01,TRAV11*01	TRAJ18*01	TRBV13-1*02	TRBJ2-7*01	CVVGDRGSALGRLHF-AV11-AJ18	CASSDAGYEQYF-BV13-BJ2	canonical
	clonotype151	N1	NKTp	1	TRAV11D*01,TRAV11*01	TRAJ18*01	TRBV13-1*02	TRBJ1-6*01	CVVGDRGSALGRLHF-AV11-AJ18	CASSDPGTGNSPLYF-BV13-BJ1	canonical
	clonotype1510	N4	NKT2	1	TRAV11D*01,TRAV11*01	TRAJ18*01	TRBV13-1*02	TRBJ1-3*01	CVVGDRGSALGRLHF-AV11-AJ18	CASSDAHSGNTLYF-BV13-BJ1	canonical
	clonotype1511	N4,N7	NKT2,NKT17	2	TRAV11D*01,TRAV11*01	TRAJ18*01	TRBV13-3*01	TRBJ1-2*01	CVVGDRGSALGRLHF-AV11-AJ18	CASSEANSDYTF-BV13-BJ1	canonical
	clonotype1512	N4	NKT2	1	TRAV11D*01,TRAV11*01	TRAJ18*01	TRBV29*01	TRBJ1-1*01	CVVGDRGSALGRLHF-AV11-AJ18	CASSLSTNTEVFF-BV29-BJ1	canonical
	clonotype1513	N5	NKT2	1	TRAV11D*01,TRAV11*01	TRAJ18*01	TRBV13-2*01	TRBJ2-5*01	CVVGDRGSALGRLHF-AV11-AJ18	CASGDGGGGEDTQYF-BV13-BJ2	canonical
	clonotype1514	N2	NKT1	1	TRAV11D*01,TRAV11*01	TRAJ18*01	TRBV13-3*01	TRBJ2-7*01	CVVGDRGSALGRLHF-AV11-AJ18	CASSDVSSYEQYF-BV13-BJ2	canonical
	clonotype1515	N3	NKT2	1	TRAV11D*01,TRAV11*01	TRAJ18*01	TRBV13-2*01	TRBJ2-7*01	CVVGDRGSALGRLHF-AV11-AJ18	CASGAGTGESSYEQYF-BV13-BJ2	canonical
	clonotype1516	N4,N7	NKT2,NKT17	2	TRAV11D*01,TRAV11*01	TRAJ18*01	TRBV13-2*01	TRBJ2-7*01	CVVGDRGSALGRLHF-AV11-AJ18	CASGDAIYEQYF-BV13-BJ2	canonical
	clonotype1517	N6	NKT2	1	TRAV11D*01,TRAV11*01	TRAJ18*01	TRBV13-2*01	TRBJ2-1*01	CVVGDRGSALGRLHF-AV11-AJ18	CASGDPGQNYAEQFF-BV13-BJ2	canonical
	clonotype1518	N4	NKT2	1	TRAV11D*01,TRAV11*01	TRAJ18*01	TRBV15*01	TRBJ1-2*01	CVVGDRGSALGRLHF-AV11-AJ18	CASSSRTGYSDYTF-BV15-BJ1	noncanonical
	clonotype1519	N2	NKT1	1	TRAV11D*01,TRAV11*01	TRAJ18*01	TRBV13-2*01	TRBJ2-7*01	CVVGDRGSALGRLHF-AV11-AJ18	CASGERDRGSYEQYF-BV13-BJ2	canonical
	clonotype152	N5,N4,N3,N1	NKT2,NKTp	7	TRAV11D*01,TRAV11*01	TRAJ18*01	TRBV13-2*01	TRBJ1-3*01	CVVGDRGSALGRLHF-AV11-AJ18	CASGEGAGNTLYF-BV13-BJ1	canonical
	clonotype1520	N2	NKT1	1	TRAV11D*01,TRAV11*01	TRAJ18*01	TRBV13-2*01	TRBJ2-7*01	CVVGDRGSALGRLHF-AV11-AJ18	CASGDWTGDSYEQYF-BV13-BJ2	canonical
	clonotype1521	N4	NKT2	1	TRAV11D*01,TRAV11*01	TRAJ18*01	TRBV1*01	TRBJ2-3*01	CVVGDRGSALGRLHF-AV11-AJ18	CSADLGAETLYF-BV1-BJ2	canonical
	clonotype1522	N4	NKT2	1	TRAV11D*01,TRAV11*01	TRAJ18*01	TRBV5*01	TRBJ1-4*02	CVVGDRGSALGRLHF-AV11-AJ18	CASSQDNSNERLFF-BV5-BJ1	noncanonical
	clonotype1523	N7,N2	NKT17,NKT1	3	TRAV11D*01,TRAV11*01	TRAJ18*01	TRBV13-2*01	TRBJ1-2*01	CVVGDRGSALGRLHF-AV11-AJ18	CASGDAEGANSDYTF-BV13-BJ1	canonical
	clonotype1524	N1	NKTp	1	TRAV11D*01,TRAV11*01	TRAJ18*01	TRBV13-2*01	TRBJ2-7*01	CVVGDRGSALGRLHF-AV11-AJ18	CASGDPFPGQLYEQYF-BV13-BJ2	canonical
	clonotype1525	N4	NKT2	1	TRAV11D*01,TRAV11*01	TRAJ18*01	TRBV13-2*01	TRBJ1-1*01	CVVGDRGSALGRLHF-AV11-AJ18	CASGGTNTEVFF-BV13-BJ1	canonical
	clonotype1526	N3	NKT2	1	TRAV11D*01,TRAV11*01	TRAJ18*01	TRBV13-2*01	TRBJ1-5*01	CVVGDRGSALGRLHF-AV11-AJ18	CASGDAGAPLF-BV13-BJ1	canonical
	clonotype1527	N5	NKT2	1	TRAV11D*01,TRAV11*01	TRAJ18*01	TRBV13-1*02	TRBJ1-1*01	CVVGDRGSALGRLHF-AV11-AJ18	CASSDEGQNTEVFF-BV13-BJ1	canonical
	clonotype1528	N4	NKT2	2	TRAV11D*01,TRAV11*01	TRAJ18*01	TRBV29*01	TRBJ2-4*01	CVVGDRGSALGRLHF-AV11-AJ18	CASSLGSQNTLYF-BV29-BJ2	canonical
	clonotype1529	N2	NKT1	1	TRAV11D*01,TRAV11*01	TRAJ18*01	TRBV13-2*01	TRBJ2-4*01	CVVGDRGSALGRLHF-AV11-AJ18	CASGEGGQNTLYF-BV13-BJ2	canonical
	clonotype153	N5	NKT2	1	TRAV11D*01,TRAV11*01	TRAJ18*01	TRBV13-2*01	TRBJ1-1*01	CVVGDRGSALGRLHF-AV11-AJ18	CASGDAGGEVFF-BV13-BJ1	canonical
	clonotype1530	N3	NKT2	1	TRAV11D*01,TRAV11*01	TRAJ18*01	TRBV13-2*01	TRBJ1-1*01	CVVGDRGSALGRLHF-AV11-AJ18	CASGDANTEVFF-BV13-BJ1	canonical
	clonotype1531	N4	NKT2	1	TRAV11D*01,TRAV11*01	TRAJ18*01	TRBV13-2*01	TRBJ2-1*01	CVVGDRGSALGRLHF-AV11-AJ18	CASGDRRDAEQFF-BV13-BJ2	canonical
	clonotype1532	N3	NKT2	1	TRAV11D*01,TRAV11*01	TRAJ18*01	TRBV13-2*01	TRBJ1-2*01	CVVGDRGSALGRLHF-AV11-AJ18	CASGDAGTGNSDYTF-BV13-BJ1	canonical
	clonotype1533	N7	NKT17	1	TRAV11D*01,TRAV11*01	TRAJ18*01	TRBV13-2*01	TRBJ2-7*01	CVVGDRGSALGRLHF-AV11-AJ18	CASGDDWGVEQYF-BV13-BJ2	canonical
	clonotype1534	N4	NKT2	1	TRAV11D*01,TRAV11*01	TRAJ18*01	TRBV13-1*02	TRBJ1-5*01	CVVGDRGSALGRLHF-AV11-AJ18	CASSDADNYNNQAPLF-BV13-BJ1	canonical
	clonotype1535	N4	NKT2	1	TRAV11D*01,TRAV11*01	TRAJ18*01	TRBV13-1*02	TRBJ2-7*01	CVVGDRGSALGRLHF-AV11-AJ18	CASSDLGGDEQYF-BV13-BJ2	canonical
	clonotype1536	N5	NKT2	1	TRAV11D*01,TRAV11*01	TRAJ18*01	TRBV29*01	TRBJ1-6*01	CVVGDRGSALGRLHF-AV11-AJ18	CASSLGDSYNSPLYF-BV29-BJ1	canonical
	clonotype1537	N5	NKT2	1	TRAV11D*01,TRAV11*01	TRAJ18*01	TRBV29*01	TRBJ2-7*01	CVVGDRGSALGRLHF-AV11-AJ18	CASSAPRDRGREQYF-BV29-BJ2	canonical
	clonotype1538	N3	NKT2	1	TRAV11D*01,TRAV11*01	TRAJ18*01	TRBV13-2*01	TRBJ1-5*01	CVVGDRGSALGRLHF-AV11-AJ18	CASGDAQNNQAPLF-BV13-BJ1	canonical
	clonotype1539	N7	NKT17	1	TRAV11D*01,TRAV11*01	TRAJ18*01	TRBV29*01	TRBJ1-5*01	CVVGDRGSALGRLHF-AV11-AJ18	CASSPGTVNNQAPLF-BV29-BJ1	canonical
	clonotype154	N7,N1	NKT17,NKTp	3	TRAV11D*01,TRAV11*01	TRAJ18*01	TRBV13-2*01	TRBJ1-5*01	CVVGDRGSALGRLHF-AV11-AJ18	CASGDYNNQAPLF-BV13-BJ1	canonical
	clonotype1540	N3	NKT2	1	TRAV11D*01,TRAV11*01	TRAJ18*01	TRBV29*01	TRBJ1-2*01	CVVGDRGSALGRLHF-AV11-AJ18	CASSSTGGASDYTF-BV29-BJ1	canonical
	clonotype1541	N3	NKT2	1	TRAV11D*01,TRAV11*01	TRAJ18*01	TRBV13-3*01	TRBJ1-1*01	CVVGDRGSALGRLHF-AV11-AJ18	CASGAANTEVFF-BV13-BJ1	canonical
	clonotype1542	N7	NKT17	1	TRAV11D*01,TRAV11*01	TRAJ18*01	TRBV13-3*01	TRBJ2-4*01	CVVGDRGSALGRLHF-AV11-AJ18	CASSDASSQNTLYF-BV13-BJ2	canonical
	clonotype1543	N4	NKT2	1	TRAV11D*01,TRAV11*01	TRAJ18*01	TRBV13-1*02	TRBJ1-3*01	CVVGDRGSALGRLHF-AV11-AJ18	CASSDASNSGNTLYF-BV13-BJ1	canonical
	clonotype1544	N5	NKT2	1	TRAV11D*01,TRAV11*01	TRAJ18*01	TRBV13-2*01	TRBJ1-1*01	CVVGDRGSALGRLHF-AV11-AJ18	CASGEGTGGHTEVFF-BV13-BJ1	canonical
	clonotype1545	N3	NKT2	1	TRAV11D*01,TRAV11*01	TRAJ18*01	TRBV13-2*01	TRBJ1-2*01	CVVGDRGSALGRLHF-AV11-AJ18	CASGEASNSDYTF-BV13-BJ1	canonical
	clonotype1546	N4	NKT2	1	TRAV11D*01,TRAV11*01	TRAJ18*01	TRBV13-3*01	TRBJ2-1*01	CVVGDRGSALGRLHF-AV11-AJ18	CASSGTGGYAEQFF-BV13-BJ2	canonical
	clonotype1547	N7	NKT17	1	TRAV11D*01,TRAV11*01	TRAJ18*01	TRBV13-2*01	TRBJ1-2*01	CVVGDRGSALGRLHF-AV11-AJ18	CASGDGQNSDYTF-BV13-BJ1	canonical
	clonotype1548	N4	NKT2	1	TRAV11D*01,TRAV11*01	TRAJ18*01	TRBV29*01	TRBJ1-3*01	CVVGDRGSALGRLHF-AV11-AJ18	CASSSGDSNSGNTLYF-BV29-BJ1	canonical
	clonotype1549	N5	NKT2	1	TRAV11D*01,TRAV11*01	TRAJ18*01	TRBV29*01	TRBJ1-2*01	CVVGDRGSALGRLHF-AV11-AJ18	CASSFGTGKDSDYTF-BV29-BJ1	canonical
	clonotype155	N5	NKT2	1	TRAV11D*01,TRAV11*01	TRAJ18*01	TRBV13-2*01	TRBJ2-1*01	CVVGDRGSALGRLHF-AV11-AJ18	CASGDATDNYAEQFF-BV13-BJ2	canonical
	clonotype1550	N7	NKT17	1	TRAV11D*01,TRAV11*01	TRAJ18*01	TRBV13-2*01	TRBJ1-2*01	CVVGDRGSALGRLHF-AV11-AJ18	CASGDERTANSDYTF-BV13-BJ1	canonical
	clonotype1551	N5	NKT2	1	TRAV11D*01,TRAV11*01	TRAJ18*01	TRBV13-2*01	TRBJ1-1*01	CVVGDRGSALGRLHF-AV11-AJ18	CASGEDYTEVFF-BV13-BJ1	canonical
	clonotype1552	N3	NKT2	1	TRAV11D*01,TRAV11*01	TRAJ18*01	TRBV13-2*01	TRBJ2-4*01	CVVGDRGSALGRLHF-AV11-AJ18	CASGDGSQNTLYF-BV13-BJ2	canonical
	clonotype1553	N5	NKT2	1	TRAV11D*01,TRAV11*01	TRAJ18*01	TRBV13-2*01	TRBJ1-5*01	CVVGDRGSALGRLHF-AV11-AJ18	CASGGDRGGNQAPLF-BV13-BJ1	canonical
	clonotype1554	N4	NKT2	1	TRAV11D*01,TRAV11*01	TRAJ18*01	TRBV13-2*01	TRBJ1-5*01	CVVGDRGSALGRLHF-AV11-AJ18	CASGGQGNQAPLF-BV13-BJ1	canonical
	clonotype1555	N3	NKT2	1	TRAV11D*01,TRAV11*01	TRAJ18*01	TRBV13-2*01	TRBJ1-5*01	CVVGDRGSALGRLHF-AV11-AJ18	CASGDDGQGNNQAPLF-BV13-BJ1	canonical
	clonotype1556	N4	NKT2	1	TRAV11D*01,TRAV11*01	TRAJ18*01	TRBV13-2*01	TRBJ1-1*01	CVVGDRGSALGRLHF-AV11-AJ18	CASGEGQANTEVFF-BV13-BJ1	canonical
	clonotype1557	N4	NKT2	1	TRAV11D*01,TRAV11*01	TRAJ18*01	TRBV29*01	TRBJ1-1*01	CVVGDRGSALGRLHF-AV11-AJ18	CASSRQGSEVFF-BV29-BJ1	canonical
	clonotype1558	N5	NKT2	1	TRAV11D*01,TRAV11*01	TRAJ18*01	TRBV13-2*01	TRBJ1-5*01	CVVGDRGSALGRLHF-AV11-AJ18	CASGDAGAQDNQAPLF-BV13-BJ1	canonical
	clonotype1559	N4	NKT2	1	TRAV11D*01,TRAV11*01	TRAJ18*01	TRBV13-1*02	TRBJ2-7*01	CVVGDRGSALGRLHF-AV11-AJ18	CASSDGQGEQYF-BV13-BJ2	canonical
	clonotype156	N2	NKT1	1	TRAV11D*01,TRAV11*01	TRAJ18*01	TRBV13-2*01	TRBJ1-2*01	CVVGDRGSALGRLHF-AV11-AJ18	CASGDGQGYSDYTF-BV13-BJ1	canonical
	clonotype1560	N6	NKT2	2	TRAV11D*01,TRAV11*01	TRAJ18*01	TRBV13-2*01	TRBJ1-1*01	CVVGDRGSALGRLHF-AV11-AJ18	CASGDDAEVFF-BV13-BJ1	canonical
	clonotype1561	N7	NKT17	1	TRAV11D*01,TRAV11*01	TRAJ18*01	TRBV13-2*01	TRBJ2-5*01	CVVGDRGSALGRLHF-AV11-AJ18	CASGGRDNNQDTQYF-BV13-BJ2	canonical
	clonotype1562	N4	NKT2	1	TRAV11D*01,TRAV11*01	TRAJ18*01	TRBV13-1*02	TRBJ2-4*01	CVVGDRGSALGRLHF-AV11-AJ18	CASSDWGGGSQNTLYF-BV13-BJ2	canonical
	clonotype1563	N3	NKT2	1	TRAV11D*01,TRAV11*01	TRAJ18*01	TRBV4*01	TRBJ2-4*01	CVVGDRGSALGRLHF-AV11-AJ18	CASSLGLGSQNTLYF-BV4-BJ2	noncanonical
	clonotype1564	N4,N2	NKT2,NKT1	2	TRAV11D*01,TRAV11*01	TRAJ18*01	TRBV13-1*02	TRBJ2-7*01	CVVGDRGSALGRLHF-AV11-AJ18	CASSDAGQGYEQYF-BV13-BJ2	canonical
	clonotype1565	N7	NKT17	1	TRAV11D*01,TRAV11*01	TRAJ18*01	TRBV13-1*02	TRBJ2-5*01	CVVGDRGSALGRLHF-AV11-AJ18	CASSGLGVQDTQYF-BV13-BJ2	canonical
	clonotype1566	N3	NKT2	1	TRAV11D*01,TRAV11*01	TRAJ18*01	TRBV13-1*02	TRBJ2-7*01	CVVGDRGSALGRLHF-AV11-AJ18	CASSDAGTGGYEQYF-BV13-BJ2	canonical
	clonotype1567	N4	NKT2	1	TRAV11D*01,TRAV11*01	TRAJ18*01	TRBV15*01	TRBJ2-7*01	CVVGDRGSALGRLHF-AV11-AJ18	CASSLLGQSSYEQYF-BV15-BJ2	noncanonical
	clonotype1568	N4	NKT2	1	TRAV11D*01,TRAV11*01	TRAJ18*01	TRBV13-3*01	TRBJ1-2*01	CVVGDRGSALGRLHF-AV11-AJ18	CASSGTANSDYTF-BV13-BJ1	canonical
	clonotype1569	N5	NKT2	1	TRAV11D*01,TRAV11*01	TRAJ18*01	TRBV1*01	TRBJ2-7*01	CVVGDRGSALGRLHF-AV11-AJ18	CSADGDRGQEQYF-BV1-BJ2	canonical
	clonotype157	N2	NKT1	2	TRAV11D*01,TRAV11*01	TRAJ18*01	TRBV13-2*01	TRBJ1-2*01	CVVGDRGSALGRLHF-AV11-AJ18	CASGEGGNSDYTF-BV13-BJ1	canonical
	clonotype1570	N4	NKT2	1	TRAV11D*01,TRAV11*01	TRAJ18*01	TRBV13-2*01	TRBJ2-7*01	CVVGDRGSALGRLHF-AV11-AJ18	CASGDAGGAYEQYF-BV13-BJ2	canonical
	clonotype1571	N4	NKT2	1	TRAV11D*01,TRAV11*01	TRAJ18*01	TRBV13-2*01	TRBJ2-5*01	CVVGDRGSALGRLHF-AV11-AJ18	CASGDTQYF-BV13-BJ2	canonical
	clonotype1572	N1	NKTp	1	TRAV11D*01,TRAV11*01	TRAJ18*01	TRBV13-2*01	TRBJ1-1*01	CVVGDRGSALGRLHF-AV11-AJ18	CASGDSGQANTEVFF-BV13-BJ1	canonical
	clonotype1573	N3	NKT2	1	TRAV11D*01,TRAV11*01	TRAJ18*01	TRBV13-2*01	TRBJ1-4*02	CVVGDRGSALGRLHF-AV11-AJ18	CASGDDRANERLFF-BV13-BJ1	canonical
	clonotype1574	N4	NKT2	1	TRAV11D*01,TRAV11*01	TRAJ18*01	TRBV13-2*01	TRBJ1-5*01	CVVGDRGSALGRLHF-AV11-AJ18	CASGEYRGRNQAPLF-BV13-BJ1	canonical
	clonotype1575	N3	NKT2	1	TRAV11D*01,TRAV11*01	TRAJ18*01	TRBV13-2*01	TRBJ2-2*01	CVVGDRGSALGRLHF-AV11-AJ18	CASGDAPQNTGQLYF-BV13-BJ2	canonical
	clonotype1576	N4	NKT2	1	TRAV11D*01,TRAV11*01	TRAJ18*01	TRBV13-2*01	TRBJ1-2*01	CVVGDRGSALGRLHF-AV11-AJ18	CASGPGQGSDYTF-BV13-BJ1	canonical
	clonotype1577	N5	NKT2	1	TRAV11D*01,TRAV11*01	TRAJ18*01	TRBV13-2*01	TRBJ1-2*01	CVVGDRGSALGRLHF-AV11-AJ18	CASGIGTGARDYTF-BV13-BJ1	canonical
	clonotype1578	N4,N7	NKT2,NKT17	2	TRAV11D*01,TRAV11*01	TRAJ18*01	TRBV5*01	TRBJ2-7*01	CVVGDRGSALGRLHF-AV11-AJ18	CASSQDAGPYEQYF-BV5-BJ2	noncanonical
	clonotype1579	N4	NKT2	1	TRAV11D*01,TRAV11*01	TRAJ18*01	TRBV13-2*01	TRBJ2-5*01	CVVGDRGSALGRLHF-AV11-AJ18	CASGDGQGDTQYF-BV13-BJ2	canonical
	clonotype158	N2	NKT1	1	TRAV11D*01,TRAV11*01	TRAJ18*01	TRBV29*01	TRBJ2-5*01	CVVGDRGSALGRLHF-AV11-AJ18	CASSLSEGQDTQYF-BV29-BJ2	canonical
	clonotype1580	N5	NKT2	1	TRAV11D*01,TRAV11*01	TRAJ18*01	TRBV13-3*01	TRBJ2-3*01	CVVGDRGSALGRLHF-AV11-AJ18	CASSDWSGGTSETLYF-BV13-BJ2	canonical
	clonotype1581	N5	NKT2	1	TRAV11D*01,TRAV11*01	TRAJ18*01	TRBV13-3*01	TRBJ2-7*01	CVVGDRGSALGRLHF-AV11-AJ18	CASRDSSYEQYF-BV13-BJ2	canonical
	clonotype1582	N3	NKT2	1	TRAV11D*01,TRAV11*01	TRAJ18*01	TRBV13-2*01	TRBJ2-1*01	CVVGDRGSALGRLHF-AV11-AJ18	CASGDGDWGYAEQFF-BV13-BJ2	canonical
	clonotype1583	N4	NKT2	1	TRAV11D*01,TRAV11*01	TRAJ18*01	TRBV13-2*01	TRBJ2-7*01	CVVGDRGSALGRLHF-AV11-AJ18	CASDEQYF-BV13-BJ2	canonical
	clonotype1584	N7	NKT17	1	TRAV11D*01,TRAV11*01	TRAJ18*01	TRBV13-1*02	TRBJ1-5*01	CVVGDRGSALGRLHF-AV11-AJ18	CASSDGGGGQAPLF-BV13-BJ1	canonical
	clonotype1585	N4,N5	NKT2	2	TRAV11D*01,TRAV11*01	TRAJ18*01	TRBV1*01	TRBJ2-4*01	CVVGDRGSALGRLHF-AV11-AJ18	CSGLGGQNTLYF-BV1-BJ2	canonical
	clonotype1586	N3	NKT2	1	TRAV11D*01,TRAV11*01	TRAJ18*01	TRBV29*01	TRBJ1-4*02	CVVGDRGSALGRLHF-AV11-AJ18	CASRDNERLFF-BV29-BJ1	canonical
	clonotype1587	N5	NKT2	1	TRAV11D*01,TRAV11*01	TRAJ18*01	TRBV13-2*01	TRBJ1-2*01	CVVGDRGSALGRLHF-AV11-AJ18	CASGDEAGGDSDYTF-BV13-BJ1	canonical
	clonotype1588	N4	NKT2	1	TRAV11D*01,TRAV11*01	TRAJ18*01	TRBV13-2*01	TRBJ2-4*01	CVVGDRGSALGRLHF-AV11-AJ18	CASGDAGGGTLYF-BV13-BJ2	canonical
	clonotype1589	N3	NKT2	1	TRAV11D*01,TRAV11*01	TRAJ18*01	TRBV13-1*02	TRBJ2-3*01	CVVGDRGSALGRLHF-AV11-AJ18	CASRATGGTSAETLYF-BV13-BJ2	canonical
	clonotype159	N5	NKT2	1	TRAV11D*01,TRAV11*01	TRAJ18*01	TRBV13-2*01	TRBJ2-2*01	CVVGDRGSALGRLHF-AV11-AJ18	CASGDAGGNTGQLYF-BV13-BJ2	canonical
	clonotype1590	N5	NKT2	1	TRAV11D*01,TRAV11*01	TRAJ18*01	TRBV29*01	TRBJ2-5*01	CVVGDRGSALGRLHF-AV11-AJ18	CASSLALTTNQDTQYF-BV29-BJ2	canonical
	clonotype1591	N5	NKT2	1	TRAV11D*01,TRAV11*01	TRAJ18*01	TRBV29*01	TRBJ1-2*01	CVVGDRGSALGRLHF-AV11-AJ18	CASTQTGSNSDYTF-BV29-BJ1	canonical
	clonotype1592	N5,N4	NKT2	2	TRAV11D*01,TRAV11*01	TRAJ18*01	TRBV13-2*01	TRBJ1-2*01	CVVGDRGSALGRLHF-AV11-AJ18	CASGDATANSDYTF-BV13-BJ1	canonical
	clonotype1593	N4	NKT2	1	TRAV11D*01,TRAV11*01	TRAJ18*01	TRBV13-3*01	TRBJ2-7*01	CVVGDRGSALGRLHF-AV11-AJ18	CASTGGSSYEQYF-BV13-BJ2	canonical
	clonotype1594	N2	NKT1	1	TRAV11D*01,TRAV11*01	TRAJ18*01	TRBV13-2*01	TRBJ2-1*01	CVVGDRGSALGRLHF-AV11-AJ18	CASGAGAGGVAEQFF-BV13-BJ2	canonical
	clonotype1595	N3	NKT2	2	TRAV11D*01,TRAV11*01	TRAJ18*01	TRBV13-2*01	TRBJ1-3*01	CVVGDRGSALGRLHF-AV11-AJ18	CASGDTGGNTLYF-BV13-BJ1	canonical
	clonotype1596	N3	NKT2	1	TRAV11D*01,TRAV11*01	TRAJ18*01	TRBV13-1*02	TRBJ1-1*01	CVVGDRGSALGRLHF-AV11-AJ18	CASSGDRGGANTEVFF-BV13-BJ1	canonical
	clonotype1597	N5	NKT2	1	TRAV11D*01,TRAV11*01	TRAJ18*01	TRBV29*01	TRBJ1-2*01	CVVGDRGSALGRLHF-AV11-AJ18	CASSLTRNSDYTF-BV29-BJ1	canonical
	clonotype1598	N5	NKT2	1	TRAV11D*01,TRAV11*01	TRAJ18*01	TRBV13-2*01	TRBJ1-2*01	CVVGDRGSALGRLHF-AV11-AJ18	CASGDAGFANSDYTF-BV13-BJ1	canonical
	clonotype1599	N5	NKT2	1	TRAV11D*01,TRAV11*01	TRAJ18*01	TRBV13-2*01	TRBJ2-1*01	CVVGDRGSALGRLHF-AV11-AJ18	CASGEGDSSAEQFF-BV13-BJ2	canonical
	clonotype16	N5	NKT2	1	TRAV11D*01,TRAV11*01	TRAJ18*01	TRBV13-2*01	TRBJ2-5*01	CVVGDRGSALGRLHF-AV11-AJ18	CASGAGTGGLNQDTQYF-BV13-BJ2	canonical
	clonotype160	N5	NKT2	1	TRAV11D*01,TRAV11*01	TRAJ18*01	TRBV13-1*02	TRBJ2-7*01	CVVGDRGSALGRLHF-AV11-AJ18	CASSGTGDYEQYF-BV13-BJ2	canonical
	clonotype1600	N4	NKT2	1	TRAV11D*01,TRAV11*01	TRAJ18*01	TRBV29*01	TRBJ1-3*01	CVVGDRGSALGRLHF-AV11-AJ18	CASSLQGSGNTLYF-BV29-BJ1	canonical
	clonotype1601	N3	NKT2	1	TRAV11D*01,TRAV11*01	TRAJ18*01	TRBV13-2*01	TRBJ1-2*01	CVVGDRGSALGRLHF-AV11-AJ18	CASGVPGINSDYTF-BV13-BJ1	canonical
	clonotype1602	N5	NKT2	1	TRAV11D*01,TRAV11*01	TRAJ18*01	TRBV13-1*02	TRBJ2-1*01	CVVGDRGSALGRLHF-AV11-AJ18	CASSVPGGAGAEQFF-BV13-BJ2	canonical
	clonotype1603	N4	NKT2	1	TRAV11D*01,TRAV11*01	TRAJ18*01	TRBV13-1*02	TRBJ1-2*01	CVVGDRGSALGRLHF-AV11-AJ18	CASSDATNSDYTF-BV13-BJ1	canonical
	clonotype1604	N3	NKT2	1	TRAV11D*01,TRAV11*01	TRAJ18*01	TRBV13-2*01	TRBJ1-2*01	CVVGDRGSALGRLHF-AV11-AJ18	CASRGQNSDYTF-BV13-BJ1	canonical
	clonotype1605	N3	NKT2	1	TRAV11D*01,TRAV11*01	TRAJ18*01	TRBV13-2*01	TRBJ1-4*02	CVVGDRGSALGRLHF-AV11-AJ18	CASGETGVDERLFF-BV13-BJ1	canonical
	clonotype1606	N3	NKT2	1	TRAV11D*01,TRAV11*01	TRAJ18*01	TRBV13-2*01	TRBJ2-4*01	CVVGDRGSALGRLHF-AV11-AJ18	CASGDAGGSQNTLYF-BV13-BJ2	canonical
	clonotype1607	N4	NKT2	1	TRAV11D*01,TRAV11*01	TRAJ18*01	TRBV13-2*01	TRBJ1-6*01	CVVGDRGSALGRLHF-AV11-AJ18	CASGGDRGKDSPLYF-BV13-BJ1	canonical
	clonotype1608	N3	NKT2	1	TRAV11D*01,TRAV11*01	TRAJ18*01	TRBV29*01	TRBJ2-2*01	CVVGDRGSALGRLHF-AV11-AJ18	CASTGRDTGQLYF-BV29-BJ2	canonical
	clonotype1609	N5	NKT2	1	TRAV11D*01,TRAV11*01	TRAJ18*01	TRBV13-2*01	TRBJ1-1*01	CVVGDRGSALGRLHF-AV11-AJ18	CASGDKNTEVFF-BV13-BJ1	canonical
	clonotype161	N2	NKT1	1	TRAV11D*01,TRAV11*01	TRAJ18*01	TRBV13-2*01	TRBJ1-2*01	CVVGDRGSALGRLHF-AV11-AJ18	CASGDRNSDYTF-BV13-BJ1	canonical
	clonotype1610	N3	NKT2	1	TRAV11D*01,TRAV11*01	TRAJ18*01	TRBV29*01	TRBJ1-5*01	CVVGDRGSALGRLHF-AV11-AJ18	CASSLSWGDNQAPLF-BV29-BJ1	canonical
	clonotype1611	N7	NKT17	1	TRAV11D*01,TRAV11*01	TRAJ18*01	TRBV13-2*01	TRBJ2-5*01	CVVGDRGSALGRLHF-AV11-AJ18	CASGGLGGRDTQYF-BV13-BJ2	canonical
	clonotype1612	N5	NKT2	1	TRAV11D*01,TRAV11*01	TRAJ18*01	TRBV29*01	TRBJ2-4*01	CVVGDRGSALGRLHF-AV11-AJ18	CASSLPGHKNTLYF-BV29-BJ2	canonical
	clonotype1613	N2	NKT1	1	TRAV11D*01,TRAV11*01	TRAJ18*01	TRBV29*01	TRBJ2-4*01	CVVGDRGSALGRLHF-AV11-AJ18	CASSLDSTLYF-BV29-BJ2	canonical
	clonotype1614	N4	NKT2	1	TRAV11D*01,TRAV11*01	TRAJ18*01	TRBV13-2*01	TRBJ2-7*01	CVVGDRGSALGRLHF-AV11-AJ18	CASGDPGLGPYEQYF-BV13-BJ2	canonical
	clonotype1615	N3	NKT2	1	TRAV11D*01,TRAV11*01	TRAJ18*01	TRBV13-1*02	TRBJ2-7*01	CVVGDRGSALGRLHF-AV11-AJ18	CASSEGTGDYEQYF-BV13-BJ2	canonical
	clonotype1616	N3	NKT2	1	TRAV11D*01,TRAV11*01	TRAJ18*01	TRBV13-2*01	TRBJ2-4*01	CVVGDRGSALGRLHF-AV11-AJ18	CASGDDSSQNTLYF-BV13-BJ2	canonical
	clonotype1617	N3	NKT2	1	TRAV11D*01,TRAV11*01	TRAJ18*01	TRBV13-2*01	TRBJ2-7*01	CVVGDRGSALGRLHF-AV11-AJ18	CASSPGQGGEQYF-BV13-BJ2	canonical
	clonotype1618	N4	NKT2	1	TRAV11D*01,TRAV11*01	TRAJ18*01	TRBV13-1*02	TRBJ2-5*01	CVVGDRGSALGRLHF-AV11-AJ18	CASSDWDTQYF-BV13-BJ2	canonical
	clonotype1619	N5	NKT2	1	TRAV11D*01,TRAV11*01	TRAJ18*01	TRBV1*01	TRBJ2-3*01	CVVGDRGSALGRLHF-AV11-AJ18	CSADHGTSAETLYF-BV1-BJ2	canonical
	clonotype162	N5	NKT2	1	TRAV11D*01,TRAV11*01	TRAJ18*01	TRBV13-2*01	TRBJ2-1*01	CVVGDRGSALGRLHF-AV11-AJ18	CASGAPLGGGAEQFF-BV13-BJ2	canonical
	clonotype1620	N3	NKT2	1	TRAV11D*01,TRAV11*01	TRAJ18*01	TRBV29*01	TRBJ2-4*01	CVVGDRGSALGRLHF-AV11-AJ18	CASSYRVGQNTLYF-BV29-BJ2	canonical
	clonotype1621	N3	NKT2	1	TRAV11D*01,TRAV11*01	TRAJ18*01	TRBV13-2*01	TRBJ2-3*01	CVVGDRGSALGRLHF-AV11-AJ18	CASGDAGWGDAETLYF-BV13-BJ2	canonical
	clonotype1622	N3	NKT2	1	TRAV11D*01,TRAV11*01	TRAJ18*01	TRBV13-1*02	TRBJ1-3*01	CVVGDRGSALGRLHF-AV11-AJ18	CASSSGQGNSGNTLYF-BV13-BJ1	canonical
	clonotype1623	N5	NKT2	1	TRAV11D*01,TRAV11*01	TRAJ18*01	TRBV13-2*01	TRBJ2-5*01	CVVGDRGSALGRLHF-AV11-AJ18	CASGDRGGADTQYF-BV13-BJ2	canonical
	clonotype1624	N4	NKT2	1	TRAV11D*01,TRAV11*01	TRAJ18*01	TRBV13-1*02	TRBJ1-5*01	CVVGDRGSALGRLHF-AV11-AJ18	CASSDFPDSNNQAPLF-BV13-BJ1	canonical
	clonotype1625	N5	NKT2	1	TRAV11D*01,TRAV11*01	TRAJ18*01	TRBV13-1*02	TRBJ2-3*01	CVVGDRGSALGRLHF-AV11-AJ18	CASSDATSAETLYF-BV13-BJ2	canonical
	clonotype1626	N3	NKT2	1	TRAV11D*01,TRAV11*01	TRAJ18*01	TRBV13-2*01	TRBJ1-3*01	CVVGDRGSALGRLHF-AV11-AJ18	CASGDARTNSGNTLYF-BV13-BJ1	canonical
	clonotype1627	N2	NKT1	1	TRAV11D*01,TRAV11*01	TRAJ18*01	TRBV13-2*01	TRBJ2-5*01	CVVGDRGSALGRLHF-AV11-AJ18	CASGGQGAQDTQYF-BV13-BJ2	canonical
	clonotype1628	N1	NKTp	1	TRAV11D*01,TRAV11*01	TRAJ18*01	TRBV1*01	TRBJ1-3*01	CVVGDRGSALGRLHF-AV11-AJ18	CSADSNSGNTLYF-BV1-BJ1	canonical
	clonotype1629	N5	NKT2	1	TRAV11D*01,TRAV11*01	TRAJ18*01	TRBV29*01	TRBJ2-7*01	CVVGDRGSALGRLHF-AV11-AJ18	CASSLYGDSYEQYF-BV29-BJ2	canonical
	clonotype163	N4,N3,N7	NKT2,NKT17	5	TRAV11D*01,TRAV11*01	TRAJ18*01	TRBV13-1*02	TRBJ1-1*01	CVVGDRGSALGRLHF-AV11-AJ18	CASSGQGTEVFF-BV13-BJ1	canonical
	clonotype1630	N3	NKT2	1	TRAV11D*01,TRAV11*01	TRAJ18*01	TRBV13-2*01	TRBJ1-5*01	CVVGDRGSALGRLHF-AV11-AJ18	CASGDGTKNNQAPLF-BV13-BJ1	canonical
	clonotype1631	N3	NKT2	1	TRAV11D*01,TRAV11*01	TRAJ18*01	TRBV13-2*01	TRBJ1-2*01	CVVGDRGSALGRLHF-AV11-AJ18	CASGDANNANSDYTF-BV13-BJ1	canonical
	clonotype1632	N5	NKT2	1	TRAV11D*01,TRAV11*01	TRAJ18*01	TRBV13-1*02	TRBJ2-4*01	CVVGDRGSALGRLHF-AV11-AJ18	CASSDVQNTLYF-BV13-BJ2	canonical
	clonotype1633	N3	NKT2	1	TRAV11D*01,TRAV11*01	TRAJ18*01	TRBV29*01	TRBJ2-4*01	CVVGDRGSALGRLHF-AV11-AJ18	CASSPDRAQNTLYF-BV29-BJ2	canonical
	clonotype1634	N3	NKT2	1	TRAV11D*01,TRAV11*01	TRAJ18*01	TRBV13-2*01	TRBJ1-4*02	CVVGDRGSALGRLHF-AV11-AJ18	CASGGTGGNERLFF-BV13-BJ1	canonical
	clonotype1635	N3	NKT2	1	TRAV11D*01,TRAV11*01	TRAJ18*01	TRBV13-1*02	TRBJ2-7*01	CVVGDRGSALGRLHF-AV11-AJ18	CASSDADRGREYEQYF-BV13-BJ2	canonical
	clonotype1636	N5	NKT2	1	TRAV11D*01,TRAV11*01	TRAJ18*01	TRBV13-2*01	TRBJ2-4*01	CVVGDRGSALGRLHF-AV11-AJ18	CASGDQGDWGSQNTLYF-BV13-BJ2	canonical
	clonotype1637	N4	NKT2	1	TRAV11D*01,TRAV11*01	TRAJ18*01	TRBV13-2*01	TRBJ2-3*01	CVVGDRGSALGRLHF-AV11-AJ18	CASGHSAETLYF-BV13-BJ2	canonical
	clonotype1638	N3	NKT2	1	TRAV11D*01,TRAV11*01	TRAJ18*01	TRBV5*01	TRBJ2-7*01	CVVGDRGSALGRLHF-AV11-AJ18	CASSQEGGPYEQYF-BV5-BJ2	noncanonical
	clonotype1639	N7	NKT17	1	TRAV11D*01,TRAV11*01	TRAJ18*01	TRBV13-1*02	TRBJ1-5*01	CVVGDRGSALGRLHF-AV11-AJ18	CASSDVGGDNNQAPLF-BV13-BJ1	canonical
	clonotype164	N5	NKT2	1	TRAV11D*01,TRAV11*01	TRAJ18*01	TRBV13-2*01	TRBJ1-3*01	CVVGDRGSALGRLHF-AV11-AJ18	CASGPIRDIDSGNTLYF-BV13-BJ1	canonical
	clonotype1640	N3	NKT2	1	TRAV11D*01,TRAV11*01	TRAJ18*01	TRBV13-2*01	TRBJ1-1*01	CVVGDRGSALGRLHF-AV11-AJ18	CASGGDTDTEVFF-BV13-BJ1	canonical
	clonotype1641	N4	NKT2	1	TRAV11D*01,TRAV11*01	TRAJ18*01	TRBV13-2*01	TRBJ2-4*01	CVVGDRGSALGRLHF-AV11-AJ18	CASGDVGTSQNTLYF-BV13-BJ2	canonical
	clonotype1642	N5	NKT2	1	TRAV11D*01,TRAV11*01	TRAJ18*01	TRBV29*01	TRBJ2-2*01	CVVGDRGSALGRLHF-AV11-AJ18	CASSLTGGANTGQLYF-BV29-BJ2	canonical
	clonotype1643	N5	NKT2	1	TRAV11D*01,TRAV11*01	TRAJ18*01	TRBV13-2*01	TRBJ2-5*01	CVVGDRGSALGRLHF-AV11-AJ18	CASGDNTGGDQDTQYF-BV13-BJ2	canonical
	clonotype1644	N4	NKT2	1	TRAV11D*01,TRAV11*01	TRAJ18*01	TRBV13-2*01	TRBJ2-1*01	CVVGDRGSALGRLHF-AV11-AJ18	CASGDQDWGYAEQFF-BV13-BJ2	canonical
	clonotype1645	N3	NKT2	1	TRAV11D*01,TRAV11*01	TRAJ18*01	TRBV13-3*01	TRBJ2-1*01	CVVGDRGSALGRLHF-AV11-AJ18	CASGEAGRAEQFF-BV13-BJ2	canonical
	clonotype1646	N4	NKT2	1	TRAV11D*01,TRAV11*01	TRAJ18*01	TRBV1*01	TRBJ1-3*01	CVVGDRGSALGRLHF-AV11-AJ18	CSGTGGSGNTLYF-BV1-BJ1	canonical
	clonotype1647	N4	NKT2	1	TRAV11D*01,TRAV11*01	TRAJ18*01	TRBV13-2*01	TRBJ2-1*01	CVVGDRGSALGRLHF-AV11-AJ18	CASGGTGNYAEQFF-BV13-BJ2	canonical
	clonotype1648	N5	NKT2	1	TRAV11D*01,TRAV11*01	TRAJ18*01	TRBV13-2*01	TRBJ1-1*01	CVVGDRGSALGRLHF-AV11-AJ18	CASGDAQDANTEVFF-BV13-BJ1	canonical
	clonotype1649	N4	NKT2	1	TRAV11D*01,TRAV11*01	TRAJ18*01	TRBV29*01	TRBJ2-1*01	CVVGDRGSALGRLHF-AV11-AJ18	CASSDAEQFF-BV29-BJ2	canonical
	clonotype165	N7	NKT17	1	TRAV11D*01,TRAV11*01	TRAJ18*01	TRBV5*01	TRBJ2-7*01	CVVGDRGSALGRLHF-AV11-AJ18	CASSPGLGGPYEQYF-BV5-BJ2	noncanonical
	clonotype1650	N5	NKT2	1	TRAV11D*01,TRAV11*01	TRAJ18*01	TRBV13-2*01	TRBJ1-2*01	CVVGDRGSALGRLHF-AV11-AJ18	CASGEQPNSDYTF-BV13-BJ1	canonical
	clonotype1651	N3	NKT2	1	TRAV11D*01,TRAV11*01	TRAJ18*01	TRBV29*01	TRBJ1-1*01	CVVGDRGSALGRLHF-AV11-AJ18	CAAGTEVFF-BV29-BJ1	canonical
	clonotype1652	N1	NKTp	1	TRAV11D*01,TRAV11*01	TRAJ18*01	TRBV13-1*02	TRBJ1-5*01	CVVGDRGSALGRLHF-AV11-AJ18	CASSDSYNNQAPLF-BV13-BJ1	canonical
	clonotype1653	N3	NKT2	1	TRAV11D*01,TRAV11*01	TRAJ18*01	TRBV13-3*01	TRBJ2-5*01	CVVGDRGSALGRLHF-AV11-AJ18	CASSDMGGNQDTQYF-BV13-BJ2	canonical
	clonotype1654	N5	NKT2	1	TRAV11D*01,TRAV11*01	TRAJ18*01	TRBV13-1*02	TRBJ2-7*01	CVVGDRGSALGRLHF-AV11-AJ18	CASSDTYEQYF-BV13-BJ2	canonical
	clonotype1655	N3	NKT2	1	TRAV11D*01,TRAV11*01	TRAJ18*01	TRBV13-2*01	TRBJ2-1*01	CVVGDRGSALGRLHF-AV11-AJ18	CASGDAWGGYAEQFF-BV13-BJ2	canonical
	clonotype1656	N4	NKT2	1	TRAV11D*01,TRAV11*01	TRAJ18*01	TRBV1*01	TRBJ2-7*01	CVVGDRGSALGRLHF-AV11-AJ18	CSADNSYEQYF-BV1-BJ2	canonical
	clonotype1657	N2	NKT1	1	TRAV11D*01,TRAV11*01	TRAJ18*01	TRBV13-1*02	TRBJ1-5*01	CVVGDRGSALGRLHF-AV11-AJ18	CASSGDNNNQAPLF-BV13-BJ1	canonical
	clonotype1658	N3	NKT2	1	TRAV11D*01,TRAV11*01	TRAJ18*01	TRBV13-1*02	TRBJ1-1*01	CVVGDRGSALGRLHF-AV11-AJ18	CASSDAANTEVFF-BV13-BJ1	canonical
	clonotype1659	N5	NKT2	1	TRAV11D*01,TRAV11*01	TRAJ18*01	TRBV13-1*02	TRBJ2-5*01	CVVGDRGSALGRLHF-AV11-AJ18	CASSGTGGDTQYF-BV13-BJ2	canonical
	clonotype166	N3	NKT2	6	TRAV11D*01,TRAV11*01	TRAJ18*01	TRBV13-3*01	TRBJ1-1*01	CVVGDRGSALGRLHF-AV11-AJ18	CASSGTGGTEVFF-BV13-BJ1	canonical
	clonotype1660	N3	NKT2	1	TRAV11D*01,TRAV11*01	TRAJ18*01	TRBV29*01	TRBJ2-7*01	CVVGDRGSALGRLHF-AV11-AJ18	CASSLRDSYEQYF-BV29-BJ2	canonical
	clonotype1661	N5	NKT2	1	TRAV11D*01,TRAV11*01	TRAJ18*01	TRBV13-2*01	TRBJ2-4*01	CVVGDRGSALGRLHF-AV11-AJ18	CASGQGTLYF-BV13-BJ2	canonical
	clonotype1662	N3	NKT2	1	TRAV11D*01,TRAV11*01	TRAJ18*01	TRBV13-3*01	TRBJ2-3*01	CVVGDRGSALGRLHF-AV11-AJ18	CASSDIRGGAEGSAETLYF-BV13-BJ2	canonical
	clonotype1663	N2	NKT1	1	TRAV11D*01,TRAV11*01	TRAJ18*01	TRBV13-2*01	TRBJ2-7*01	CVVGDRGSALGRLHF-AV11-AJ18	CASGDASSSYEQYF-BV13-BJ2	canonical
	clonotype1664	N5	NKT2	1	TRAV11D*01,TRAV11*01	TRAJ18*01	TRBV13-1*02	TRBJ1-5*01	CVVGDRGSALGRLHF-AV11-AJ18	CASSDEGQNQAPLF-BV13-BJ1	canonical
	clonotype1665	N3	NKT2	1	TRAV11D*01,TRAV11*01	TRAJ18*01	TRBV29*01	TRBJ1-5*01	CVVGDRGSALGRLHF-AV11-AJ18	CASRTTGGDNNQAPLF-BV29-BJ1	canonical
	clonotype1666	N4	NKT2	1	TRAV11D*01,TRAV11*01	TRAJ18*01	TRBV13-2*01	TRBJ2-4*01	CVVGDRGSALGRLHF-AV11-AJ18	CASGDAGGREGQNTLYF-BV13-BJ2	canonical
	clonotype1667	N4	NKT2	1	TRAV11D*01,TRAV11*01	TRAJ18*01	TRBV13-1*02	TRBJ1-2*01	CVVGDRGSALGRLHF-AV11-AJ18	CASSSANSDYTF-BV13-BJ1	canonical
	clonotype1668	N7	NKT17	1	TRAV11D*01,TRAV11*01	TRAJ18*01	TRBV13-2*01	TRBJ1-1*01	CVVGDRGSALGRLHF-AV11-AJ18	CASGDAPGQTNTEVFF-BV13-BJ1	canonical
	clonotype1669	N3	NKT2	1	TRAV11D*01,TRAV11*01	TRAJ18*01	TRBV13-2*01	TRBJ1-5*01	CVVGDRGSALGRLHF-AV11-AJ18	CASGGNQAPLF-BV13-BJ1	canonical
	clonotype167	N4	NKT2	1	TRAV11D*01,TRAV11*01	TRAJ18*01	TRBV13-2*01	TRBJ2-3*01	CVVGDRGSALGRLHF-AV11-AJ18	CASGDEGWASAETLYF-BV13-BJ2	canonical
	clonotype1670	N4	NKT2	1	TRAV11D*01,TRAV11*01	TRAJ18*01	TRBV1*01	TRBJ1-1*01	CVVGDRGSALGRLHF-AV11-AJ18	CSADRAEVFF-BV1-BJ1	canonical
	clonotype1671	N4	NKT2	1	TRAV11D*01,TRAV11*01	TRAJ18*01	TRBV4*01	TRBJ2-5*01	CVVGDRGSALGRLHF-AV11-AJ18	CASSFDWGGQDTQYF-BV4-BJ2	noncanonical
	clonotype1672	N7	NKT17	1	TRAV11D*01,TRAV11*01	TRAJ18*01	TRBV13-2*01	TRBJ1-4*02	CVVGDRGSALGRLHF-AV11-AJ18	CASGDAGQGSNERLFF-BV13-BJ1	canonical
	clonotype1673	N3	NKT2	1	TRAV11D*01,TRAV11*01	TRAJ18*01	TRBV13-2*01	TRBJ2-5*01	CVVGDRGSALGRLHF-AV11-AJ18	CASGDGVNQDTQYF-BV13-BJ2	canonical
	clonotype1674	N3	NKT2	1	TRAV11D*01,TRAV11*01	TRAJ18*01	TRBV13-2*01	TRBJ1-3*01	CVVGDRGSALGRLHF-AV11-AJ18	CASGAEQGSNSGNTLYF-BV13-BJ1	canonical
	clonotype1675	N3	NKT2	1	TRAV11D*01,TRAV11*01	TRAJ18*01	TRBV13-3*01	TRBJ1-5*01	CVVGDRGSALGRLHF-AV11-AJ18	CASSAADNNQAPLF-BV13-BJ1	canonical
	clonotype1676	N7	NKT17	1	TRAV11D*01,TRAV11*01	TRAJ18*01	TRBV13-3*01	TRBJ1-3*01	CVVGDRGSALGRLHF-AV11-AJ18	CASSDAGVSGNTLYF-BV13-BJ1	canonical
	clonotype1677	N3	NKT2	1	TRAV11D*01,TRAV11*01	TRAJ18*01	TRBV13-2*01	TRBJ2-7*01	CVVGDRGSALGRLHF-AV11-AJ18	CASGEGTGDYEQYF-BV13-BJ2	canonical
	clonotype1678	N3	NKT2	1	TRAV11D*01,TRAV11*01	TRAJ18*01	TRBV13-1*02	TRBJ1-5*01	CVVGDRGSALGRLHF-AV11-AJ18	CASSDGGNQAPLF-BV13-BJ1	canonical
	clonotype1679	N7	NKT17	1	TRAV11D*01,TRAV11*01	TRAJ18*01	TRBV13-1*02	TRBJ1-5*01	CVVGDRGSALGRLHF-AV11-AJ18	CASSDGDNNNQAPLF-BV13-BJ1	canonical
	clonotype168	N4	NKT2	1	TRAV11D*01,TRAV11*01	TRAJ18*01	TRBV13-2*01	TRBJ1-5*01	CVVGDRGSALGRLHF-AV11-AJ18	CASGDRGYNNQAPLF-BV13-BJ1	canonical
	clonotype1680	N4	NKT2	1	TRAV11D*01,TRAV11*01	TRAJ18*01	TRBV13-2*01	TRBJ2-4*01	CVVGDRGSALGRLHF-AV11-AJ18	CASGDWGENTLYF-BV13-BJ2	canonical
	clonotype1681	N4	NKT2	1	TRAV11D*01,TRAV11*01	TRAJ18*01	TRBV13-2*01	TRBJ1-4*02	CVVGDRGSALGRLHF-AV11-AJ18	CASGEGFSNERLFF-BV13-BJ1	canonical
	clonotype1682	N4	NKT2	1	TRAV11D*01,TRAV11*01	TRAJ18*01	TRBV13-1*02	TRBJ1-1*01	CVVGDRGSALGRLHF-AV11-AJ18	CASSGGQPNTEVFF-BV13-BJ1	canonical
	clonotype1683	N3	NKT2	1	TRAV11D*01,TRAV11*01	TRAJ18*01	TRBV13-2*01	TRBJ1-3*01	CVVGDRGSALGRLHF-AV11-AJ18	CASGDGTGLNTLYF-BV13-BJ1	canonical
	clonotype1684	N6	NKT2	1	TRAV11D*01,TRAV11*01	TRAJ18*01	TRBV13-1*02	TRBJ2-1*01	CVVGDRGSALGRLHF-AV11-AJ18	CASSDAGDAEQFF-BV13-BJ2	canonical
	clonotype1685	N3	NKT2	1	TRAV11D*01,TRAV11*01	TRAJ18*01	TRBV13-3*01	TRBJ2-5*01	CVVGDRGSALGRLHF-AV11-AJ18	CASSDLGRDTQYF-BV13-BJ2	canonical
	clonotype1686	N3	NKT2	1	TRAV11D*01,TRAV11*01	TRAJ18*01	TRBV1*01	TRBJ1-5*01	CVVGDRGSALGRLHF-AV11-AJ18	CSAPGQGNQAPLF-BV1-BJ1	canonical
	clonotype1687	N5	NKT2	1	TRAV11D*01,TRAV11*01	TRAJ18*01	TRBV13-2*01	TRBJ1-3*01	CVVGDRGSALGRLHF-AV11-AJ18	CASGGPGQGSGNTLYF-BV13-BJ1	canonical
	clonotype1688	N2	NKT1	1	TRAV11D*01,TRAV11*01	TRAJ18*01	TRBV13-2*01	TRBJ2-7*01	CVVGDRGSALGRLHF-AV11-AJ18	CASGDGTGGDSYEQYF-BV13-BJ2	canonical
	clonotype1689	N3	NKT2	1	TRAV11D*01,TRAV11*01	TRAJ18*01	TRBV13-2*01	TRBJ1-2*01	CVVGDRGSALGRLHF-AV11-AJ18	CASGEGQGNSDYTF-BV13-BJ1	canonical
	clonotype169	N5,N1	NKT2,NKTp	2	TRAV11D*01,TRAV11*01	TRAJ18*01	TRBV29*01	TRBJ1-6*01	CVVGDRGSALGRLHF-AV11-AJ18	CASSPRTASYNSPLYF-BV29-BJ1	canonical
	clonotype1690	N4	NKT2	1	TRAV11D*01,TRAV11*01	TRAJ18*01	TRBV29*01	TRBJ1-5*01	CVVGDRGSALGRLHF-AV11-AJ18	CASNSLTGANQAPLF-BV29-BJ1	canonical
	clonotype1691	N4	NKT2	1	TRAV11D*01,TRAV11*01	TRAJ18*01	TRBV29*01	TRBJ2-4*01	CVVGDRGSALGRLHF-AV11-AJ18	CASSLGDNQNTLYF-BV29-BJ2	canonical
	clonotype1692	N5	NKT2	1	TRAV11D*01,TRAV11*01	TRAJ18*01	TRBV13-3*01	TRBJ2-7*01	CVVGDRGSALGRLHF-AV11-AJ18	CASSGRTGGANEQYF-BV13-BJ2	canonical
	clonotype1693	N2	NKT1	1	TRAV11D*01,TRAV11*01	TRAJ18*01	TRBV13-3*01	TRBJ1-2*01	CVVGDRGSALGRLHF-AV11-AJ18	CASSDTNSDYTF-BV13-BJ1	canonical
	clonotype1694	N3	NKT2	1	TRAV11D*01,TRAV11*01	TRAJ18*01	TRBV1*01	TRBJ2-7*01	CVVGDRGSALGRLHF-AV11-AJ18	CSADGGDRGIEQYF-BV1-BJ2	canonical
	clonotype1695	N1	NKTp	1	TRAV11D*01,TRAV11*01	TRAJ18*01	TRBV13-2*01	TRBJ2-4*01	CVVGDRGSALGRLHF-AV11-AJ18	CASGDALGGNTLYF-BV13-BJ2	canonical
	clonotype1696	N3	NKT2	1	TRAV11D*01,TRAV11*01	TRAJ18*01	TRBV13-3*01	TRBJ1-1*01	CVVGDRGSALGRLHF-AV11-AJ18	CASSGQGATEVFF-BV13-BJ1	canonical
	clonotype1697	N5	NKT2	1	TRAV11D*01,TRAV11*01	TRAJ18*01	TRBV13-1*02	TRBJ2-5*01	CVVGDRGSALGRLHF-AV11-AJ18	CASSDEGGQDTQYF-BV13-BJ2	canonical
	clonotype1698	N3	NKT2	1	TRAV11D*01,TRAV11*01	TRAJ18*01	TRBV13-2*01	TRBJ2-7*01	CVVGDRGSALGRLHF-AV11-AJ18	CASGAGEQYF-BV13-BJ2	canonical
	clonotype1699	N3	NKT2	1	TRAV11*01,TRAV11D*01	TRAJ18*01	TRBV13-2*01	TRBJ1-5*01	CVVVDRGSALGRLHF-AV11-AJ18	CASGDPGNNQAPLF-BV13-BJ1	canonical
	clonotype17	N5	NKT2	1	TRAV11D*01,TRAV11*01	TRAJ18*01	TRBV29*01	TRBJ1-1*01	CVVGDRGSALGRLHF-AV11-AJ18	CASSLQGTNTEVFF-BV29-BJ1	canonical
	clonotype170	N5,N3	NKT2	2	TRAV11D*01,TRAV11*01	TRAJ18*01	TRBV13-1*02	TRBJ1-5*01	CVVGDRGSALGRLHF-AV11-AJ18	CASSDDYNNQAPLF-BV13-BJ1	canonical
	clonotype1700	N3	NKT2	1	TRAV11*01,TRAV11D*01	TRAJ18*01	TRBV13-2*01	TRBJ2-5*01	CVVVDRGSALGRLHF-AV11-AJ18	CASGDLTTGNQDTQYF-BV13-BJ2	canonical
	clonotype1701	N5,N3,N1	NKT2,NKTp	4	TRAV11*01,TRAV11D*01	TRAJ18*01	TRBV13-2*01	TRBJ1-4*02	CVVVDRGSALGRLHF-AV11-AJ18	CASGDRVSNERLFF-BV13-BJ1	canonical
	clonotype1702	N5	NKT2	1	TRAV11*01,TRAV11D*01	TRAJ18*01	TRBV29*01	TRBJ1-4*02	CVVVDRGSALGRLHF-AV11-AJ18	CASSRHISNERLFF-BV29-BJ1	canonical
	clonotype1703	N2	NKT1	1	TRAV11*01,TRAV11D*01	TRAJ18*01	TRBV29*01	TRBJ2-5*01	CVVVDRGSALGRLHF-AV11-AJ18	CASQGGDTQYF-BV29-BJ2	canonical
	clonotype1704	N5	NKT2	1	TRAV11*01,TRAV11D*01	TRAJ18*01	TRBV19*01	TRBJ2-5*01	CVVVDRGSALGRLHF-AV11-AJ18	CASRGTGGQDTQYF-BV19-BJ2	noncanonical
	clonotype1705	N5	NKT2	1	TRAV11*01,TRAV11D*01	TRAJ18*01	TRBV13-2*01	TRBJ2-7*01	CVVVDRGSALGRLHF-AV11-AJ18	CASGDSGGALEQYF-BV13-BJ2	canonical
	clonotype1706	N3	NKT2	1	TRAV11*01,TRAV11D*01	TRAJ18*01	TRBV13-2*01	TRBJ2-5*01	CVVVDRGSALGRLHF-AV11-AJ18	CASGDAALGPGTQYF-BV13-BJ2	canonical
	clonotype1707	N5	NKT2	1	TRAV11*01,TRAV11D*01	TRAJ18*01	TRBV1*01	TRBJ1-2*01	CVVVDRGSALGRLHF-AV11-AJ18	CSADIPGGKGNSDYTF-BV1-BJ1	canonical
	clonotype1708	N1	NKTp	1	TRAV11*01,TRAV11D*01	TRAJ18*01	TRBV29*01	TRBJ1-2*01	CVVVDRGSALGRLHF-AV11-AJ18	CASSLGQNSDYTF-BV29-BJ1	canonical
	clonotype1709	N1	NKTp	1	TRAV11*01,TRAV11D*01	TRAJ18*01	TRBV13-2*01	TRBJ1-4*02	CVVVDRGSALGRLHF-AV11-AJ18	CASGDVGTANERLFF-BV13-BJ1	canonical
	clonotype171	N2	NKT1	1	TRAV11D*01,TRAV11*01	TRAJ18*01	TRBV13-1*02	TRBJ1-3*01	CVVGDRGSALGRLHF-AV11-AJ18	CASSDEDSGNTLYF-BV13-BJ1	canonical
	clonotype1710	N3	NKT2	1	TRAV11*01,TRAV11D*01	TRAJ18*01	TRBV13-2*01	TRBJ2-7*01	CVVVDRGSALGRLHF-AV11-AJ18	CASGDGLSYEQYF-BV13-BJ2	canonical
	clonotype1711	N5	NKT2	1	TRAV11*01,TRAV11D*01	TRAJ18*01	TRBV29*01	TRBJ1-1*01	CVVVDRGSALGRLHF-AV11-AJ18	CASSPRDRANTEVFF-BV29-BJ1	canonical
	clonotype1712	N3	NKT2	1	TRAV11*01,TRAV11D*01	TRAJ18*01	TRBV13-2*01	TRBJ2-4*01	CVVVDRGSALGRLHF-AV11-AJ18	CASGDSWGGQNTLYF-BV13-BJ2	canonical
	clonotype1713	N5	NKT2	1	TRAV11*01,TRAV11D*01	TRAJ18*01	TRBV13-2*01	TRBJ1-2*01	CVVVDRGSALGRLHF-AV11-AJ18	CASGPGTNSDYTF-BV13-BJ1	canonical
	clonotype1714	N3	NKT2	1	TRAV11*01,TRAV11D*01	TRAJ18*01	TRBV13-1*02	TRBJ2-3*01	CVVVDRGSALGRLHF-AV11-AJ18	CASSDASWGVGAETLYF-BV13-BJ2	canonical
	clonotype1715	N5	NKT2	1	TRAV11*01,TRAV11D*01	TRAJ18*01	TRBV13-2*01	TRBJ1-2*01	CVVVDRGSALGRLHF-AV11-AJ18	CASGDGTTNSDYTF-BV13-BJ1	canonical
	clonotype1716	N5	NKT2	1	TRAV11*01,TRAV11D*01	TRAJ18*01	TRBV13-2*01	TRBJ2-7*01	CVVVDRGSALGRLHF-AV11-AJ18	CASGDKGQGVYEQYF-BV13-BJ2	canonical
	clonotype1717	N2	NKT1	1	TRAV11*01,TRAV11D*01	TRAJ18*01	TRBV13-3*01	TRBJ2-5*01	CVVVDRGSALGRLHF-AV11-AJ18	CASRPSSGGQDTQYF-BV13-BJ2	canonical
	clonotype1718	N3	NKT2	1	TRAV11*01,TRAV11D*01	TRAJ18*01	TRBV13-2*01	TRBJ2-7*01	CVVVDRGSALGRLHF-AV11-AJ18	CASGGLGGQEQYF-BV13-BJ2	canonical
	clonotype1719	N5	NKT2	1	TRAV11*01,TRAV11D*01	TRAJ18*01	TRBV13-2*01	TRBJ2-3*01	CVVVDRGSALGRLHF-AV11-AJ18	CASGDGGAGAETLYF-BV13-BJ2	canonical
	clonotype172	N1	NKTp	1	TRAV11D*01,TRAV11*01	TRAJ18*01	TRBV13-2*01	TRBJ1-2*01	CVVGDRGSALGRLHF-AV11-AJ18	CASGERDRGSSDYTF-BV13-BJ1	canonical
	clonotype1720	N5	NKT2	1	TRAV11*01,TRAV11D*01	TRAJ18*01	TRBV13-2*01	TRBJ2-7*01	CVVVDRGSALGRLHF-AV11-AJ18	CASGDGDWGGYEQYF-BV13-BJ2	canonical
	clonotype1721	N5	NKT2	1	TRAV11*01,TRAV11D*01	TRAJ18*01	TRBV13-1*02	TRBJ2-7*01	CVVVDRGSALGRLHF-AV11-AJ18	CASSGWGPSSYEQYF-BV13-BJ2	canonical
	clonotype1722	N5	NKT2	1	TRAV11*01,TRAV11D*01	TRAJ18*01	TRBV13-3*01	TRBJ2-7*01	CVVVDRGSALGRLHF-AV11-AJ18	CASSDWGGRDEQYF-BV13-BJ2	canonical
	clonotype1723	N2	NKT1	1	TRAV11*01,TRAV11D*01	TRAJ18*01	TRBV29*01	TRBJ1-2*01	CVVVDRGSALGRLHF-AV11-AJ18	CGSKGDSDYTF-BV29-BJ1	canonical
	clonotype1724	N5	NKT2	1	TRAV11*01,TRAV11D*01	TRAJ18*01	TRBV1*01	TRBJ1-4*02	CVVVDRGSALGRLHF-AV11-AJ18	CSAARVSNERLFF-BV1-BJ1	canonical
	clonotype1725	N5	NKT2	1	TRAV11*01,TRAV11D*01	TRAJ18*01	TRBV13-2*01	TRBJ2-3*01	CVVVDRGSALGRLHF-AV11-AJ18	CASGDAWGEGAETLYF-BV13-BJ2	canonical
	clonotype1726	N2	NKT1	1	TRAV11*01,TRAV11D*01	TRAJ18*01	TRBV1*01	TRBJ1-4*02	CVVVDRGSALGRLHF-AV11-AJ18	CSGDNSNERLFF-BV1-BJ1	canonical
	clonotype1727	N5	NKT2	1	TRAV11*01,TRAV11D*01	TRAJ18*01	TRBV19*01	TRBJ1-2*01	CVVVDRGSALGRLHF-AV11-AJ18	CASSINRANSDYTF-BV19-BJ1	noncanonical
	clonotype1728	N2	NKT1	1	TRAV11*01,TRAV11D*01	TRAJ18*01	TRBV13-2*01	TRBJ1-2*01	CVVVDRGSALGRLHF-AV11-AJ18	CASGTANSDYTF-BV13-BJ1	canonical
	clonotype1729	N5	NKT2	1	TRAV11*01,TRAV11D*01	TRAJ18*01	TRBV1*01	TRBJ1-5*01	CVVVDRGSALGRLHF-AV11-AJ18	CSAESGENNQAPLF-BV1-BJ1	canonical
	clonotype173	N3	NKT2	1	TRAV11D*01,TRAV11*01	TRAJ18*01	TRBV13-2*01	TRBJ2-7*01	CVVGDRGSALGRLHF-AV11-AJ18	CASGADNYEQYF-BV13-BJ2	canonical
	clonotype1730	N5	NKT2	1	TRAV11*01,TRAV11D*01	TRAJ18*01	TRBV13-2*01	TRBJ1-2*01	CVVVDRGSALGRLHF-AV11-AJ18	CASGDETGGSDYTF-BV13-BJ1	canonical
	clonotype1731	N1,N7	NKTp,NKT17	2	TRAV11*01,TRAV11D*01	TRAJ18*01	TRBV13-2*01	TRBJ1-1*01	CVVVDRGSALGRLHF-AV11-AJ18	CASGPRGANTEVFF-BV13-BJ1	canonical
	clonotype1732	N4	NKT2	2	TRAV11*01,TRAV11D*01	TRAJ18*01	TRBV29*01	TRBJ1-6*01	CVVVDRGSALGRLHF-AV11-AJ18	CASSLSGHYNSPLYF-BV29-BJ1	canonical
	clonotype1733	N3	NKT2	1	TRAV11*01,TRAV11D*01	TRAJ18*01	TRBV1*01	TRBJ2-5*01	CVVVDRGSALGRLHF-AV11-AJ18	CSAEAGADTQYF-BV1-BJ2	canonical
	clonotype1734	N5	NKT2	1	TRAV11*01,TRAV11D*01	TRAJ18*01	TRBV13-2*01	TRBJ2-1*01	CVVVDRGSALGRLHF-AV11-AJ18	CASGGQGYAEQFF-BV13-BJ2	canonical
	clonotype1735	N1	NKTp	1	TRAV11*01,TRAV11D*01	TRAJ18*01	TRBV29*01	TRBJ2-7*01	CVVVDRGSALGRLHF-AV11-AJ18	CASSLSDSSYEQYF-BV29-BJ2	canonical
	clonotype1736	N2	NKT1	1	TRAV11*01,TRAV11D*01	TRAJ18*01	TRBV13-2*01	TRBJ2-1*01	CVVVDRGSALGRLHF-AV11-AJ18	CASGEQGALAEQFF-BV13-BJ2	canonical
	clonotype1737	N5	NKT2	1	TRAV11*01,TRAV11D*01	TRAJ18*01	TRBV13-3*01	TRBJ2-5*01	CVVVDRGSALGRLHF-AV11-AJ18	CASSDAGGNQDTQYF-BV13-BJ2	canonical
	clonotype1738	N4	NKT2	1	TRAV11*01,TRAV11D*01	TRAJ18*01	TRBV29*01	TRBJ2-3*01	CVVVDRGSALGRLHF-AV11-AJ18	CASSLTGTETLYF-BV29-BJ2	canonical
	clonotype1739	N1	NKTp	1	TRAV11D*01,TRAV11*01	TRAJ18*01	TRBV13-3*01	TRBJ2-7*01	CVVADRGSALGRLHF-AV11-AJ18	CASSGTGGAFEQYF-BV13-BJ2	canonical
	clonotype174	N5,N3	NKT2	2	TRAV11D*01,TRAV11*01	TRAJ18*01	TRBV29*01	TRBJ1-4*02	CVVGDRGSALGRLHF-AV11-AJ18	CASSLGTISNERLFF-BV29-BJ1	canonical
	clonotype1740	N2	NKT1	1	TRAV11D*01,TRAV11*01	TRAJ18*01	TRBV13-2*01	TRBJ2-7*01	CVVADRGSALGRLHF-AV11-AJ18	CASGDEAGGSSYEQYF-BV13-BJ2	canonical
	clonotype1741	N1,N4	NKTp,NKT2	2	TRAV11D*01,TRAV11*01	TRAJ18*01	TRBV29*01	TRBJ2-3*01	CVVADRGSALGRLHF-AV11-AJ18	CASSLQGSAETLYF-BV29-BJ2	canonical
	clonotype1742	N3	NKT2	1	TRAV11D*01,TRAV11*01	TRAJ18*01	TRBV13-2*01	TRBJ1-2*01	CVVADRGSALGRLHF-AV11-AJ18	CASGDGGANSDYTF-BV13-BJ1	canonical
	clonotype1743	N5	NKT2	1	TRAV11D*01,TRAV11*01	TRAJ18*01	TRBV13-2*01	TRBJ2-1*01	CVVADRGSALGRLHF-AV11-AJ18	CASGDPGDYAEQFF-BV13-BJ2	canonical
	clonotype1744	N5	NKT2	1	TRAV11D*01,TRAV11*01	TRAJ18*01	TRBV13-2*01	TRBJ1-4*02	CVVADRGSALGRLHF-AV11-AJ18	CASGDPGQSNERLFF-BV13-BJ1	canonical
	clonotype1745	N4	NKT2	1	TRAV11D*01,TRAV11*01	TRAJ18*01	TRBV13-2*01	TRBJ2-4*01	CVVADRGSALGRLHF-AV11-AJ18	CASGDSQNTLYF-BV13-BJ2	canonical
	clonotype1746	N3	NKT2	1	TRAV11D*01,TRAV11*01	TRAJ18*01	TRBV13-2*01	TRBJ2-7*01	CVVADRGSALGRLHF-AV11-AJ18	CASGDADWGSYEQYF-BV13-BJ2	canonical
	clonotype1747	N5,N3,N1	NKT2,NKTp	3	TRAV11D*01,TRAV11*01	TRAJ18*01	TRBV1*01	TRBJ1-4*02	CVVADRGSALGRLHF-AV11-AJ18	CSAEGFSNERLFF-BV1-BJ1	canonical
	clonotype1748	N3,N5	NKT2	4	TRAV11D*01,TRAV11*01	TRAJ18*01	TRBV13-2*01	TRBJ1-5*01	CVVADRGSALGRLHF-AV11-AJ18	CASGDAAGNNQAPLF-BV13-BJ1	canonical
	clonotype1749	N3	NKT2	1	TRAV11D*01,TRAV11*01	TRAJ18*01	TRBV13-2*01	TRBJ1-1*01	CVVADRGSALGRLHF-AV11-AJ18	CASPGQGTEVFF-BV13-BJ1	canonical
	clonotype175	N5	NKT2	1	TRAV11D*01,TRAV11*01	TRAJ18*01	TRBV29*01	TRBJ1-3*01	CVVGDRGSALGRLHF-AV11-AJ18	CASSPGTGGNSGNTLYF-BV29-BJ1	canonical
	clonotype1750	N3	NKT2	1	TRAV11D*01,TRAV11*01	TRAJ18*01	TRBV13-1*02	TRBJ2-1*01	CVVADRGSALGRLHF-AV11-AJ18	CASSDLGNYAEQFF-BV13-BJ2	canonical
	clonotype1751	N3	NKT2	1	TRAV11D*01,TRAV11*01	TRAJ18*01	TRBV13-2*01	TRBJ1-1*01	CVVADRGSALGRLHF-AV11-AJ18	CASAGQNTEVFF-BV13-BJ1	canonical
	clonotype1752	N5	NKT2	1	TRAV11D*01,TRAV11*01	TRAJ18*01	TRBV13-2*01	TRBJ2-7*01	CVVADRGSALGRLHF-AV11-AJ18	CASGDAGTGESYEQYF-BV13-BJ2	canonical
	clonotype1753	N2	NKT1	1	TRAV11D*01,TRAV11*01	TRAJ18*01	TRBV17*01	TRBJ1-4*02	CVVADRGSALGRLHF-AV11-AJ18	CASSRDPDERLFF-BV17-BJ1	noncanonical
	clonotype1754	N3	NKT2	1	TRAV11D*01,TRAV11*01	TRAJ18*01	TRBV13-2*01	TRBJ2-4*01	CVVADRGSALGRLHF-AV11-AJ18	CASGDWGARQNTLYF-BV13-BJ2	canonical
	clonotype1755	N5	NKT2	1	TRAV11D*01,TRAV11*01	TRAJ18*01	TRBV13-2*01	TRBJ2-7*01	CVVADRGSALGRLHF-AV11-AJ18	CASGDARGSYEQYF-BV13-BJ2	canonical
	clonotype1756	N3	NKT2	1	TRAV11D*01,TRAV11*01	TRAJ18*01	TRBV29*01	TRBJ2-7*01	CVVADRGSALGRLHF-AV11-AJ18	CASSYRTGGHEQYF-BV29-BJ2	canonical
	clonotype1757	N3	NKT2	1	TRAV11D*01,TRAV11*01	TRAJ18*01	TRBV13-2*01	TRBJ1-1*01	CVVADRGSALGRLHF-AV11-AJ18	CASGDLGPNTEVFF-BV13-BJ1	canonical
	clonotype1758	N5	NKT2	1	TRAV11D*01,TRAV11*01	TRAJ18*01	TRBV13-2*01	TRBJ2-3*01	CVVADRGSALGRLHF-AV11-AJ18	CASGDPGQGAETLYF-BV13-BJ2	canonical
	clonotype1759	N1	NKTp	2	TRAV11D*01,TRAV11*01	TRAJ18*01	TRBV13-2*01	TRBJ1-2*01	CVVADRGSALGRLHF-AV11-AJ18	CASGDAGGRDSDYTF-BV13-BJ1	canonical
	clonotype176	N3,N1,N5,N4	NKT2,NKTp	10	TRAV11D*01,TRAV11*01	TRAJ18*01	TRBV13-2*01	TRBJ2-5*01	CVVGDRGSALGRLHF-AV11-AJ18	CASGDAGTGQDTQYF-BV13-BJ2	canonical
	clonotype1760	N3	NKT2	1	TRAV11D*01,TRAV11*01	TRAJ18*01	TRBV13-2*01	TRBJ2-4*01	CVVADRGSALGRLHF-AV11-AJ18	CASGEGGPQNTLYF-BV13-BJ2	canonical
	clonotype1761	N2	NKT1	1	TRAV11D*01,TRAV11*01	TRAJ18*01	TRBV13-2*01	TRBJ1-1*01	CVVADRGSALGRLHF-AV11-AJ18	CASGDDLGPNTEVFF-BV13-BJ1	canonical
	clonotype1762	N1	NKTp	1	TRAV11D*01,TRAV11*01	TRAJ18*01	TRBV13-2*01	TRBJ2-4*01	CVVADRGSALGRLHF-AV11-AJ18	CASGESQNTLYF-BV13-BJ2	canonical
	clonotype1763	N2	NKT1	1	TRAV11D*01,TRAV11*01	TRAJ18*01	TRBV29*01	TRBJ1-5*01	CVVADRGSALGRLHF-AV11-AJ18	CASSQHRGGDNQAPLF-BV29-BJ1	canonical
	clonotype1764	N5	NKT2	1	TRAV11D*01,TRAV11*01	TRAJ18*01	TRBV13-3*01	TRBJ1-3*01	CVVADRGSALGRLHF-AV11-AJ18	CASSDSYSGNTLYF-BV13-BJ1	canonical
	clonotype1765	N5	NKT2	1	TRAV11D*01,TRAV11*01	TRAJ18*01	TRBV29*01	TRBJ1-4*02	CVVADRGSALGRLHF-AV11-AJ18	CASSYRGGTERLFF-BV29-BJ1	canonical
	clonotype1766	N7	NKT17	1	TRAV11D*01,TRAV11*01	TRAJ18*01	TRBV13-2*01	TRBJ2-7*01	CVVADRGSALGRLHF-AV11-AJ18	CASGDLDWGPSYEQYF-BV13-BJ2	canonical
	clonotype1767	N5	NKT2	1	TRAV11D*01,TRAV11*01	TRAJ18*01	TRBV13-3*01	TRBJ2-1*01	CVVADRGSALGRLHF-AV11-AJ18	CASSDASNYAEQFF-BV13-BJ2	canonical
	clonotype1768	N5	NKT2	1	TRAV11D*01,TRAV11*01	TRAJ18*01	TRBV13-2*01	TRBJ1-3*01	CVVADRGSALGRLHF-AV11-AJ18	CASGDGGQALSGNTLYF-BV13-BJ1	canonical
	clonotype1769	N3	NKT2	1	TRAV11D*01,TRAV11*01	TRAJ18*01	TRBV13-2*01	TRBJ2-5*01	CVVADRGSALGRLHF-AV11-AJ18	CASGDGGQDTQYF-BV13-BJ2	canonical
	clonotype177	N1	NKTp	1	TRAV11D*01,TRAV11*01	TRAJ18*01	TRBV29*01	TRBJ2-3*01	CVVGDRGSALGRLHF-AV11-AJ18	CASSLSGGAQSAETLYF-BV29-BJ2	canonical
	clonotype1770	N4,N3,N1,N7	NKT2,NKTp,NKT17	48	TRAV11D*01,TRAV11*01	TRAJ18*01	TRBV13-2*01	TRBJ1-4*02	CVVADRGSALGRLHF-AV11-AJ18	CASGDDISNERLFF-BV13-BJ1	canonical
	clonotype1771	N4,N5,N3	NKT2	47	TRAV11D*01,TRAV11*01	TRAJ18*01	TRBV13-2*01	TRBJ1-1*01	CVVADRGSALGRLHF-AV11-AJ18	CASGDTEVFF-BV13-BJ1	canonical
	clonotype1772	N3	NKT2	1	TRAV11D*01,TRAV11*01	TRAJ18*01	TRBV13-2*01	TRBJ2-5*01	CVVADRGSALGRLHF-AV11-AJ18	CASGEGDTQYF-BV13-BJ2	canonical
	clonotype1773	N3,N4,N7	NKT2,NKT17	24	TRAV11D*01,TRAV11*01	TRAJ18*01	TRBV29*01	TRBJ2-3*01	CVVADRGSALGRLHF-AV11-AJ18	CASSLQGAETLYF-BV29-BJ2	canonical
	clonotype1774	N3	NKT2	1	TRAV11D*01,TRAV11*01	TRAJ18*01	TRBV13-3*01	TRBJ1-4*02	CVVADRGSALGRLHF-AV11-AJ18	CASSDLVSNERLFF-BV13-BJ1	canonical
	clonotype1775	N5	NKT2	1	TRAV11D*01,TRAV11*01	TRAJ18*01	TRBV1*01	TRBJ2-4*01	CVVADRGSALGRLHF-AV11-AJ18	CSADGSQNTLYF-BV1-BJ2	canonical
	clonotype1776	N3	NKT2	3	TRAV11D*01,TRAV11*01	TRAJ18*01	TRBV29*01	TRBJ2-7*01	CVVADRGSALGRLHF-AV11-AJ18	CASSLPGQGEQYF-BV29-BJ2	canonical
	clonotype1777	N4	NKT2	1	TRAV11D*01,TRAV11*01	TRAJ18*01	TRBV13-2*01	TRBJ1-2*01	CVVADRGSALGRLHF-AV11-AJ18	CASGRNSDYTF-BV13-BJ1	canonical
	clonotype1778	N5	NKT2	1	TRAV11D*01,TRAV11*01	TRAJ18*01	TRBV13-2*01	TRBJ1-2*01	CVVADRGSALGRLHF-AV11-AJ18	CASGETLRDRGRSDYTF-BV13-BJ1	canonical
	clonotype1779	N4	NKT2	1	TRAV11D*01,TRAV11*01	TRAJ18*01	TRBV29*01	TRBJ2-3*01	CVVADRGSALGRLHF-AV11-AJ18	CASSPPQGAAETLYF-BV29-BJ2	canonical
	clonotype178	N5	NKT2	1	TRAV11D*01,TRAV11*01	TRAJ18*01	TRBV29*01	TRBJ1-3*01	CVVGDRGSALGRLHF-AV11-AJ18	CASSLEGPGNTLYF-BV29-BJ1	canonical
	clonotype1780	N3	NKT2	1	TRAV11D*01,TRAV11*01	TRAJ18*01	TRBV29*01	TRBJ2-1*01	CVVADRGSALGRLHF-AV11-AJ18	CASSLSHNYAEQFF-BV29-BJ2	canonical
	clonotype1781	N5	NKT2	1	TRAV11D*01,TRAV11*01	TRAJ18*01	TRBV13-2*01	TRBJ2-3*01	CVVADRGSALGRLHF-AV11-AJ18	CASGDATSAETLYF-BV13-BJ2	canonical
	clonotype1782	N6	NKT2	1	TRAV11D*01,TRAV11*01	TRAJ18*01	TRBV13-2*01	TRBJ1-2*01	CVVADRGSALGRLHF-AV11-AJ18	CASGDTANSDYTF-BV13-BJ1	canonical
	clonotype1783	N4	NKT2	1	TRAV11D*01,TRAV11*01	TRAJ18*01	TRBV1*01	TRBJ2-7*01	CVVADRGSALGRLHF-AV11-AJ18	CSADTGGHEQYF-BV1-BJ2	canonical
	clonotype1784	N4	NKT2	1	TRAV11D*01,TRAV11*01	TRAJ18*01	TRBV13-2*01	TRBJ2-3*01	CVVADRGSALGRLHF-AV11-AJ18	CASGDTQGGAETLYF-BV13-BJ2	canonical
	clonotype1785	N4	NKT2	1	TRAV11D*01,TRAV11*01	TRAJ18*01	TRBV1*01	TRBJ1-3*01	CVVADRGSALGRLHF-AV11-AJ18	CSVTVSGNTLYF-BV1-BJ1	canonical
	clonotype1786	N3	NKT2	1	TRAV9-1*01	TRAJ16*01	TRBV13-2*01	TRBJ2-7*01	CAVSAHFKWPEAGF-AV9-AJ16	CASGDEAGGSSYEQYF-BV13-BJ2	noncanonical
	clonotype1787	N5	NKT2	1	TRAV6D-7*01	TRAJ15*01	TRBV13-1*02	TRBJ1-2*01	CAPYQGGRALIF-AV6-AJ15	CASRADKNSDYTF-BV13-BJ1	noncanonical
	clonotype1788	N5	NKT2	1	TRAV7-4*01	TRAJ16*01	TRBV13-2*01	TRBJ2-7*01	CAASLPFKWPEAGF-AV7-AJ16	CASGDAWGDEQYF-BV13-BJ2	noncanonical
	clonotype1789	N1	NKTp	1	TRAV6-6*01	TRAJ44*01	TRBV13-3*01	TRBJ2-7*01	CAPFT-AV6-AJ44	CASTGTISYEQYF-BV13-BJ2	noncanonical
	clonotype179	N5	NKT2	1	TRAV11D*01,TRAV11*01	TRAJ18*01	TRBV13-2*01	TRBJ2-1*01	CVVGDRGSALGRLHF-AV11-AJ18	CASGDVGGNYAEQFF-BV13-BJ2	canonical
	clonotype1790	N5	NKT2	1	TRAV21/DV12*01	TRAJ53*01	TRBV13-1*02	TRBJ2-5*01	CILRVGSGGSNYKLTF-AV21-AJ53	CASSDAGTGGDTQYF-BV13-BJ2	noncanonical
	clonotype1791	N5	NKT2	1	TRAV5-1*01	TRAJ40*01	TRBV29*01	TRBJ1-1*01	CSASTGNYKYVF-AV5-AJ40	CASSLYDRVAEVFF-BV29-BJ1	noncanonical
	clonotype1792	N5	NKT2	1	TRAV14D-1*01	TRAJ12*01	TRBV13-2*01	TRBJ1-3*01	CAASGGGYKVVF-AV14-AJ12	CASGDHTGNTLYF-BV13-BJ1	noncanonical
	clonotype1793	N5,N3	NKT2	2	TRAV9D-2*02	TRAJ12*01	TRBV15*01	TRBJ1-4*02	CAVTGTGGYKVVF-AV9-AJ12	CASSFRTGYNERLFF-BV15-BJ1	noncanonical
	clonotype1794	N3	NKT2	1	TRAV14D-1*01	TRAJ15*01	TRBV31*01	TRBJ2-1*01	CAANQGGRALIF-AV14-AJ15	CAWNAEQFF-BV31-BJ2	noncanonical
	clonotype1795	N5	NKT2	1	TRAV8-1*01	TRAJ17*01	TRBV13-2*01	TRBJ2-7*01	CAQQCREQANFWNWNQ-AV8-AJ17	CASGAGTGGASYEQYF-BV13-BJ2	noncanonical
	clonotype1796	N5,N3	NKT2	2	TRAV14D-3/DV8*03	TRAJ28*01	TRBV13-2*01	TRBJ2-5*01	CAANLPGTGSNRLTF-AV14-AJ28	CASGSRTGDTQYF-BV13-BJ2	noncanonical
	clonotype1797	N5	NKT2	1	TRAV3D-3*01	TRAJ11*01	TRBV13-2*01	TRBJ2-4*01	CAVRGRIQQTHFWK-AV3-AJ11	CASGDGGGERENTLYF-BV13-BJ2	noncanonical
	clonotype1798	N5	NKT2	1	TRAV12D-1*02	TRAJ16*01	TRBV5*01	TRBJ2-3*01	CALNGQKLVF-AV12-AJ16	CASSQDMGGSAETLYF-BV5-BJ2	noncanonical
	clonotype1799	N1	NKTp	1	TRAV12D-1*02	TRAJ16*01	TRBV13-2*01	TRBJ1-5*01	CALNGQKLVF-AV12-AJ16	CASGDAGGGNQAPLF-BV13-BJ1	noncanonical
	clonotype18	N5	NKT2	1	TRAV11D*01,TRAV11*01	TRAJ18*01	TRBV13-3*01	TRBJ2-1*01	CVVGDRGSALGRLHF-AV11-AJ18	CASSDLGGRFYAEQFF-BV13-BJ2	canonical
	clonotype180	N5	NKT2	1	TRAV11D*01,TRAV11*01	TRAJ18*01	TRBV1*01	TRBJ2-3*01	CVVGDRGSALGRLHF-AV11-AJ18	CSADEGGTRAETLYF-BV1-BJ2	canonical
	clonotype1800	N5	NKT2	1	TRAV11*01	TRAJ18*01	TRBV13-2*01	TRBJ2-7*01	CVVGERGSALGRLHF-AV11-AJ18	CASGGLGGPEQYF-BV13-BJ2	canonical
	clonotype1801	N5	NKT2	1	TRAV15-1/DV6-1*01	TRAJ6*01	TRBV29*01	TRBJ1-3*01	CALWEPPTSGGNYKPTF-AV15-AJ6	CAFRELYF-BV29-BJ1	noncanonical
	clonotype1802	N5	NKT2	1	TRAV9D-2*02	TRAJ15*01	TRBV1*01	TRBJ1-6*01	CAVSVSQGGRALIF-AV9-AJ15	CSAEYNSPLYF-BV1-BJ1	noncanonical
	clonotype1803	N5,N1	NKT2,NKTp	2	TRAV11*01	TRAJ18*01	TRBV13-1*02	TRBJ1-3*01	CVVSDRGSALGRLHF-AV11-AJ18	CASSDYSSGNTLYF-BV13-BJ1	canonical
	clonotype1804	N1	NKTp	1	TRAV7D-2*01	TRAJ11*01	TRBV29*01	TRBJ2-3*01	CAASGGGLGIQQTHFWK-AV7-AJ11	CASSLQGSAETLYF-BV29-BJ2	noncanonical
	clonotype1805	N5	NKT2	1	TRAV12D-2*02	TRAJ16*01	TRBV13-2*01	TRBJ1-5*01	CAPSSSSGQKLVF-AV12-AJ16	CASGDTGQDDQAPLF-BV13-BJ1	noncanonical
	clonotype1806	N7	NKT17	3	TRAV6-6*01	TRAJ31*01	TRBV13-1*02	TRBJ1-5*01	CALGEGNNRIFF-AV6-AJ31	CASSAGQGYNQAPLF-BV13-BJ1	noncanonical
	clonotype1807	N5	NKT2	1	TRAV6D-6*01	TRAJ4*02	TRBV13-2*01	TRBJ2-3*01	CALTPRSGSFNKLTF-AV6-AJ4	CASGDEGWASAETLYF-BV13-BJ2	noncanonical
	clonotype1808	N5	NKT2	1	TRAV13-3*01	TRAJ50*01	TRBV13-1*02	TRBJ2-7*01	CAMRASSFSKLVF-AV13-AJ50	CASSDPGEEQYF-BV13-BJ2	noncanonical
	clonotype1809	N3	NKT2	1	TRAV13-3*01	TRAJ50*01	TRBV13-2*01	TRBJ2-7*01	CAMRASSFSKLVF-AV13-AJ50	CASGELDSYEQYF-BV13-BJ2	noncanonical
	clonotype181	N5	NKT2	1	TRAV11D*01,TRAV11*01	TRAJ18*01	TRBV13-2*01	TRBJ2-7*01	CVVGDRGSALGRLHF-AV11-AJ18	CASGDAGWGEDEQYF-BV13-BJ2	canonical
	clonotype1810	N5	NKT2	1	TRAV21/DV12*01	TRAJ38*01	TRBV13-2*01	TRBJ2-7*01	CILRVVGDNSKLIW-AV21-AJ38	CASGTIYEQYF-BV13-BJ2	noncanonical
	clonotype1811	N5,N6	NKT2	2	TRAV12D-2*02	TRAJ12*01	TRBV13-2*01	TRBJ2-1*01	CAPTGGYKVVF-AV12-AJ12	CASGDRDWGHYAEQFF-BV13-BJ2	noncanonical
	clonotype1812	N5,N7	NKT2,NKT17	4	TRAV7-6*01	TRAJ26*01	TRBV13-2*01	TRBJ1-5*01	CAVNAQGLTF-AV7-AJ26	CASGGGTGGNQAPLF-BV13-BJ1	noncanonical
	clonotype1813	N5	NKT2	1	TRAV12D-3*02	TRAJ11*01	TRBV13-2*01	TRBJ1-2*01	CTTVLSLGIQQTHFWK-AV12-AJ11	CASGDNSNSDYTF-BV13-BJ1	noncanonical
	clonotype1814	N3	NKT2	1	TRAV6D-7*01	TRAJ28*01	TRBV13-1*02	TRBJ2-7*01	CALSEPPPGTGSNRLTF-AV6-AJ28	CASSDGDRGWEQYF-BV13-BJ2	noncanonical
	clonotype1815	N3	NKT2	1	TRAV5-1*01	TRAJ16*01	TRBV17*01	TRBJ2-4*01	CSASPPTSSGQKLVF-AV5-AJ16	CALYF-BV17-BJ2	noncanonical
	clonotype1816	N5	NKT2	1	TRAV8-1*01	TRAJ30*01	TRBV13-2*01	TRBJ1-2*01	CEDTAVYFWAGNAYKVIF-AV8-AJ30	CASGDAGRNSDYTF-BV13-BJ1	noncanonical
	clonotype1817	N3	NKT2	1	TRAV12D-2*02	TRAJ18*01	TRBV13-2*01	TRBJ2-1*01	CVDRGSALGRLHF-AV12-AJ18	CASGDAQGNYAEQFF-BV13-BJ2	noncanonical
	clonotype1818	N5	NKT2	1	TRAV2*01	TRAJ17*01	TRBV13-1*02	TRBJ2-3*01	CIVTDIQCREQANFWNWNQ-AV2-AJ17	CASSDASAETLYF-BV13-BJ2	noncanonical
	clonotype1819	N3	NKT2	1	TRAV6D-7*01	TRAJ7*01	TRBV29*01	TRBJ2-5*01	CALRGVQQQQTYF-AV6-AJ7	CASSFRGRDQDTQYF-BV29-BJ2	noncanonical
	clonotype182	N1	NKTp	1	TRAV11D*01,TRAV11*01	TRAJ18*01	TRBV13-1*02	TRBJ2-4*01	CVVGDRGSALGRLHF-AV11-AJ18	CASSAGSSQNTLYF-BV13-BJ2	canonical
	clonotype1820	N3	NKT2	1	TRAV11*01	TRAJ16*01	TRBV13-2*01	TRBJ1-1*01	CWMTLPPTSVWWASNFKWPEAGF-AV11-AJ16	CASGDRQSNTEVFF-BV13-BJ1	noncanonical
	clonotype1821	N5	NKT2	1	TRAV4-4/DV10*01	TRAJ57*01	TRBV4*01	TRBJ1-2*01	CAAEDQGGSAKLIF-AV4-AJ57	CASSLDREGSDYTF-BV4-BJ1	noncanonical
	clonotype1822	N3	NKT2	1	TRAV11D*01,TRAV11*01	TRAJ18*01	TRBV1*01	TRBJ1-1*01	CVVIDRGSALGRLHF-AV11-AJ18	CSGDHTEVFF-BV1-BJ1	canonical
	clonotype1823	N5	NKT2	1	TRAV11D*01,TRAV11*01	TRAJ18*01	TRBV5*01	TRBJ2-3*01	CVVIDRGSALGRLHF-AV11-AJ18	CASSPGLGSAETLYF-BV5-BJ2	noncanonical
	clonotype1824	N5,N1	NKT2,NKTp	2	TRAV14D-1*01	TRAJ22*01	TRBV29*01	TRBJ2-1*01	CAANRSSGSWQLIF-AV14-AJ22	CASSPRQGYAEQFF-BV29-BJ2	noncanonical
	clonotype1825	N5	NKT2	1	TRAV14D-3/DV8*03	TRAJ4*02	TRBV13-2*01	TRBJ1-3*01	CAALSGSFNKLTF-AV14-AJ4	CASGDVGGGNTLYF-BV13-BJ1	noncanonical
	clonotype1826	N5,N3,N4	NKT2	4	TRAV6D-4*01	TRAJ24*01	TRBV13-2*01	TRBJ2-7*01	CALAPLDNCQFGETAVWNRNP-AV6-AJ24	CASGDVLGAIYEQYF-BV13-BJ2	noncanonical
	clonotype1827	N3	NKT2	1	TRAV11*01,TRAV11D*01	TRAJ18*01	TRBV13-1*02	TRBJ2-1*01	CVVGNRGSALGRLHF-AV11-AJ18	CASSDEGAEQFF-BV13-BJ2	canonical
	clonotype1828	N3	NKT2	1	TRAV11*01,TRAV11D*01	TRAJ18*01	TRBV13-3*01	TRBJ2-1*01	CVVGNRGSALGRLHF-AV11-AJ18	CASSDIYAEQFF-BV13-BJ2	canonical
	clonotype1829	N5	NKT2	1	TRAV11*01,TRAV11D*01	TRAJ18*01	TRBV13-2*01	TRBJ2-7*01	CVVGNRGSALGRLHF-AV11-AJ18	CASGGLGAYEQYF-BV13-BJ2	canonical
	clonotype183	N3	NKT2	1	TRAV11D*01,TRAV11*01	TRAJ18*01	TRBV13-2*01	TRBJ2-7*01	CVVGDRGSALGRLHF-AV11-AJ18	CASGGDSSYEQYF-BV13-BJ2	canonical
	clonotype1830	N5	NKT2	2	TRAV6D-6*01	TRAJ6*01	TRBV13-2*01	TRBJ2-4*01	CALTLTSGGNYKPTF-AV6-AJ6	CASGDAEGLGWRDTLYF-BV13-BJ2	noncanonical
	clonotype1831	N4	NKT2	1	TRAV6D-6*01	TRAJ40*01	TRBV13-2*01	TRBJ1-4*02	CALGFNTGNYKYVF-AV6-AJ40	CASGGTGRTNERLFF-BV13-BJ1	noncanonical
	clonotype1832	N5	NKT2	1	TRAV14D-3/DV8*03	TRAJ16*01	TRBV13-2*01	TRBJ1-2*01	CAASADFKWPEAGF-AV14-AJ16	CASGDAWTGVGNSDYTF-BV13-BJ1	noncanonical
	clonotype1833	N1	NKTp	1	TRAV6-2*01	TRAJ5*01	TRBV13-2*01	TRBJ2-5*01	CVLGT-AV6-AJ5	CASGDQDTQYF-BV13-BJ2	noncanonical
	clonotype1834	N3	NKT2	1	TRAV11D*01	TRAJ18*01	TRBV13-2*01	TRBJ2-7*01	CVVTDRGSALGRLHF-AV11-AJ18	CASAPTGGASYEQYF-BV13-BJ2	canonical
	clonotype1835	N3	NKT2	1	TRAV9D-2*02	TRAJ5*01	TRBV13-2*01	TRBJ2-4*01	CAVSAEVVGQLTF-AV9-AJ5	CASGDASSQNTLYF-BV13-BJ2	noncanonical
	clonotype1836	N5	NKT2	1	TRAV6-1*01	TRAJ37*01	TRBV13-2*01	TRBJ1-5*01	CVLAKQAILENSSL-AV6-AJ37	CASGETGERDNQAPLF-BV13-BJ1	noncanonical
	clonotype1837	N3	NKT2	1	TRAV9D-2*02	TRAJ16*01	TRBV13-2*01	TRBJ1-3*01	CAVSAGFKWPEAGF-AV9-AJ16	CASGETGGGGNTLYF-BV13-BJ1	noncanonical
	clonotype1838	N5	NKT2	1	TRAV5-1*01	TRAJ11*01	TRBV1*01	TRBJ2-5*01	CSASIISGYNKLTF-AV5-AJ11	CSADDGNTQYF-BV1-BJ2	noncanonical
	clonotype1839	N1	NKTp	1	TRAV13D-1*01	TRAJ31*01	TRBV13-2*01	TRBJ2-7*01	CAMVNRIFF-AV13-AJ31	CASGDARDRGYEQYF-BV13-BJ2	noncanonical
	clonotype184	N3,N5	NKT2	2	TRAV11D*01,TRAV11*01	TRAJ18*01	TRBV13-2*01	TRBJ1-3*01	CVVGDRGSALGRLHF-AV11-AJ18	CASGDPRGGNTLYF-BV13-BJ1	canonical
	clonotype1840	N1	NKTp	1	TRAV12D-2*02	TRAJ7*01	TRBV13-2*01	TRBJ2-7*01	CAPDYSNNRLTL-AV12-AJ7	CASGDAATGGYEQYF-BV13-BJ2	noncanonical
	clonotype1841	N5	NKT2	1	TRAV5-1*01	TRAJ4*02	TRBV13-2*01	TRBJ1-2*01	CSATQSGSFNKLTF-AV5-AJ4	CASGDAQNANSDYTF-BV13-BJ1	noncanonical
	clonotype1842	N5	NKT2	1	TRAV6D-6*01	TRAJ33*01	TRBV29*01	TRBJ2-5*01	CAQRDSNYQLIW-AV6-AJ33	CASSSTGTGTYTQYF-BV29-BJ2	noncanonical
	clonotype1843	N3	NKT2	1	TRAV12-3*01	TRAJ18*01	TRBV13-2*01	TRBJ1-2*01	CDRGSALGRLHF-AV12-AJ18	CASAGQGSDYTF-BV13-BJ1	noncanonical
	clonotype1844	N5	NKT2	1	TRAV12D-1*02	TRAJ17*01	TRBV13-1*02	TRBJ1-4*02	CALSEECREQANFWNWNQ-AV12-AJ17	CASSDEGGPNERLFF-BV13-BJ1	noncanonical
	clonotype1845	N5	NKT2	1	TRAV15D-1/DV6D-1*02	TRAJ22*01	TRBV13-2*01	TRBJ2-7*01	CALWELTSSGSWQLIF-AV15-AJ22	CAGGQPYEQYF-BV13-BJ2	noncanonical
	clonotype1846	N5	NKT2	1	TRAV12-2*01	TRAJ6*01	TRBV13-2*01	TRBJ1-6*01	CALSDPPQEETTNLRL-AV12-AJ6	CASGGTGPDSPLYF-BV13-BJ1	noncanonical
	clonotype1847	N5	NKT2	1	TRAV13-2*01	TRAJ42*01	TRBV13-1*02	TRBJ1-1*01	CAIGSGGSNAKLTF-AV13-AJ42	CASSDEGSEVFF-BV13-BJ1	noncanonical
	clonotype1848	N1	NKTp	1	TRAV6-7/DV9*01	TRAJ16*01	TRBV13-3*01	TRBJ1-2*01	CALGDSNFKWPEAGF-AV6-AJ16	CASSAGTPNSDYTF-BV13-BJ1	noncanonical
	clonotype1849	N5	NKT2	1	TRAV4D-4*01	TRAJ11*01	TRBV13-2*01	TRBJ1-2*01	CAAEVLGIQQTHFWK-AV4-AJ11	CASGDALDKNSDYTF-BV13-BJ1	noncanonical
	clonotype185	N5	NKT2	1	TRAV11D*01,TRAV11*01	TRAJ18*01	TRBV13-3*01	TRBJ2-7*01	CVVGDRGSALGRLHF-AV11-AJ18	CASSDPEYEQYF-BV13-BJ2	canonical
	clonotype1850	N5	NKT2	1	TRAV6D-7*01	TRAJ31*02	TRBV13-2*01	TRBJ1-2*01	CAPNNNNRIFF-AV6-AJ31	CASGVPQGSNSDYTF-BV13-BJ1	noncanonical
	clonotype1851	N1	NKTp	1	TRAV6-6*01	TRAJ6*01	TRBV13-2*01	TRBJ1-1*01	CALEPQEETTNLRL-AV6-AJ6	CASGEQGVSTEVFF-BV13-BJ1	noncanonical
	clonotype1852	N1	NKTp	1	TRAV15D-1/DV6D-1*02	TRAJ27*01	TRBV13-2*01	TRBJ2-4*01	CALWELYNTNTGKLTF-AV15-AJ27	CASGDNQNTLYF-BV13-BJ2	noncanonical
	clonotype1853	N3	NKT2	1	TRAV6-5*01	TRAJ6*01	TRBV19*01	TRBJ2-1*01	CALSEPQEETTNLRL-AV6-AJ6	CASSRTGGYAEQFF-BV19-BJ2	noncanonical
	clonotype1854	N5,N7	NKT2,NKT17	2	TRAV14D-1*01	TRAJ26*01	TRBV29*01	TRBJ2-7*01	CAASVNYAQGLTF-AV14-AJ26	CASRQGNYEQYF-BV29-BJ2	noncanonical
	clonotype1855	N3	NKT2	1	TRAV3D-3*01	TRAJ6*01	TRBV31*01	TRBJ2-7*01	CAVSAQEETTNLRL-AV3-AJ6	CAWSLLGPSYEQYF-BV31-BJ2	noncanonical
	clonotype1856	N4	NKT2	1	TRAV11*01	TRAJ33*01	TRBV29*01	TRBJ2-4*01	CVVGAGYSNYQLIW-AV11-AJ33	CASSRDISQNTLYF-BV29-BJ2	noncanonical
	clonotype1857	N5	NKT2	1	TRAV16*01	TRAJ47*01	TRBV13-1*02	TRBJ2-2*01	CAMRYYANKMIF-AV16-AJ47	CASSDVLGGGTGQLYF-BV13-BJ2	noncanonical
	clonotype1858	N7	NKT17	1	TRAV8D-2*01	TRAJ15*01	TRBV13-3*01,TRBV13-1*02	TRBJ1-2*01	CYQGGRALIF-AV8-AJ15	CASSGQNSDYTF-BV13-BJ1	noncanonical
	clonotype1859	N4,N3	NKT2	15	TRAV13-3*01,TRAV13-2*01,TRAV13D-3*01,TRAV13N-2*01	TRAJ50*01	TRBV13-1*02	TRBJ1-1*01	CAIASSSFSKLVF-AV13-AJ50	CASRTANTEVFF-BV13-BJ1	noncanonical
	clonotype186	N5	NKT2	1	TRAV11D*01,TRAV11*01	TRAJ18*01	TRBV1*01	TRBJ1-5*01	CVVGDRGSALGRLHF-AV11-AJ18	CSADDGANQAPLF-BV1-BJ1	canonical
	clonotype1860	N4	NKT2	1	TRAV13-3*01,TRAV13-2*01,TRAV13D-3*01,TRAV13N-2*01	TRAJ50*01	TRBV13-3*01	TRBJ1-3*01	CAIASSSFSKLVF-AV13-AJ50	CASSKTGDSGNTLYF-BV13-BJ1	noncanonical
	clonotype1861	N5	NKT2	1	TRAV7-5*01	TRAJ24*01	TRBV29*01	TRBJ2-2*01	CAMKNCQFGETAVWNRNP-AV7-AJ24	CASSLSKLGAGQLYF-BV29-BJ2	noncanonical
	clonotype1862	N4,N7	NKT2,NKT17	2	TRAV14D-1*01	TRAJ22*01	TRBV13-2*01	TRBJ2-7*01	CAARGASSGSWQLIF-AV14-AJ22	CASGDETGDYEQYF-BV13-BJ2	noncanonical
	clonotype1863	N7	NKT17	1	TRAV14D-1*01	TRAJ22*01	TRBV13-2*01	TRBJ2-7*01	CAARGASSGSWQLIF-AV14-AJ22	CASGDAIYEQYF-BV13-BJ2	noncanonical
	clonotype1864	N7	NKT17	2	TRAV5-1*01	TRAJ16*01	TRBV13-1*02	TRBJ1-2*01	CSASLTSSGQKLVF-AV5-AJ16	CASSGTNSDYTF-BV13-BJ1	noncanonical
	clonotype1865	N6	NKT2	1	TRAV6D-6*01	TRAJ22*01	TRBV29*01	TRBJ1-3*01	CALSDASSGSWQLIF-AV6-AJ22	CASSLSGQNSGNTLYF-BV29-BJ1	noncanonical
	clonotype1866	N5	NKT2	1	TRAV9D-2*02	TRAJ11*01	TRBV29*01	TRBJ1-1*01	CAVSASSGYNKLTF-AV9-AJ11	CASKGTANTEVFF-BV29-BJ1	noncanonical
	clonotype1867	N3	NKT2	1	TRAV9-2*01	TRAJ6*01	TRBV13-2*01	TRBJ2-3*01	CAANLTQEETTNLRL-AV9-AJ6	CASGDVGGSAETLYF-BV13-BJ2	noncanonical
	clonotype1868	N3	NKT2	1	TRAV19*01	TRAJ17*01	TRBV29*01	TRBJ2-1*01	CAAGRKQCREQANFWNWNQ-AV19-AJ17	CASSWDWGYNYAEQFF-BV29-BJ2	noncanonical
	clonotype1869	N3	NKT2	1	TRAV3-1*01	TRAJ5*01	TRBV29*01	TRBJ1-2*01	CAGTQVVGQLTF-AV3-AJ5	CASSLGTGNSDYTF-BV29-BJ1	noncanonical
	clonotype187	N2	NKT1	1	TRAV11D*01,TRAV11*01	TRAJ18*01	TRBV13-1*02	TRBJ2-7*01	CVVGDRGSALGRLHF-AV11-AJ18	CASSDPRDEQYF-BV13-BJ2	canonical
	clonotype1870	N1	NKTp	1	TRAV13-1*01	TRAJ17*01	TRBV13-1*02	TRBJ2-7*01	CAEGQCREQANFWNWNQ-AV13-AJ17	CASSDRDWGGTYEQYF-BV13-BJ2	noncanonical
	clonotype1871	N5	NKT2	1	TRAV16*01	TRAJ18*01	TRBV13-3*01	TRBJ2-1*01	CAMRDRGSALGRLHF-AV16-AJ18	CASSPGTFYAEQFF-BV13-BJ2	noncanonical
	clonotype1872	N3	NKT2	1	TRAV6-2*01	TRAJ18*01	TRBV13-2*01	TRBJ1-2*01	CVLYRGSALGRLHF-AV6-AJ18	CASGDWDRANSDYTF-BV13-BJ1	noncanonical
	clonotype1873	N5	NKT2	1	TRAV16*01	TRAJ15*01	TRBV13-1*02	TRBJ2-4*01	CAMRDYQGGRALIF-AV16-AJ15	CASSGDWGGRENTLYF-BV13-BJ2	noncanonical
	clonotype1874	N5	NKT0	1	TRAV6-3*01	TRAJ5*01	TRBV1*01	TRBJ1-4*02	CAMREDT-AV6-AJ5	CSADENERLFF-BV1-BJ1	noncanonical
	clonotype1875	N5	NKT2	1	TRAV12D-3*02	TRAJ17*01	TRBV29*01	TRBJ1-2*01	CASTNSAGNKLTF-AV12-AJ17	CASSLGQSNSDYTF-BV29-BJ1	noncanonical
	clonotype1876	N5	NKT2	1	TRAV1*01	TRAJ33*01	TRBV31*01	TRBJ2-3*01	CAVRDSNYQLIW-AV1-AJ33	CAWSHPLDWGSAETLYF-BV31-BJ2	noncanonical
	clonotype1877	N7	NKT17	1	TRAV15D-1/DV6D-1*02	TRAJ22*01	TRBV13-1*02	TRBJ1-5*01	CALWDASSGSWQLIF-AV15-AJ22	CASSDATGGNQAPLF-BV13-BJ1	noncanonical
	clonotype1878	N3	NKT2	1	TRAV13D-3*01	TRAJ27*01	TRBV13-2*01	TRBJ2-7*01	CARDTNTGKLTF-AV13-AJ27	CASGVLGLSSYEQYF-BV13-BJ2	noncanonical
	clonotype1879	N4	NKT2	1	TRAV3D-3*01	TRAJ47*01	TRBV13-2*01	TRBJ1-3*01	CAVRRDYANKMIF-AV3-AJ47	CASGEGTENSGNTLYF-BV13-BJ1	noncanonical
	clonotype188	N1	NKTp	1	TRAV11D*01,TRAV11*01	TRAJ18*01	TRBV13-2*01	TRBJ2-7*01	CVVGDRGSALGRLHF-AV11-AJ18	CASGTGDSYEQYF-BV13-BJ2	canonical
	clonotype1880	N4	NKT2	1	TRAV6-5*01	TRAJ17*01	TRBV13-2*01	TRBJ2-7*01	CALSGEQCREQANFWNWNQ-AV6-AJ17	CASGDARGSSYEQYF-BV13-BJ2	noncanonical
	clonotype1881	N7	NKT17	1	TRAV6-4*01	TRAJ34*01	TRBV13-1*02	TRBJ2-3*01	CTSVLWLSSNTDKVVF-AV6-AJ34	CASRDWGSSAETLYF-BV13-BJ2	noncanonical
	clonotype1882	N7	NKT17	1	TRAV6-6*01	TRAJ31*02	TRBV19*01	TRBJ2-5*01	CALNNNRIFF-AV6-AJ31	CASRSSGTGQDTQYF-BV19-BJ2	noncanonical
	clonotype1883	N4	NKT2	1	TRAV3D-3*01	TRAJ16*01	TRBV13-2*01	TRBJ1-2*01	CAVNFKWPEAGF-AV3-AJ16	CASGDASDYTF-BV13-BJ1	noncanonical
	clonotype1884	N3	NKT2	1	TRAV9-1*01	TRAJ15*01	TRBV13-2*01	TRBJ2-1*01	CAVSAGQGGRALIF-AV9-AJ15	CASGDGTGGYAEQFF-BV13-BJ2	noncanonical
	clonotype1885	N6	NKT2	1	TRAV6-3*01	TRAJ24*01	TRBV13-2*01	TRBJ2-1*01	CAMSNCQFGETAVWNRNP-AV6-AJ24	CASGDPGQNYAEQFF-BV13-BJ2	noncanonical
	clonotype1886	N4	NKT2	1	TRAV7-3*01	TRAJ52*01	TRBV13-1*02	TRBJ1-1*01	CAAPKRPNTGANTGKLTF-AV7-AJ52	CASIGTGGGTEVFF-BV13-BJ1	noncanonical
	clonotype1887	N7	NKT17	1	TRAV15-1/DV6-1*01	TRAJ26*01	TRBV4*01	TRBJ2-1*01	CALWELDNYAQGLTF-AV15-AJ26	CASSPDWGAPYAEQFF-BV4-BJ2	noncanonical
	clonotype1888	N1	NKTp	1	TRAV8D-1*01	TRAJ17*01	TRBV13-2*01	TRBJ1-3*01	CATGQCREQANFWNWNQ-AV8-AJ17	CASGDGKESGNTLYF-BV13-BJ1	noncanonical
	clonotype1889	N3	NKT2	1	TRAV15D-1/DV6D-1*02	TRAJ17*01	TRBV13-2*01	TRBJ2-4*01	CALWERDSAGNKLTF-AV15-AJ17	CASGDATGGSQNTLYF-BV13-BJ2	noncanonical
	clonotype189	N5	NKT2	1	TRAV11D*01,TRAV11*01	TRAJ18*01	TRBV13-2*01	TRBJ2-3*01	CVVGDRGSALGRLHF-AV11-AJ18	CASGDWQGDSAETLYF-BV13-BJ2	canonical
	clonotype1890	N3	NKT2	1	TRAV4-3*01	TRAJ24*01	TRBV13-3*01	TRBJ1-1*01	CAAVNDNCQFGETAVWNRNP-AV4-AJ24	CASSGDSTEVFF-BV13-BJ1	noncanonical
	clonotype1891	N4	NKT2	1	TRAV8-1*01	TRAJ17*01	TRBV13-2*01	TRBJ2-7*01	CATQQCREQANFWNWNQ-AV8-AJ17	CASGDAGQGGEQYF-BV13-BJ2	noncanonical
	clonotype1892	N7	NKT17	1	TRAV13D-2*01	TRAJ17*01	TRBV13-2*01	TRBJ2-2*01	CAIEGQCREQANFWNWNQ-AV13-AJ17	CASGGDRGNTGQLYF-BV13-BJ2	noncanonical
	clonotype1893	N4	NKT2	1	TRAV5-1*01	TRAJ31*01	TRBV13-2*01	TRBJ1-5*01	CSGNRIFF-AV5-AJ31	CASGDQAPLF-BV13-BJ1	noncanonical
	clonotype1894	N3	NKT2	1	TRAV15D-1/DV6D-1*02	TRAJ32*02	TRBV13-2*01	TRBJ1-1*01	CALWERINYGGSGNKLIF-AV15-AJ32	CASGETNTEVFF-BV13-BJ1	noncanonical
	clonotype1895	N7	NKT17	1	TRAV11*01	TRAJ32*02	TRBV13-3*01	TRBJ2-2*01	CVVVNYGGSGNKLIF-AV11-AJ32	CASSENTGQLYF-BV13-BJ2	noncanonical
	clonotype1896	N5	NKT2	1	TRAV12D-3*02	TRAJ27*01	TRBV13-2*01	TRBJ2-4*01	CALSLPYNTNTGKLTF-AV12-AJ27	CASGDAAGGKGDQNTLYF-BV13-BJ2	noncanonical
	clonotype1897	N4	NKT2	1	TRAV16*01	TRAJ7*01	TRBV13-2*01	TRBJ1-4*02	CAMREVQQQQTYF-AV16-AJ7	CASGGGGGAERLFF-BV13-BJ1	noncanonical
	clonotype1898	N4	NKT2	1	TRAV5-1*01	TRAJ38*01	TRBV13-2*01	TRBJ1-1*01	CSAPPSVGDNSKLIW-AV5-AJ38	CASGPGQEKVFF-BV13-BJ1	noncanonical
	clonotype19	N5	NKT2	2	TRAV11D*01,TRAV11*01	TRAJ18*01	TRBV13-2*01	TRBJ1-1*01	CVVGDRGSALGRLHF-AV11-AJ18	CASGEGTGNTEVFF-BV13-BJ1	canonical
	clonotype190	N3	NKT2	1	TRAV11D*01,TRAV11*01	TRAJ18*01	TRBV13-2*01	TRBJ2-5*01	CVVGDRGSALGRLHF-AV11-AJ18	CASGGTGGQDTQYF-BV13-BJ2	canonical
	clonotype191	N2	NKT1	1	TRAV11D*01,TRAV11*01	TRAJ18*01	TRBV13-2*01	TRBJ1-2*01	CVVGDRGSALGRLHF-AV11-AJ18	CASGSGGSDYTF-BV13-BJ1	canonical
	clonotype192	N5	NKT2	1	TRAV11D*01,TRAV11*01	TRAJ18*01	TRBV13-3*01	TRBJ2-7*01	CVVGDRGSALGRLHF-AV11-AJ18	CASSDKSYEQYF-BV13-BJ2	canonical
	clonotype193	N5	NKT2	1	TRAV11D*01,TRAV11*01	TRAJ18*01	TRBV13-2*01	TRBJ2-7*01	CVVGDRGSALGRLHF-AV11-AJ18	CASGVGTGGGEQYF-BV13-BJ2	canonical
	clonotype194	N3	NKT2	1	TRAV11D*01,TRAV11*01	TRAJ18*01	TRBV13-1*02	TRBJ1-5*01	CVVGDRGSALGRLHF-AV11-AJ18	CASSEPDRNNQAPLF-BV13-BJ1	canonical
	clonotype195	N3	NKT2	1	TRAV11D*01,TRAV11*01	TRAJ18*01	TRBV29*01	TRBJ1-5*01	CVVGDRGSALGRLHF-AV11-AJ18	CASSLHRGAPNNQAPLF-BV29-BJ1	canonical
	clonotype196	N5	NKT2	1	TRAV11D*01,TRAV11*01	TRAJ18*01	TRBV1*01	TRBJ1-4*02	CVVGDRGSALGRLHF-AV11-AJ18	CSAEGFSNERLFF-BV1-BJ1	canonical
	clonotype197	N3	NKT2	1	TRAV11D*01,TRAV11*01	TRAJ18*01	TRBV13-2*01	TRBJ2-1*01	CVVGDRGSALGRLHF-AV11-AJ18	CASGDGDRGPAEQFF-BV13-BJ2	canonical
	clonotype198	N5,N3	NKT2	2	TRAV11D*01,TRAV11*01	TRAJ18*01	TRBV13-2*01	TRBJ1-3*01	CVVGDRGSALGRLHF-AV11-AJ18	CASGEPAGNSGNTLYF-BV13-BJ1	canonical
	clonotype199	N4	NKT2	1	TRAV11D*01,TRAV11*01	TRAJ18*01	TRBV13-2*01	TRBJ2-7*01	CVVGDRGSALGRLHF-AV11-AJ18	CASGDSSYEQYF-BV13-BJ2	canonical
	clonotype2	N1	NKTp	1	TRAV11D*01,TRAV11*01	TRAJ18*01	TRBV13-1*02	TRBJ2-5*01	CVVGDRGSALGRLHF-AV11-AJ18	CASSPLQGNQDTQYF-BV13-BJ2	canonical
	clonotype20	N2	NKT1	1	TRAV11D*01,TRAV11*01	TRAJ18*01	TRBV13-2*01	TRBJ2-7*01	CVVGDRGSALGRLHF-AV11-AJ18	CASGDMGAYEQYF-BV13-BJ2	canonical
	clonotype200	N7	NKT17	1	TRAV11D*01,TRAV11*01	TRAJ18*01	TRBV13-2*01	TRBJ2-3*01	CVVGDRGSALGRLHF-AV11-AJ18	CASGDGWGPSAETLYF-BV13-BJ2	canonical
	clonotype201	N5,N3,N4	NKT2	3	TRAV11D*01,TRAV11*01	TRAJ18*01	TRBV1*01	TRBJ1-4*02	CVVGDRGSALGRLHF-AV11-AJ18	CSAEGQERLFF-BV1-BJ1	canonical
	clonotype202	N1	NKTp	1	TRAV11D*01,TRAV11*01	TRAJ18*01	TRBV13-2*01	TRBJ2-4*01	CVVGDRGSALGRLHF-AV11-AJ18	CASGDWVSQNTLYF-BV13-BJ2	canonical
	clonotype203	N5	NKT2	1	TRAV11D*01,TRAV11*01	TRAJ18*01	TRBV13-2*01	TRBJ2-7*01	CVVGDRGSALGRLHF-AV11-AJ18	CASGVPGLGVEQYF-BV13-BJ2	canonical
	clonotype204	N5	NKT2	1	TRAV11D*01,TRAV11*01	TRAJ18*01	TRBV13-2*01	TRBJ2-5*01	CVVGDRGSALGRLHF-AV11-AJ18	CASGAWVNQDTQYF-BV13-BJ2	canonical
	clonotype205	N2	NKT1	1	TRAV11D*01,TRAV11*01	TRAJ18*01	TRBV29*01	TRBJ1-2*01	CVVGDRGSALGRLHF-AV11-AJ18	CASSHRDRGNSDYTF-BV29-BJ1	canonical
	clonotype206	N3,N2	NKT2,NKT1	2	TRAV11D*01,TRAV11*01	TRAJ18*01	TRBV13-2*01	TRBJ1-1*01	CVVGDRGSALGRLHF-AV11-AJ18	CASGLGTTNTEVFF-BV13-BJ1	canonical
	clonotype207	N1	NKTp	1	TRAV11D*01,TRAV11*01	TRAJ18*01	TRBV29*01	TRBJ2-7*01	CVVGDRGSALGRLHF-AV11-AJ18	CASAHGEQYF-BV29-BJ2	canonical
	clonotype208	N3	NKT2	1	TRAV11D*01,TRAV11*01	TRAJ18*01	TRBV13-2*01	TRBJ2-7*01	CVVGDRGSALGRLHF-AV11-AJ18	CASGEGQYEQYF-BV13-BJ2	canonical
	clonotype209	N1	NKTp	1	TRAV11D*01,TRAV11*01	TRAJ18*01	TRBV13-2*01	TRBJ2-4*01	CVVGDRGSALGRLHF-AV11-AJ18	CASGDRAGGDQNTLYF-BV13-BJ2	canonical
	clonotype21	N2	NKT1	1	TRAV11D*01,TRAV11*01	TRAJ18*01	TRBV13-2*01	TRBJ1-3*01	CVVGDRGSALGRLHF-AV11-AJ18	CASGEPGQGAGNTLYF-BV13-BJ1	canonical
	clonotype210	N3	NKT2	1	TRAV11D*01,TRAV11*01	TRAJ18*01	TRBV31*01	TRBJ2-5*01	CVVGDRGSALGRLHF-AV11-AJ18	CAWRWGLGGQDTQYF-BV31-BJ2	noncanonical
	clonotype211	N5,N4	NKT2	2	TRAV11D*01,TRAV11*01	TRAJ18*01	TRBV13-2*01	TRBJ2-5*01	CVVGDRGSALGRLHF-AV11-AJ18	CASGDQDTQYF-BV13-BJ2	canonical
	clonotype212	N5	NKT2	1	TRAV11D*01,TRAV11*01	TRAJ18*01	TRBV13-2*01	TRBJ2-3*01	CVVGDRGSALGRLHF-AV11-AJ18	CASGDGGGSAETLYF-BV13-BJ2	canonical
	clonotype213	N5	NKT2	1	TRAV11D*01,TRAV11*01	TRAJ18*01	TRBV13-2*01	TRBJ2-7*01	CVVGDRGSALGRLHF-AV11-AJ18	CASGDLGDHEQYF-BV13-BJ2	canonical
	clonotype214	N2	NKT1	1	TRAV11D*01,TRAV11*01	TRAJ18*01	TRBV13-2*01	TRBJ2-7*01	CVVGDRGSALGRLHF-AV11-AJ18	CASGEPGQGGYEQYF-BV13-BJ2	canonical
	clonotype215	N2	NKT1	1	TRAV11D*01,TRAV11*01	TRAJ18*01	TRBV13-2*01	TRBJ1-5*01	CVVGDRGSALGRLHF-AV11-AJ18	CASGDAGDNNQAPLF-BV13-BJ1	canonical
	clonotype216	N1	NKTp	1	TRAV11D*01,TRAV11*01	TRAJ18*01	TRBV1*01	TRBJ2-4*01	CVVGDRGSALGRLHF-AV11-AJ18	CSADDWGDGNTLYF-BV1-BJ2	canonical
	clonotype217	N3	NKT2	1	TRAV11D*01,TRAV11*01	TRAJ18*01	TRBV13-2*01	TRBJ2-1*01	CVVGDRGSALGRLHF-AV11-AJ18	CASGDPGTGGARYAEQFF-BV13-BJ2	canonical
	clonotype218	N2	NKT1	1	TRAV11D*01,TRAV11*01	TRAJ18*01	TRBV13-2*01	TRBJ1-3*01	CVVGDRGSALGRLHF-AV11-AJ18	CASGEGNTLYF-BV13-BJ1	canonical
	clonotype219	N5	NKT2	1	TRAV11D*01,TRAV11*01	TRAJ18*01	TRBV13-2*01	TRBJ1-1*01	CVVGDRGSALGRLHF-AV11-AJ18	CASGGRQGSNTEVFF-BV13-BJ1	canonical
	clonotype22	N3	NKT2	1	TRAV11D*01,TRAV11*01	TRAJ18*01	TRBV13-2*01	TRBJ1-1*01	CVVGDRGSALGRLHF-AV11-AJ18	CASGETNRGVTEVFF-BV13-BJ1	canonical
	clonotype220	N5	NKT2	1	TRAV11D*01,TRAV11*01	TRAJ18*01	TRBV13-2*01	TRBJ1-1*01	CVVGDRGSALGRLHF-AV11-AJ18	CASGERDRGPTEVFF-BV13-BJ1	canonical
	clonotype221	N1	NKTp	1	TRAV11D*01,TRAV11*01	TRAJ18*01	TRBV13-1*02	TRBJ1-5*01	CVVGDRGSALGRLHF-AV11-AJ18	CASSGDGQAPLF-BV13-BJ1	canonical
	clonotype222	N4	NKT2	1	TRAV11D*01,TRAV11*01	TRAJ18*01	TRBV13-2*01	TRBJ2-5*01	CVVGDRGSALGRLHF-AV11-AJ18	CASGAHDWGGNQDTQYF-BV13-BJ2	canonical
	clonotype223	N5	NKT2	1	TRAV11D*01,TRAV11*01	TRAJ18*01	TRBV31*01	TRBJ2-1*01	CVVGDRGSALGRLHF-AV11-AJ18	CAWSPDRAEQFF-BV31-BJ2	noncanonical
	clonotype224	N5	NKT2	1	TRAV11D*01,TRAV11*01	TRAJ18*01	TRBV29*01	TRBJ2-2*01	CVVGDRGSALGRLHF-AV11-AJ18	CASRGTSNTGQLYF-BV29-BJ2	canonical
	clonotype225	N2	NKT1	1	TRAV11D*01,TRAV11*01	TRAJ18*01	TRBV13-1*02	TRBJ2-7*01	CVVGDRGSALGRLHF-AV11-AJ18	CASSDGGAPFEQYF-BV13-BJ2	canonical
	clonotype226	N5	NKT2	1	TRAV11D*01,TRAV11*01	TRAJ18*01	TRBV1*01	TRBJ1-4*02	CVVGDRGSALGRLHF-AV11-AJ18	CSADPQGVSNERLFF-BV1-BJ1	canonical
	clonotype227	N3	NKT2	1	TRAV11D*01,TRAV11*01	TRAJ18*01	TRBV13-2*01	TRBJ2-4*01	CVVGDRGSALGRLHF-AV11-AJ18	CASGERGASQNTLYF-BV13-BJ2	canonical
	clonotype228	N2	NKT1	1	TRAV11D*01,TRAV11*01	TRAJ18*01	TRBV13-2*01	TRBJ2-2*01	CVVGDRGSALGRLHF-AV11-AJ18	CATGTGGSGQLYF-BV13-BJ2	canonical
	clonotype229	N3	NKT2	1	TRAV11D*01,TRAV11*01	TRAJ18*01	TRBV13-2*01	TRBJ1-2*01	CVVGDRGSALGRLHF-AV11-AJ18	CASGEGQGQSDYTF-BV13-BJ1	canonical
	clonotype23	N5	NKT2	1	TRAV11D*01,TRAV11*01	TRAJ18*01	TRBV13-2*01	TRBJ2-7*01	CVVGDRGSALGRLHF-AV11-AJ18	CASGDTGSSYEQYF-BV13-BJ2	canonical
	clonotype230	N5,N3,N4	NKT2	5	TRAV11D*01,TRAV11*01	TRAJ18*01	TRBV29*01	TRBJ2-4*01	CVVGDRGSALGRLHF-AV11-AJ18	CASSPPGLGDQNTLYF-BV29-BJ2	canonical
	clonotype231	N4	NKT2	1	TRAV11D*01,TRAV11*01	TRAJ18*01	TRBV13-2*01	TRBJ1-2*01	CVVGDRGSALGRLHF-AV11-AJ18	CASGDGTGGGSDYTF-BV13-BJ1	canonical
	clonotype232	N3	NKT2	1	TRAV11D*01,TRAV11*01	TRAJ18*01	TRBV13-3*01	TRBJ2-1*01	CVVGDRGSALGRLHF-AV11-AJ18	CASSELGQNYAEQFF-BV13-BJ2	canonical
	clonotype233	N5	NKT2	1	TRAV11D*01,TRAV11*01	TRAJ18*01	TRBV13-1*02	TRBJ1-2*01	CVVGDRGSALGRLHF-AV11-AJ18	CASSDGTGNSDYTF-BV13-BJ1	canonical
	clonotype234	N3	NKT2	1	TRAV11D*01,TRAV11*01	TRAJ18*01	TRBV13-2*01	TRBJ1-5*01	CVVGDRGSALGRLHF-AV11-AJ18	CASGGQDNQAPLF-BV13-BJ1	canonical
	clonotype235	N3	NKT2	1	TRAV11D*01,TRAV11*01	TRAJ18*01	TRBV13-3*01	TRBJ1-6*01	CVVGDRGSALGRLHF-AV11-AJ18	CASSDHGGNSYNSPLYF-BV13-BJ1	canonical
	clonotype236	N5	NKT2	1	TRAV11D*01,TRAV11*01	TRAJ18*01	TRBV13-2*01	TRBJ2-1*01	CVVGDRGSALGRLHF-AV11-AJ18	CASGGTGDYAEQFF-BV13-BJ2	canonical
	clonotype237	N3	NKT2	2	TRAV11D*01,TRAV11*01	TRAJ18*01	TRBV13-2*01	TRBJ1-5*01	CVVGDRGSALGRLHF-AV11-AJ18	CASGDQNQAPLF-BV13-BJ1	canonical
	clonotype238	N1	NKTp	1	TRAV11D*01,TRAV11*01	TRAJ18*01	TRBV13-1*02	TRBJ1-5*01	CVVGDRGSALGRLHF-AV11-AJ18	CASSDSNNQAPLF-BV13-BJ1	canonical
	clonotype239	N3	NKT2	1	TRAV11D*01,TRAV11*01	TRAJ18*01	TRBV13-2*01	TRBJ2-7*01	CVVGDRGSALGRLHF-AV11-AJ18	CASGDPWGGSYEQYF-BV13-BJ2	canonical
	clonotype24	N3	NKT2	1	TRAV11D*01,TRAV11*01	TRAJ18*01	TRBV13-2*01	TRBJ2-5*01	CVVGDRGSALGRLHF-AV11-AJ18	CASGDALGGADTQYF-BV13-BJ2	canonical
	clonotype240	N3,N1	NKT2,NKTp	2	TRAV11D*01,TRAV11*01	TRAJ18*01	TRBV13-2*01	TRBJ2-7*01	CVVGDRGSALGRLHF-AV11-AJ18	CASGELLGQGSYEQYF-BV13-BJ2	canonical
	clonotype241	N5	NKT2	1	TRAV11D*01,TRAV11*01	TRAJ18*01	TRBV13-3*01	TRBJ2-7*01	CVVGDRGSALGRLHF-AV11-AJ18	CASNGLGGSYEQYF-BV13-BJ2	canonical
	clonotype242	N3	NKT2	1	TRAV11D*01,TRAV11*01	TRAJ18*01	TRBV13-2*01	TRBJ1-1*01	CVVGDRGSALGRLHF-AV11-AJ18	CASGLRDRANTEVFF-BV13-BJ1	canonical
	clonotype243	N2	NKT1	1	TRAV11D*01,TRAV11*01	TRAJ18*01	TRBV13-2*01	TRBJ2-5*01	CVVGDRGSALGRLHF-AV11-AJ18	CASGAGLGGREDTQYF-BV13-BJ2	canonical
	clonotype244	N5	NKT2	1	TRAV11D*01,TRAV11*01	TRAJ18*01	TRBV1*01	TRBJ1-1*01	CVVGDRGSALGRLHF-AV11-AJ18	CSADGGEDTEVFF-BV1-BJ1	canonical
	clonotype245	N3	NKT2	1	TRAV11D*01,TRAV11*01	TRAJ18*01	TRBV13-2*01	TRBJ2-7*01	CVVGDRGSALGRLHF-AV11-AJ18	CASGEPLGGYEQYF-BV13-BJ2	canonical
	clonotype246	N3	NKT2	1	TRAV11D*01,TRAV11*01	TRAJ18*01	TRBV13-2*01	TRBJ2-1*01	CVVGDRGSALGRLHF-AV11-AJ18	CASGDAGLGGYAEQFF-BV13-BJ2	canonical
	clonotype247	N5	NKT2	1	TRAV11D*01,TRAV11*01	TRAJ18*01	TRBV5*01	TRBJ2-5*01	CVVGDRGSALGRLHF-AV11-AJ18	CASSHTGGIQDTQYF-BV5-BJ2	noncanonical
	clonotype248	N3	NKT2	1	TRAV11D*01,TRAV11*01	TRAJ18*01	TRBV13-2*01	TRBJ1-3*01	CVVGDRGSALGRLHF-AV11-AJ18	CASGDAGSGNTLYF-BV13-BJ1	canonical
	clonotype249	N5	NKT2	1	TRAV11D*01,TRAV11*01	TRAJ18*01	TRBV13-2*01	TRBJ1-5*01	CVVGDRGSALGRLHF-AV11-AJ18	CASGQGNQAPLF-BV13-BJ1	canonical
	clonotype25	N2	NKT1	1	TRAV11D*01,TRAV11*01	TRAJ18*01	TRBV13-2*01	TRBJ2-3*01	CVVGDRGSALGRLHF-AV11-AJ18	CASGGTGGAETLYF-BV13-BJ2	canonical
	clonotype250	N1	NKTp	1	TRAV11D*01,TRAV11*01	TRAJ18*01	TRBV29*01	TRBJ2-3*01	CVVGDRGSALGRLHF-AV11-AJ18	CASSLGGGADAETLYF-BV29-BJ2	canonical
	clonotype251	N5,N3,N4	NKT2	5	TRAV11D*01,TRAV11*01	TRAJ18*01	TRBV13-2*01	TRBJ1-3*01	CVVGDRGSALGRLHF-AV11-AJ18	CASGDARRAGNTLYF-BV13-BJ1	canonical
	clonotype252	N5	NKT2	1	TRAV11D*01,TRAV11*01	TRAJ18*01	TRBV13-2*01	TRBJ2-1*01	CVVGDRGSALGRLHF-AV11-AJ18	CASGDAADRGSYAEQFF-BV13-BJ2	canonical
	clonotype253	N3	NKT2	1	TRAV11D*01,TRAV11*01	TRAJ18*01	TRBV4*01	TRBJ2-3*01	CVVGDRGSALGRLHF-AV11-AJ18	CASSPGLGGGETLYF-BV4-BJ2	noncanonical
	clonotype254	N3	NKT2	1	TRAV11D*01,TRAV11*01	TRAJ18*01	TRBV13-2*01	TRBJ1-5*01	CVVGDRGSALGRLHF-AV11-AJ18	CASGDAGGNNQAPLF-BV13-BJ1	canonical
	clonotype255	N5	NKT2	1	TRAV11D*01,TRAV11*01	TRAJ18*01	TRBV13-1*02	TRBJ1-3*01	CVVGDRGSALGRLHF-AV11-AJ18	CASSDATGASGNTLYF-BV13-BJ1	canonical
	clonotype256	N5	NKT2	1	TRAV11D*01,TRAV11*01	TRAJ18*01	TRBV13-2*01	TRBJ1-3*01	CVVGDRGSALGRLHF-AV11-AJ18	CASGDRGDSGNTLYF-BV13-BJ1	canonical
	clonotype257	N3	NKT2	1	TRAV11D*01,TRAV11*01	TRAJ18*01	TRBV13-2*01	TRBJ1-5*01	CVVGDRGSALGRLHF-AV11-AJ18	CASGEPGTNNNQAPLF-BV13-BJ1	canonical
	clonotype258	N3	NKT2	1	TRAV11D*01,TRAV11*01	TRAJ18*01	TRBV29*01	TRBJ1-1*01	CVVGDRGSALGRLHF-AV11-AJ18	CASSSRDDTEVFF-BV29-BJ1	canonical
	clonotype259	N2	NKT1	1	TRAV11D*01,TRAV11*01	TRAJ18*01	TRBV13-2*01	TRBJ2-5*01	CVVGDRGSALGRLHF-AV11-AJ18	CASGTGEDTQYF-BV13-BJ2	canonical
	clonotype26	N5	NKT2	1	TRAV11D*01,TRAV11*01	TRAJ18*01	TRBV13-2*01	TRBJ2-5*01	CVVGDRGSALGRLHF-AV11-AJ18	CATRLGGNTQYF-BV13-BJ2	canonical
	clonotype260	N5	NKT2	1	TRAV11D*01,TRAV11*01	TRAJ18*01	TRBV13-1*02	TRBJ2-7*01	CVVGDRGSALGRLHF-AV11-AJ18	CASSAAGGVQYF-BV13-BJ2	canonical
	clonotype261	N5	NKT2	1	TRAV11D*01,TRAV11*01	TRAJ18*01	TRBV13-2*01	TRBJ2-1*01	CVVGDRGSALGRLHF-AV11-AJ18	CASGDLGGNYAEQFF-BV13-BJ2	canonical
	clonotype262	N1	NKTp	1	TRAV11D*01,TRAV11*01	TRAJ18*01	TRBV29*01	TRBJ1-5*01	CVVGDRGSALGRLHF-AV11-AJ18	CASSQTDNNQAPLF-BV29-BJ1	canonical
	clonotype263	N3,N7	NKT2,NKT17	2	TRAV11D*01,TRAV11*01	TRAJ18*01	TRBV13-1*02	TRBJ1-5*01	CVVGDRGSALGRLHF-AV11-AJ18	CASSAGQNNQAPLF-BV13-BJ1	canonical
	clonotype264	N2	NKT1	1	TRAV11D*01,TRAV11*01	TRAJ18*01	TRBV13-2*01	TRBJ2-7*01	CVVGDRGSALGRLHF-AV11-AJ18	CASGGGNEQYF-BV13-BJ2	canonical
	clonotype265	N5	NKT2	1	TRAV11D*01,TRAV11*01	TRAJ18*01	TRBV4*01	TRBJ2-3*01	CVVGDRGSALGRLHF-AV11-AJ18	CASSPGLGGSAETLYF-BV4-BJ2	noncanonical
	clonotype266	N5	NKT2	1	TRAV11D*01,TRAV11*01	TRAJ18*01	TRBV13-1*02	TRBJ2-3*01	CVVGDRGSALGRLHF-AV11-AJ18	CASRDRGAETLYF-BV13-BJ2	canonical
	clonotype267	N1	NKTp	1	TRAV11D*01,TRAV11*01	TRAJ18*01	TRBV13-2*01	TRBJ1-5*01	CVVGDRGSALGRLHF-AV11-AJ18	CASGDAPDRNNNQAPLF-BV13-BJ1	canonical
	clonotype268	N3	NKT2	1	TRAV11D*01,TRAV11*01	TRAJ18*01	TRBV13-2*01	TRBJ1-1*01	CVVGDRGSALGRLHF-AV11-AJ18	CASGPGQGPNTEVFF-BV13-BJ1	canonical
	clonotype269	N3,N7	NKT2,NKT17	2	TRAV11D*01,TRAV11*01	TRAJ18*01	TRBV13-2*01	TRBJ1-3*01	CVVGDRGSALGRLHF-AV11-AJ18	CASGDENSGNTLYF-BV13-BJ1	canonical
	clonotype27	N5	NKT2	1	TRAV11D*01,TRAV11*01	TRAJ18*01	TRBV13-2*01	TRBJ2-7*01	CVVGDRGSALGRLHF-AV11-AJ18	CASGDPTGGEYEQYF-BV13-BJ2	canonical
	clonotype270	N5	NKT2	1	TRAV11D*01,TRAV11*01	TRAJ18*01	TRBV13-2*01	TRBJ2-1*01	CVVGDRGSALGRLHF-AV11-AJ18	CAISRDNYAEQFF-BV13-BJ2	canonical
	clonotype271	N5	NKT2	1	TRAV11D*01,TRAV11*01	TRAJ18*01	TRBV5*01	TRBJ2-4*01	CVVGDRGSALGRLHF-AV11-AJ18	CASSQDWGVQNTLYF-BV5-BJ2	noncanonical
	clonotype272	N3	NKT2	1	TRAV11D*01,TRAV11*01	TRAJ18*01	TRBV13-2*01	TRBJ1-5*01	CVVGDRGSALGRLHF-AV11-AJ18	CASGDGGAGNQAPLF-BV13-BJ1	canonical
	clonotype273	N3	NKT2	1	TRAV11D*01,TRAV11*01	TRAJ18*01	TRBV29*01	TRBJ1-2*01	CVVGDRGSALGRLHF-AV11-AJ18	CASSTDRANSDYTF-BV29-BJ1	canonical
	clonotype274	N3	NKT2	1	TRAV11D*01,TRAV11*01	TRAJ18*01	TRBV13-2*01	TRBJ1-5*01	CVVGDRGSALGRLHF-AV11-AJ18	CASGNPGTNNQAPLF-BV13-BJ1	canonical
	clonotype275	N3	NKT2	1	TRAV11D*01,TRAV11*01	TRAJ18*01	TRBV29*01	TRBJ2-3*01	CVVGDRGSALGRLHF-AV11-AJ18	CASSFPDWGGAETLYF-BV29-BJ2	canonical
	clonotype276	N3	NKT2	1	TRAV11D*01,TRAV11*01	TRAJ18*01	TRBV13-2*01	TRBJ1-3*01	CVVGDRGSALGRLHF-AV11-AJ18	CASGETGVSGNTLYF-BV13-BJ1	canonical
	clonotype277	N3	NKT2	2	TRAV11D*01,TRAV11*01	TRAJ18*01	TRBV13-2*01	TRBJ1-1*01	CVVGDRGSALGRLHF-AV11-AJ18	CASGDVGAEVFF-BV13-BJ1	canonical
	clonotype278	N3	NKT2	1	TRAV11D*01,TRAV11*01	TRAJ18*01	TRBV29*01	TRBJ2-1*01	CVVGDRGSALGRLHF-AV11-AJ18	CASSLRGPAEQFF-BV29-BJ2	canonical
	clonotype279	N7	NKT17	1	TRAV11D*01,TRAV11*01	TRAJ18*01	TRBV13-1*02	TRBJ1-2*01	CVVGDRGSALGRLHF-AV11-AJ18	CASSEGGHSDYTF-BV13-BJ1	canonical
	clonotype28	N1	NKTp	1	TRAV11D*01,TRAV11*01	TRAJ18*01	TRBV13-1*02	TRBJ2-3*01	CVVGDRGSALGRLHF-AV11-AJ18	CASSDGTSAETLYF-BV13-BJ2	canonical
	clonotype280	N5	NKT2	1	TRAV11D*01,TRAV11*01	TRAJ18*01	TRBV17*01	TRBJ2-1*01	CVVGDRGSALGRLHF-AV11-AJ18	CASSRDRDNYAEQFF-BV17-BJ2	noncanonical
	clonotype281	N3	NKT2	1	TRAV11D*01,TRAV11*01	TRAJ18*01	TRBV13-2*01	TRBJ2-5*01	CVVGDRGSALGRLHF-AV11-AJ18	CASGGTGVDTQYF-BV13-BJ2	canonical
	clonotype282	N2	NKT1	1	TRAV11D*01,TRAV11*01	TRAJ18*01	TRBV13-2*01	TRBJ1-2*01	CVVGDRGSALGRLHF-AV11-AJ18	CASGAGTGGNSDYTF-BV13-BJ1	canonical
	clonotype283	N3	NKT2	1	TRAV11D*01,TRAV11*01	TRAJ18*01	TRBV13-3*01	TRBJ1-6*01	CVVGDRGSALGRLHF-AV11-AJ18	CASMPGTAYNSPLYF-BV13-BJ1	canonical
	clonotype284	N1	NKTp	1	TRAV11D*01,TRAV11*01	TRAJ18*01	TRBV13-2*01	TRBJ2-4*01	CVVGDRGSALGRLHF-AV11-AJ18	CASGDNISQNTLYF-BV13-BJ2	canonical
	clonotype285	N5	NKT2	1	TRAV11D*01,TRAV11*01	TRAJ18*01	TRBV13-2*01	TRBJ1-4*02	CVVGDRGSALGRLHF-AV11-AJ18	CASGGTELNERLFF-BV13-BJ1	canonical
	clonotype286	N5	NKT2	1	TRAV11D*01,TRAV11*01	TRAJ18*01	TRBV13-2*01	TRBJ1-2*01	CVVGDRGSALGRLHF-AV11-AJ18	CASGERDRGNSDYTF-BV13-BJ1	canonical
	clonotype287	N5	NKT2	1	TRAV11D*01,TRAV11*01	TRAJ18*01	TRBV15*01	TRBJ1-5*01	CVVGDRGSALGRLHF-AV11-AJ18	CASKTGGCNQAPLF-BV15-BJ1	noncanonical
	clonotype288	N1	NKTp	1	TRAV11D*01,TRAV11*01	TRAJ18*01	TRBV13-2*01	TRBJ2-1*01	CVVGDRGSALGRLHF-AV11-AJ18	CASGDMGENYAEQFF-BV13-BJ2	canonical
	clonotype289	N3	NKT2	1	TRAV11D*01,TRAV11*01	TRAJ18*01	TRBV13-3*01	TRBJ1-5*01	CVVGDRGSALGRLHF-AV11-AJ18	CASSDAGGGNQAPLF-BV13-BJ1	canonical
	clonotype29	N3	NKT2	1	TRAV11D*01,TRAV11*01	TRAJ18*01	TRBV1*01	TRBJ1-1*01	CVVGDRGSALGRLHF-AV11-AJ18	CSADSGTGNTEVFF-BV1-BJ1	canonical
	clonotype290	N5	NKT2	1	TRAV11D*01,TRAV11*01	TRAJ18*01	TRBV1*01	TRBJ2-3*01	CVVGDRGSALGRLHF-AV11-AJ18	CSGRSAETLYF-BV1-BJ2	canonical
	clonotype291	N1	NKTp	1	TRAV11D*01,TRAV11*01	TRAJ18*01	TRBV13-1*02	TRBJ2-1*01	CVVGDRGSALGRLHF-AV11-AJ18	CASSDAGQNYAEQFF-BV13-BJ2	canonical
	clonotype292	N5	NKT2	1	TRAV11D*01,TRAV11*01	TRAJ18*01	TRBV13-1*02	TRBJ1-5*01	CVVGDRGSALGRLHF-AV11-AJ18	CASSARDNNQAPLF-BV13-BJ1	canonical
	clonotype293	N5	NKT2	1	TRAV11D*01,TRAV11*01	TRAJ18*01	TRBV13-2*01	TRBJ1-3*01	CVVGDRGSALGRLHF-AV11-AJ18	CASGDPDNSGNTLYF-BV13-BJ1	canonical
	clonotype294	N5	NKT2	1	TRAV11D*01,TRAV11*01	TRAJ18*01	TRBV29*01	TRBJ2-5*01	CVVGDRGSALGRLHF-AV11-AJ18	CASSLYQNQDTQYF-BV29-BJ2	canonical
	clonotype295	N5	NKT2	1	TRAV11D*01,TRAV11*01	TRAJ18*01	TRBV13-2*01	TRBJ2-7*01	CVVGDRGSALGRLHF-AV11-AJ18	CASGEGLGVYEQYF-BV13-BJ2	canonical
	clonotype296	N3	NKT2	1	TRAV11D*01,TRAV11*01	TRAJ18*01	TRBV13-2*01	TRBJ2-1*01	CVVGDRGSALGRLHF-AV11-AJ18	CASGDAGGGDYAEQFF-BV13-BJ2	canonical
	clonotype297	N5	NKT2	1	TRAV11D*01,TRAV11*01	TRAJ18*01	TRBV17*01	TRBJ2-4*01	CVVGDRGSALGRLHF-AV11-AJ18	CASSSGFSQNTLYF-BV17-BJ2	noncanonical
	clonotype298	N5	NKT2	1	TRAV11D*01,TRAV11*01	TRAJ18*01	TRBV29*01	TRBJ1-4*02	CVVGDRGSALGRLHF-AV11-AJ18	CASSLRISNERLFF-BV29-BJ1	canonical
	clonotype299	N3	NKT2	1	TRAV11D*01,TRAV11*01	TRAJ18*01	TRBV13-2*01	TRBJ2-5*01	CVVGDRGSALGRLHF-AV11-AJ18	CASGAPGQQDTQYF-BV13-BJ2	canonical
	clonotype3	N3	NKT2	1	TRAV11D*01,TRAV11*01	TRAJ18*01	TRBV29*01	TRBJ1-3*01	CVVGDRGSALGRLHF-AV11-AJ18	CASGRLSGNTLYF-BV29-BJ1	canonical
	clonotype30	N1	NKTp	1	TRAV11D*01,TRAV11*01	TRAJ18*01	TRBV13-2*01	TRBJ2-1*01	CVVGDRGSALGRLHF-AV11-AJ18	CASGAPGQNYAEQFF-BV13-BJ2	canonical
	clonotype300	N2	NKT1	1	TRAV11D*01,TRAV11*01	TRAJ18*01	TRBV13-2*01	TRBJ2-1*01	CVVGDRGSALGRLHF-AV11-AJ18	CASRDWGDNYAEQFF-BV13-BJ2	canonical
	clonotype301	N5	NKT2	1	TRAV11D*01,TRAV11*01	TRAJ18*01	TRBV13-2*01	TRBJ1-1*01	CVVGDRGSALGRLHF-AV11-AJ18	CASGDGTGPNTEVFF-BV13-BJ1	canonical
	clonotype302	N5	NKT2	1	TRAV11D*01,TRAV11*01	TRAJ18*01	TRBV13-2*01	TRBJ1-3*01	CVVGDRGSALGRLHF-AV11-AJ18	CASGEIRDRGGNTLYF-BV13-BJ1	canonical
	clonotype303	N4	NKT2	1	TRAV11D*01,TRAV11*01	TRAJ18*01	TRBV29*01	TRBJ1-5*01	CVVGDRGSALGRLHF-AV11-AJ18	CASSRGQSRQAPLF-BV29-BJ1	canonical
	clonotype304	N3	NKT2	1	TRAV11D*01,TRAV11*01	TRAJ18*01	TRBV29*01	TRBJ1-3*01	CVVGDRGSALGRLHF-AV11-AJ18	CASSFRDRVGNTLYF-BV29-BJ1	canonical
	clonotype305	N3	NKT2	1	TRAV11D*01,TRAV11*01	TRAJ18*01	TRBV13-2*01	TRBJ1-4*02	CVVGDRGSALGRLHF-AV11-AJ18	CASGDATGFSNERLFF-BV13-BJ1	canonical
	clonotype306	N5	NKT2	1	TRAV11D*01,TRAV11*01	TRAJ18*01	TRBV13-2*01	TRBJ1-3*01	CVVGDRGSALGRLHF-AV11-AJ18	CASGDATGDGNTLYF-BV13-BJ1	canonical
	clonotype307	N5	NKT2	1	TRAV11D*01,TRAV11*01	TRAJ18*01	TRBV13-2*01	TRBJ1-2*01	CVVGDRGSALGRLHF-AV11-AJ18	CASGDADRPQNSDYTF-BV13-BJ1	canonical
	clonotype308	N4	NKT2	1	TRAV11D*01,TRAV11*01	TRAJ18*01	TRBV13-3*01	TRBJ1-2*01	CVVGDRGSALGRLHF-AV11-AJ18	CASRTPWSDYTF-BV13-BJ1	canonical
	clonotype309	N5	NKT2	1	TRAV11D*01,TRAV11*01	TRAJ18*01	TRBV13-2*01	TRBJ1-5*01	CVVGDRGSALGRLHF-AV11-AJ18	CASGDARDSQAPLF-BV13-BJ1	canonical
	clonotype31	N5	NKT2	1	TRAV11D*01,TRAV11*01	TRAJ18*01	TRBV29*01	TRBJ2-7*01	CVVGDRGSALGRLHF-AV11-AJ18	CASSPREEQYF-BV29-BJ2	canonical
	clonotype310	N5	NKT2	1	TRAV11D*01,TRAV11*01	TRAJ18*01	TRBV13-1*02	TRBJ2-1*01	CVVGDRGSALGRLHF-AV11-AJ18	CASSDRDKYAEQFF-BV13-BJ2	canonical
	clonotype311	N6	NKT2	1	TRAV11D*01,TRAV11*01	TRAJ18*01	TRBV13-1*02	TRBJ1-1*01	CVVGDRGSALGRLHF-AV11-AJ18	CASSDAQTNTEVFF-BV13-BJ1	canonical
	clonotype312	N5	NKT2	1	TRAV11D*01,TRAV11*01	TRAJ18*01	TRBV29*01	TRBJ2-5*01	CVVGDRGSALGRLHF-AV11-AJ18	CASSPRQQDTQYF-BV29-BJ2	canonical
	clonotype313	N5,N3	NKT2	2	TRAV11D*01,TRAV11*01	TRAJ18*01	TRBV1*01	TRBJ1-5*01	CVVGDRGSALGRLHF-AV11-AJ18	CSAEQGYNNQAPLF-BV1-BJ1	canonical
	clonotype314	N5	NKT2	1	TRAV11D*01,TRAV11*01	TRAJ18*01	TRBV13-3*01	TRBJ2-7*01	CVVGDRGSALGRLHF-AV11-AJ18	CASSGTGGTYEQYF-BV13-BJ2	canonical
	clonotype315	N3	NKT2	1	TRAV11D*01,TRAV11*01	TRAJ18*01	TRBV13-1*02	TRBJ2-1*01	CVVGDRGSALGRLHF-AV11-AJ18	CASKGLGGYAEQFF-BV13-BJ2	canonical
	clonotype316	N2	NKT1	1	TRAV11D*01,TRAV11*01	TRAJ18*01	TRBV13-1*02	TRBJ2-1*01	CVVGDRGSALGRLHF-AV11-AJ18	CASSDALGDAEQFF-BV13-BJ2	canonical
	clonotype317	N3,N4	NKT2	10	TRAV11D*01,TRAV11*01	TRAJ18*01	TRBV1*01	TRBJ1-1*01	CVVGDRGSALGRLHF-AV11-AJ18	CSADNTEVFF-BV1-BJ1	canonical
	clonotype318	N1	NKTp	1	TRAV11D*01,TRAV11*01	TRAJ18*01	TRBV13-1*02	TRBJ2-7*01	CVVGDRGSALGRLHF-AV11-AJ18	CASSDAHEFEQYF-BV13-BJ2	canonical
	clonotype319	N3	NKT2	1	TRAV11D*01,TRAV11*01	TRAJ18*01	TRBV13-2*01	TRBJ2-1*01	CVVGDRGSALGRLHF-AV11-AJ18	CASGGGLGDAEQFF-BV13-BJ2	canonical
	clonotype32	N3	NKT2	1	TRAV11D*01,TRAV11*01	TRAJ18*01	TRBV13-1*02	TRBJ2-7*01	CVVGDRGSALGRLHF-AV11-AJ18	CASSPGLGGSYEQYF-BV13-BJ2	canonical
	clonotype320	N5	NKT2	1	TRAV11D*01,TRAV11*01	TRAJ18*01	TRBV13-2*01	TRBJ2-7*01	CVVGDRGSALGRLHF-AV11-AJ18	CASGGDRGNEQYF-BV13-BJ2	canonical
	clonotype321	N5	NKT2	1	TRAV11D*01,TRAV11*01	TRAJ18*01	TRBV1*01	TRBJ1-1*01	CVVGDRGSALGRLHF-AV11-AJ18	CSADGTANTEVFF-BV1-BJ1	canonical
	clonotype322	N3	NKT2	1	TRAV11D*01,TRAV11*01	TRAJ18*01	TRBV13-2*01	TRBJ2-7*01	CVVGDRGSALGRLHF-AV11-AJ18	CASGAGESSYEQYF-BV13-BJ2	canonical
	clonotype323	N3,N4	NKT2	3	TRAV11D*01,TRAV11*01	TRAJ18*01	TRBV13-2*01	TRBJ1-2*01	CVVGDRGSALGRLHF-AV11-AJ18	CASGDGTGGSDYTF-BV13-BJ1	canonical
	clonotype324	N3,N1	NKT2,NKTp	3	TRAV11D*01,TRAV11*01	TRAJ18*01	TRBV13-2*01	TRBJ1-4*02	CVVGDRGSALGRLHF-AV11-AJ18	CASGDVSLSNERLFF-BV13-BJ1	canonical
	clonotype325	N3	NKT2	1	TRAV11D*01,TRAV11*01	TRAJ18*01	TRBV13-2*01	TRBJ2-3*01	CVVGDRGSALGRLHF-AV11-AJ18	CASGDALAGGETLYF-BV13-BJ2	canonical
	clonotype326	N5	NKT2	1	TRAV11D*01,TRAV11*01	TRAJ18*01	TRBV13-2*01	TRBJ2-2*01	CVVGDRGSALGRLHF-AV11-AJ18	CASGDRGAHTGQLYF-BV13-BJ2	canonical
	clonotype327	N5	NKT2	1	TRAV11D*01,TRAV11*01	TRAJ18*01	TRBV13-1*02	TRBJ1-3*01	CVVGDRGSALGRLHF-AV11-AJ18	CASRGTGNSGNTLYF-BV13-BJ1	canonical
	clonotype328	N5	NKT2	2	TRAV11D*01,TRAV11*01	TRAJ18*01	TRBV1*01	TRBJ2-5*01	CVVGDRGSALGRLHF-AV11-AJ18	CSGTGGDTQYF-BV1-BJ2	canonical
	clonotype329	N3	NKT2	1	TRAV11D*01,TRAV11*01	TRAJ18*01	TRBV29*01	TRBJ1-5*01	CVVGDRGSALGRLHF-AV11-AJ18	CASQYNNQAPLF-BV29-BJ1	canonical
	clonotype33	N5,N2	NKT2,NKT1	2	TRAV11D*01,TRAV11*01	TRAJ18*01	TRBV13-2*01	TRBJ2-7*01	CVVGDRGSALGRLHF-AV11-AJ18	CASGDGQSSYEQYF-BV13-BJ2	canonical
	clonotype330	N1	NKTp	1	TRAV11D*01,TRAV11*01	TRAJ18*01	TRBV13-1*02	TRBJ2-7*01	CVVGDRGSALGRLHF-AV11-AJ18	CASSDAGLGGSYEQYF-BV13-BJ2	canonical
	clonotype331	N2	NKT1	1	TRAV11D*01,TRAV11*01	TRAJ18*01	TRBV13-2*01	TRBJ2-7*01	CVVGDRGSALGRLHF-AV11-AJ18	CASGAGDEQYF-BV13-BJ2	canonical
	clonotype332	N3	NKT2	2	TRAV11D*01,TRAV11*01	TRAJ18*01	TRBV29*01	TRBJ2-5*01	CVVGDRGSALGRLHF-AV11-AJ18	CASSRNQDTQYF-BV29-BJ2	canonical
	clonotype333	N5	NKT2	1	TRAV11D*01,TRAV11*01	TRAJ18*01	TRBV13-2*01	TRBJ2-7*01	CVVGDRGSALGRLHF-AV11-AJ18	CASGDADWGPSSYEQYF-BV13-BJ2	canonical
	clonotype334	N3	NKT2	1	TRAV11D*01,TRAV11*01	TRAJ18*01	TRBV29*01	TRBJ2-7*01	CVVGDRGSALGRLHF-AV11-AJ18	CASSPRDWGVEEQYF-BV29-BJ2	canonical
	clonotype335	N3	NKT2	1	TRAV11D*01,TRAV11*01	TRAJ18*01	TRBV13-1*02	TRBJ2-7*01	CVVGDRGSALGRLHF-AV11-AJ18	CASSDAARGEEQYF-BV13-BJ2	canonical
	clonotype336	N1	NKTp	1	TRAV11D*01,TRAV11*01	TRAJ18*01	TRBV13-2*01	TRBJ1-5*01	CVVGDRGSALGRLHF-AV11-AJ18	CASGDHNNQAPLF-BV13-BJ1	canonical
	clonotype337	N3,N5	NKT2	2	TRAV11D*01,TRAV11*01	TRAJ18*01	TRBV13-2*01	TRBJ2-5*01	CVVGDRGSALGRLHF-AV11-AJ18	CASGDGQKQDTQYF-BV13-BJ2	canonical
	clonotype338	N5	NKT2	1	TRAV11D*01,TRAV11*01	TRAJ18*01	TRBV13-2*01	TRBJ1-2*01	CVVGDRGSALGRLHF-AV11-AJ18	CASGESGASSDYTF-BV13-BJ1	canonical
	clonotype339	N5	NKT2	1	TRAV11D*01,TRAV11*01	TRAJ18*01	TRBV13-3*01	TRBJ2-7*01	CVVGDRGSALGRLHF-AV11-AJ18	CASSELGGRVEQYF-BV13-BJ2	canonical
	clonotype34	N6	NKT2	1	TRAV11D*01,TRAV11*01	TRAJ18*01	TRBV13-2*01	TRBJ1-2*01	CVVGDRGSALGRLHF-AV11-AJ18	CASGDATGNSDYTF-BV13-BJ1	canonical
	clonotype340	N3	NKT2	1	TRAV11D*01,TRAV11*01	TRAJ18*01	TRBV13-2*01	TRBJ1-4*02	CVVGDRGSALGRLHF-AV11-AJ18	CASGESNSNERLFF-BV13-BJ1	canonical
	clonotype341	N4	NKT2	1	TRAV11D*01,TRAV11*01	TRAJ18*01	TRBV13-2*01	TRBJ2-3*01	CVVGDRGSALGRLHF-AV11-AJ18	CASGGLGGTSAETLYF-BV13-BJ2	canonical
	clonotype342	N3	NKT2	1	TRAV11D*01,TRAV11*01	TRAJ18*01	TRBV13-2*01	TRBJ1-1*01	CVVGDRGSALGRLHF-AV11-AJ18	CASGAPDREVFF-BV13-BJ1	canonical
	clonotype343	N1	NKTp	1	TRAV11D*01,TRAV11*01	TRAJ18*01	TRBV13-2*01	TRBJ2-3*01	CVVGDRGSALGRLHF-AV11-AJ18	CASGDPGTGGAETLYF-BV13-BJ2	canonical
	clonotype344	N5,N4	NKT2	2	TRAV11D*01,TRAV11*01	TRAJ18*01	TRBV13-2*01	TRBJ1-4*02	CVVGDRGSALGRLHF-AV11-AJ18	CASGDAGGSNERLFF-BV13-BJ1	canonical
	clonotype345	N3	NKT2	1	TRAV11D*01,TRAV11*01	TRAJ18*01	TRBV13-2*01	TRBJ1-4*02	CVVGDRGSALGRLHF-AV11-AJ18	CASGDPISNERLFF-BV13-BJ1	canonical
	clonotype346	N4,N3	NKT2	2	TRAV11D*01,TRAV11*01	TRAJ18*01	TRBV13-2*01	TRBJ2-2*01	CVVGDRGSALGRLHF-AV11-AJ18	CASGNTGQLYF-BV13-BJ2	canonical
	clonotype347	N3	NKT2	1	TRAV11D*01,TRAV11*01	TRAJ18*01	TRBV13-2*01	TRBJ1-1*01	CVVGDRGSALGRLHF-AV11-AJ18	CASGTGEDTEVFF-BV13-BJ1	canonical
	clonotype348	N3	NKT2	2	TRAV11D*01,TRAV11*01	TRAJ18*01	TRBV1*01	TRBJ2-7*01	CVVGDRGSALGRLHF-AV11-AJ18	CSADLGYEQYF-BV1-BJ2	canonical
	clonotype349	N6	NKT2	1	TRAV11D*01,TRAV11*01	TRAJ18*01	TRBV13-2*01	TRBJ2-2*01	CVVGDRGSALGRLHF-AV11-AJ18	CASGEPGGENTGQLYF-BV13-BJ2	canonical
	clonotype35	N5	NKT2	1	TRAV11D*01,TRAV11*01	TRAJ18*01	TRBV1*01	TRBJ2-5*01	CVVGDRGSALGRLHF-AV11-AJ18	CSADRLGDTQYF-BV1-BJ2	canonical
	clonotype350	N5,N3	NKT2	2	TRAV11D*01,TRAV11*01	TRAJ18*01	TRBV13-2*01	TRBJ1-2*01	CVVGDRGSALGRLHF-AV11-AJ18	CASGEQGGSDYTF-BV13-BJ1	canonical
	clonotype351	N5	NKT2	1	TRAV11D*01,TRAV11*01	TRAJ18*01	TRBV13-2*01	TRBJ1-6*01	CVVGDRGSALGRLHF-AV11-AJ18	CASGDQNSPLYF-BV13-BJ1	canonical
	clonotype352	N5	NKT2	1	TRAV11D*01,TRAV11*01	TRAJ18*01	TRBV29*01	TRBJ2-7*01	CVVGDRGSALGRLHF-AV11-AJ18	CASSPDRYEQYF-BV29-BJ2	canonical
	clonotype353	N1	NKTp	1	TRAV11D*01,TRAV11*01	TRAJ18*01	TRBV1*01	TRBJ2-1*01	CVVGDRGSALGRLHF-AV11-AJ18	CSADNAEQFF-BV1-BJ2	canonical
	clonotype354	N2	NKT1	1	TRAV11D*01,TRAV11*01	TRAJ18*01	TRBV13-2*01	TRBJ2-7*01	CVVGDRGSALGRLHF-AV11-AJ18	CASGDAEGALYEQYF-BV13-BJ2	canonical
	clonotype355	N3	NKT2	1	TRAV11D*01,TRAV11*01	TRAJ18*01	TRBV13-1*02	TRBJ2-7*01	CVVGDRGSALGRLHF-AV11-AJ18	CASSPWEGPYEQYF-BV13-BJ2	canonical
	clonotype356	N1	NKTp	1	TRAV11D*01,TRAV11*01	TRAJ18*01	TRBV13-2*01	TRBJ1-3*01	CVVGDRGSALGRLHF-AV11-AJ18	CASGETGRSSGNTLYF-BV13-BJ1	canonical
	clonotype357	N1	NKTp	1	TRAV11D*01,TRAV11*01	TRAJ18*01	TRBV29*01	TRBJ2-3*01	CVVGDRGSALGRLHF-AV11-AJ18	CASSSVGSAETLYF-BV29-BJ2	canonical
	clonotype358	N3	NKT2	1	TRAV11D*01,TRAV11*01	TRAJ18*01	TRBV29*01	TRBJ2-1*01	CVVGDRGSALGRLHF-AV11-AJ18	CASSLPDYAEQFF-BV29-BJ2	canonical
	clonotype359	N4	NKT2	1	TRAV11D*01,TRAV11*01	TRAJ18*01	TRBV13-1*02	TRBJ1-4*02	CVVGDRGSALGRLHF-AV11-AJ18	CASTTISNERLFF-BV13-BJ1	canonical
	clonotype36	N3	NKT2	1	TRAV11D*01,TRAV11*01	TRAJ18*01	TRBV13-2*01	TRBJ2-7*01	CVVGDRGSALGRLHF-AV11-AJ18	CASGEGTGGTYEQYF-BV13-BJ2	canonical
	clonotype360	N5	NKT2	1	TRAV11D*01,TRAV11*01	TRAJ18*01	TRBV13-1*02	TRBJ1-5*01	CVVGDRGSALGRLHF-AV11-AJ18	CASSDALQNNNQAPLF-BV13-BJ1	canonical
	clonotype361	N2	NKT1	1	TRAV11D*01,TRAV11*01	TRAJ18*01	TRBV5*01	TRBJ2-5*01	CVVGDRGSALGRLHF-AV11-AJ18	CASSQDWRGQDTQYF-BV5-BJ2	noncanonical
	clonotype362	N5	NKT2	1	TRAV11D*01,TRAV11*01	TRAJ18*01	TRBV13-2*01	TRBJ2-7*01	CVVGDRGSALGRLHF-AV11-AJ18	CASGDGDWGGREQYF-BV13-BJ2	canonical
	clonotype363	N5	NKT2	1	TRAV11D*01,TRAV11*01	TRAJ18*01	TRBV13-1*02	TRBJ2-3*01	CVVGDRGSALGRLHF-AV11-AJ18	CASSDVGGSSAETLYF-BV13-BJ2	canonical
	clonotype364	N5	NKT2	1	TRAV11D*01,TRAV11*01	TRAJ18*01	TRBV29*01	TRBJ2-1*01	CVVGDRGSALGRLHF-AV11-AJ18	CASTGQGNYAEQFF-BV29-BJ2	canonical
	clonotype365	N5	NKT2	1	TRAV11D*01,TRAV11*01	TRAJ18*01	TRBV13-2*01	TRBJ2-7*01	CVVGDRGSALGRLHF-AV11-AJ18	CASGDTGTPSYEQYF-BV13-BJ2	canonical
	clonotype366	N3	NKT2	1	TRAV11D*01,TRAV11*01	TRAJ18*01	TRBV13-2*01	TRBJ2-3*01	CVVGDRGSALGRLHF-AV11-AJ18	CASGERGLYF-BV13-BJ2	canonical
	clonotype367	N3,N1	NKT2,NKTp	2	TRAV11D*01,TRAV11*01	TRAJ18*01	TRBV13-2*01	TRBJ2-1*01	CVVGDRGSALGRLHF-AV11-AJ18	CASGDGGTGGNYAEQFF-BV13-BJ2	canonical
	clonotype368	N5	NKT2	1	TRAV11D*01,TRAV11*01	TRAJ18*01	TRBV13-2*01	TRBJ2-1*01	CVVGDRGSALGRLHF-AV11-AJ18	CASGDAKDWGVAEQFF-BV13-BJ2	canonical
	clonotype369	N5,N3	NKT2	2	TRAV11D*01,TRAV11*01	TRAJ18*01	TRBV13-2*01	TRBJ2-2*01	CVVGDRGSALGRLHF-AV11-AJ18	CASGDAGGANTGQLYF-BV13-BJ2	canonical
	clonotype37	N4	NKT2	1	TRAV11D*01,TRAV11*01	TRAJ18*01	TRBV1*01	TRBJ1-4*02	CVVGDRGSALGRLHF-AV11-AJ18	CSADGGASNERLFF-BV1-BJ1	canonical
	clonotype370	N5	NKT2	3	TRAV11D*01,TRAV11*01	TRAJ18*01	TRBV13-2*01	TRBJ2-3*01	CVVGDRGSALGRLHF-AV11-AJ18	CASGGDRGSAETLYF-BV13-BJ2	canonical
	clonotype371	N2	NKT1	1	TRAV11D*01,TRAV11*01	TRAJ18*01	TRBV13-1*02	TRBJ2-1*01	CVVGDRGSALGRLHF-AV11-AJ18	CASSTDYAEQFF-BV13-BJ2	canonical
	clonotype372	N5	NKT2	1	TRAV11D*01,TRAV11*01	TRAJ18*01	TRBV29*01	TRBJ2-4*01	CVVGDRGSALGRLHF-AV11-AJ18	CASRGLGQNTLYF-BV29-BJ2	canonical
	clonotype373	N5	NKT2	1	TRAV11D*01,TRAV11*01	TRAJ18*01	TRBV13-3*01	TRBJ2-7*01	CVVGDRGSALGRLHF-AV11-AJ18	CASSDALWGYEQYF-BV13-BJ2	canonical
	clonotype374	N3	NKT2	1	TRAV11D*01,TRAV11*01	TRAJ18*01	TRBV13-2*01	TRBJ1-5*01	CVVGDRGSALGRLHF-AV11-AJ18	CASGDAEDNNQAPLF-BV13-BJ1	canonical
	clonotype375	N5	NKT2	1	TRAV11D*01,TRAV11*01	TRAJ18*01	TRBV1*01	TRBJ1-1*01	CVVGDRGSALGRLHF-AV11-AJ18	CSGTDTEVFF-BV1-BJ1	canonical
	clonotype376	N5,N1,N7	NKT2,NKTp,NKT17	3	TRAV11D*01,TRAV11*01	TRAJ18*01	TRBV13-2*01	TRBJ1-5*01	CVVGDRGSALGRLHF-AV11-AJ18	CASGDWDRDNQAPLF-BV13-BJ1	canonical
	clonotype377	N1	NKTp	1	TRAV11D*01,TRAV11*01	TRAJ18*01	TRBV13-2*01	TRBJ1-5*01	CVVGDRGSALGRLHF-AV11-AJ18	CASGDAPRGRAPLF-BV13-BJ1	canonical
	clonotype378	N3	NKT2	1	TRAV11D*01,TRAV11*01	TRAJ18*01	TRBV13-2*01	TRBJ2-5*01	CVVGDRGSALGRLHF-AV11-AJ18	CASGEWLGGDQDTQYF-BV13-BJ2	canonical
	clonotype379	N3	NKT2	1	TRAV11D*01,TRAV11*01	TRAJ18*01	TRBV13-3*01	TRBJ2-7*01	CVVGDRGSALGRLHF-AV11-AJ18	CASSDDEGGLGQYF-BV13-BJ2	canonical
	clonotype38	N3,N1	NKT2,NKTp	2	TRAV11D*01,TRAV11*01	TRAJ18*01	TRBV13-2*01	TRBJ2-7*01	CVVGDRGSALGRLHF-AV11-AJ18	CASGDVLGAIYEQYF-BV13-BJ2	canonical
	clonotype380	N5	NKT2	1	TRAV11D*01,TRAV11*01	TRAJ18*01	TRBV13-1*02	TRBJ1-3*01	CVVGDRGSALGRLHF-AV11-AJ18	CASSGTDSGNTLYF-BV13-BJ1	canonical
	clonotype381	N5	NKT2	1	TRAV11D*01,TRAV11*01	TRAJ18*01	TRBV13-2*01	TRBJ1-1*01	CVVGDRGSALGRLHF-AV11-AJ18	CASGEGRGNTEVFF-BV13-BJ1	canonical
	clonotype382	N5	NKT2	1	TRAV11D*01,TRAV11*01	TRAJ18*01	TRBV1*01	TRBJ1-4*02	CVVGDRGSALGRLHF-AV11-AJ18	CSADGTNSNERLFF-BV1-BJ1	canonical
	clonotype383	N2	NKT1	1	TRAV11D*01,TRAV11*01	TRAJ18*01	TRBV13-1*02	TRBJ1-3*01	CVVGDRGSALGRLHF-AV11-AJ18	CASSGDRGDSGNTLYF-BV13-BJ1	canonical
	clonotype384	N5	NKT2	1	TRAV11D*01,TRAV11*01	TRAJ18*01	TRBV13-2*01	TRBJ2-1*01	CVVGDRGSALGRLHF-AV11-AJ18	CASGGGTGGGYAEQFF-BV13-BJ2	canonical
	clonotype385	N3	NKT2	1	TRAV11D*01,TRAV11*01	TRAJ18*01	TRBV29*01	TRBJ1-3*01	CVVGDRGSALGRLHF-AV11-AJ18	CASEEPGHSGNTLYF-BV29-BJ1	canonical
	clonotype386	N3	NKT2	1	TRAV11D*01,TRAV11*01	TRAJ18*01	TRBV29*01	TRBJ2-1*01	CVVGDRGSALGRLHF-AV11-AJ18	CASSSTGGYAEQFF-BV29-BJ2	canonical
	clonotype387	N5	NKT2	1	TRAV11D*01,TRAV11*01	TRAJ18*01	TRBV29*01	TRBJ2-5*01	CVVGDRGSALGRLHF-AV11-AJ18	CASSQQGTQYF-BV29-BJ2	canonical
	clonotype388	N5	NKT2	1	TRAV11D*01,TRAV11*01	TRAJ18*01	TRBV13-1*02	TRBJ2-1*01	CVVGDRGSALGRLHF-AV11-AJ18	CASSDAQGADYAEQFF-BV13-BJ2	canonical
	clonotype389	N3	NKT2	1	TRAV11D*01,TRAV11*01	TRAJ18*01	TRBV13-2*01	TRBJ2-4*01	CVVGDRGSALGRLHF-AV11-AJ18	CASGDSDSQNTLYF-BV13-BJ2	canonical
	clonotype39	N4,N1	NKT2,NKTp	2	TRAV11D*01,TRAV11*01	TRAJ18*01	TRBV13-2*01	TRBJ1-5*01	CVVGDRGSALGRLHF-AV11-AJ18	CASGENNQAPLF-BV13-BJ1	canonical
	clonotype390	N3,N4	NKT2	2	TRAV11D*01,TRAV11*01	TRAJ18*01	TRBV13-2*01	TRBJ1-1*01	CVVGDRGSALGRLHF-AV11-AJ18	CASGAGDTEVFF-BV13-BJ1	canonical
	clonotype391	N3	NKT2	2	TRAV11D*01,TRAV11*01	TRAJ18*01	TRBV1*01	TRBJ2-5*01	CVVGDRGSALGRLHF-AV11-AJ18	CSGEGGFNQDTQYF-BV1-BJ2	canonical
	clonotype392	N2	NKT1	1	TRAV11D*01,TRAV11*01	TRAJ18*01	TRBV13-2*01	TRBJ2-1*01	CVVGDRGSALGRLHF-AV11-AJ18	CASGDLGGGYAEQFF-BV13-BJ2	canonical
	clonotype393	N5	NKT2	1	TRAV11D*01,TRAV11*01	TRAJ18*01	TRBV13-2*01	TRBJ2-7*01	CVVGDRGSALGRLHF-AV11-AJ18	CASGDPGLGGTYEQYF-BV13-BJ2	canonical
	clonotype394	N2	NKT1	1	TRAV11D*01,TRAV11*01	TRAJ18*01	TRBV13-2*01	TRBJ2-7*01	CVVGDRGSALGRLHF-AV11-AJ18	CASGDVRGSYEQYF-BV13-BJ2	canonical
	clonotype395	N7	NKT17	1	TRAV11D*01,TRAV11*01	TRAJ18*01	TRBV13-1*02	TRBJ1-2*01	CVVGDRGSALGRLHF-AV11-AJ18	CASSDGQGAEGSDYTF-BV13-BJ1	canonical
	clonotype396	N1	NKTp	1	TRAV11D*01,TRAV11*01	TRAJ18*01	TRBV29*01	TRBJ2-3*01	CVVGDRGSALGRLHF-AV11-AJ18	CASGQTSAETLYF-BV29-BJ2	canonical
	clonotype397	N5,N3	NKT2	3	TRAV11D*01,TRAV11*01	TRAJ18*01	TRBV13-2*01	TRBJ2-7*01	CVVGDRGSALGRLHF-AV11-AJ18	CASGDMGGKGQYF-BV13-BJ2	canonical
	clonotype398	N5	NKT2	1	TRAV11D*01,TRAV11*01	TRAJ18*01	TRBV13-1*02	TRBJ2-7*01	CVVGDRGSALGRLHF-AV11-AJ18	CASSARTGGREQYF-BV13-BJ2	canonical
	clonotype399	N2	NKT1	1	TRAV11D*01,TRAV11*01	TRAJ18*01	TRBV13-2*01	TRBJ1-2*01	CVVGDRGSALGRLHF-AV11-AJ18	CASGDETANSDYTF-BV13-BJ1	canonical
	clonotype4	N3,N1,N4	NKT2,NKTp	5	TRAV11D*01,TRAV11*01	TRAJ18*01	TRBV13-2*01	TRBJ2-1*01	CVVGDRGSALGRLHF-AV11-AJ18	CASGEGGNYAEQFF-BV13-BJ2	canonical
	clonotype40	N2	NKT1	1	TRAV11D*01,TRAV11*01	TRAJ18*01	TRBV13-1*02	TRBJ1-5*01	CVVGDRGSALGRLHF-AV11-AJ18	CASSGTGNNNQAPLF-BV13-BJ1	canonical
	clonotype400	N2	NKT1	1	TRAV11D*01,TRAV11*01	TRAJ18*01	TRBV13-2*01	TRBJ2-7*01	CVVGDRGSALGRLHF-AV11-AJ18	CASGDNSYEQYF-BV13-BJ2	canonical
	clonotype401	N5	NKT2	1	TRAV11D*01,TRAV11*01	TRAJ18*01	TRBV13-3*01	TRBJ2-7*01	CVVGDRGSALGRLHF-AV11-AJ18	CASRRTGVEQYF-BV13-BJ2	canonical
	clonotype402	N5	NKT2	1	TRAV11D*01,TRAV11*01	TRAJ18*01	TRBV13-2*01	TRBJ2-5*01	CVVGDRGSALGRLHF-AV11-AJ18	CASGDGGGDTQYF-BV13-BJ2	canonical
	clonotype403	N5	NKT2	1	TRAV11D*01,TRAV11*01	TRAJ18*01	TRBV13-1*02	TRBJ1-3*01	CVVGDRGSALGRLHF-AV11-AJ18	CASSDAGNSGNTLYF-BV13-BJ1	canonical
	clonotype404	N2	NKT1	1	TRAV11D*01,TRAV11*01	TRAJ18*01	TRBV13-2*01	TRBJ1-1*01	CVVGDRGSALGRLHF-AV11-AJ18	CASGDAGGGNTEVFF-BV13-BJ1	canonical
	clonotype405	N3	NKT2	1	TRAV11D*01,TRAV11*01	TRAJ18*01	TRBV13-2*01	TRBJ2-3*01	CVVGDRGSALGRLHF-AV11-AJ18	CASGGTSAETLYF-BV13-BJ2	canonical
	clonotype406	N3	NKT2	1	TRAV11D*01,TRAV11*01	TRAJ18*01	TRBV4*01	TRBJ2-3*01	CVVGDRGSALGRLHF-AV11-AJ18	CASTQGIETLYF-BV4-BJ2	noncanonical
	clonotype407	N3	NKT2	1	TRAV11D*01,TRAV11*01	TRAJ18*01	TRBV13-3*01	TRBJ2-1*01	CVVGDRGSALGRLHF-AV11-AJ18	CASCRDRAEQFF-BV13-BJ2	canonical
	clonotype408	N3	NKT2	1	TRAV11D*01,TRAV11*01	TRAJ18*01	TRBV29*01	TRBJ1-2*01	CVVGDRGSALGRLHF-AV11-AJ18	CASKDKENSDYTF-BV29-BJ1	canonical
	clonotype409	N3	NKT2	1	TRAV11D*01,TRAV11*01	TRAJ18*01	TRBV13-2*01	TRBJ1-2*01	CVVGDRGSALGRLHF-AV11-AJ18	CASGEPGRTNSDYTF-BV13-BJ1	canonical
	clonotype41	N5	NKT2	1	TRAV11D*01,TRAV11*01	TRAJ18*01	TRBV29*01	TRBJ2-3*01	CVVGDRGSALGRLHF-AV11-AJ18	CASSLLRGSAETLYF-BV29-BJ2	canonical
	clonotype410	N5	NKT2	1	TRAV11D*01,TRAV11*01	TRAJ18*01	TRBV13-2*01	TRBJ2-5*01	CVVGDRGSALGRLHF-AV11-AJ18	CASGDVGLGGDQDTQYF-BV13-BJ2	canonical
	clonotype411	N5	NKT2	1	TRAV11D*01,TRAV11*01	TRAJ18*01	TRBV13-2*01	TRBJ2-2*01	CVVGDRGSALGRLHF-AV11-AJ18	CASGDPGGQLYF-BV13-BJ2	canonical
	clonotype412	N5,N1	NKT2,NKTp	2	TRAV11D*01,TRAV11*01	TRAJ18*01	TRBV13-2*01	TRBJ2-4*01	CVVGDRGSALGRLHF-AV11-AJ18	CASGGGPSQNTLYF-BV13-BJ2	canonical
	clonotype413	N5	NKT2	1	TRAV11D*01,TRAV11*01	TRAJ18*01	TRBV29*01	TRBJ1-6*01	CVVGDRGSALGRLHF-AV11-AJ18	CASSSDNSPLYF-BV29-BJ1	canonical
	clonotype414	N5	NKT2	1	TRAV11D*01,TRAV11*01	TRAJ18*01	TRBV13-2*01	TRBJ2-4*01	CVVGDRGSALGRLHF-AV11-AJ18	CASGDPWASQNTLYF-BV13-BJ2	canonical
	clonotype415	N4	NKT2	1	TRAV11D*01,TRAV11*01	TRAJ18*01	TRBV13-2*01	TRBJ1-1*01	CVVGDRGSALGRLHF-AV11-AJ18	CASGGTGGGNTEVFF-BV13-BJ1	canonical
	clonotype416	N3	NKT2	1	TRAV11D*01,TRAV11*01	TRAJ18*01	TRBV13-2*01	TRBJ2-4*01	CVVGDRGSALGRLHF-AV11-AJ18	CASGDEGNTLYF-BV13-BJ2	canonical
	clonotype417	N5,N3,N4	NKT2	6	TRAV11D*01,TRAV11*01	TRAJ18*01	TRBV5*01	TRBJ2-7*01	CVVGDRGSALGRLHF-AV11-AJ18	CASSQEGGEQYF-BV5-BJ2	noncanonical
	clonotype418	N4	NKT2	1	TRAV11D*01,TRAV11*01	TRAJ18*01	TRBV17*01	TRBJ2-2*01	CVVGDRGSALGRLHF-AV11-AJ18	CASTNWGGNTGQLYF-BV17-BJ2	noncanonical
	clonotype419	N3	NKT2	1	TRAV11D*01,TRAV11*01	TRAJ18*01	TRBV13-2*01	TRBJ1-4*02	CVVGDRGSALGRLHF-AV11-AJ18	CASGDTGQSNERLFF-BV13-BJ1	canonical
	clonotype42	N1	NKTp	1	TRAV11D*01,TRAV11*01	TRAJ18*01	TRBV13-2*01	TRBJ2-4*01	CVVGDRGSALGRLHF-AV11-AJ18	CASGDALGENTLYF-BV13-BJ2	canonical
	clonotype420	N5	NKT2	1	TRAV11D*01,TRAV11*01	TRAJ18*01	TRBV13-2*01	TRBJ1-2*01	CVVGDRGSALGRLHF-AV11-AJ18	CASGGGGAGNSDYTF-BV13-BJ1	canonical
	clonotype421	N5	NKT2	1	TRAV11D*01,TRAV11*01	TRAJ18*01	TRBV13-2*01	TRBJ2-5*01	CVVGDRGSALGRLHF-AV11-AJ18	CASGDAPGGPFNQDTQYF-BV13-BJ2	canonical
	clonotype422	N1	NKTp	1	TRAV11D*01,TRAV11*01	TRAJ18*01	TRBV20*01	TRBJ2-7*01	CVVGDRGSALGRLHF-AV11-AJ18	CGARTGVYEQYF-BV20-BJ2	noncanonical
	clonotype423	N3	NKT2	1	TRAV11D*01,TRAV11*01	TRAJ18*01	TRBV13-1*02	TRBJ1-3*01	CVVGDRGSALGRLHF-AV11-AJ18	CASSDTGVGNTLYF-BV13-BJ1	canonical
	clonotype424	N3	NKT2	1	TRAV11D*01,TRAV11*01	TRAJ18*01	TRBV13-1*02	TRBJ1-2*01	CVVGDRGSALGRLHF-AV11-AJ18	CASSDRGGDSDYTF-BV13-BJ1	canonical
	clonotype425	N3	NKT2	1	TRAV11D*01,TRAV11*01	TRAJ18*01	TRBV4*01	TRBJ2-4*01	CVVGDRGSALGRLHF-AV11-AJ18	CASSGLSSQNTLYF-BV4-BJ2	noncanonical
	clonotype426	N3	NKT2	1	TRAV11D*01,TRAV11*01	TRAJ18*01	TRBV1*01	TRBJ1-3*01	CVVGDRGSALGRLHF-AV11-AJ18	CSRTTGNTLYF-BV1-BJ1	canonical
	clonotype427	N3	NKT2	1	TRAV11D*01,TRAV11*01	TRAJ18*01	TRBV13-3*01	TRBJ1-1*01	CVVGDRGSALGRLHF-AV11-AJ18	CASTGGKGWSTEVFF-BV13-BJ1	canonical
	clonotype428	N5	NKT2	1	TRAV11D*01,TRAV11*01	TRAJ18*01	TRBV29*01	TRBJ1-1*01	CVVGDRGSALGRLHF-AV11-AJ18	CAAGQPNTEVFF-BV29-BJ1	canonical
	clonotype429	N4	NKT2	1	TRAV11D*01,TRAV11*01	TRAJ18*01	TRBV13-1*02	TRBJ2-7*01	CVVGDRGSALGRLHF-AV11-AJ18	CASTSTGGDSYEQYF-BV13-BJ2	canonical
	clonotype43	N1	NKTp	1	TRAV11D*01,TRAV11*01	TRAJ18*01	TRBV13-2*01	TRBJ2-7*01	CVVGDRGSALGRLHF-AV11-AJ18	CASGEYEQYF-BV13-BJ2	canonical
	clonotype430	N1	NKTp	1	TRAV11D*01,TRAV11*01	TRAJ18*01	TRBV29*01	TRBJ1-2*01	CVVGDRGSALGRLHF-AV11-AJ18	CASSWDKNSDYTF-BV29-BJ1	canonical
	clonotype431	N2	NKT1	2	TRAV11D*01,TRAV11*01	TRAJ18*01	TRBV13-2*01	TRBJ1-1*01	CVVGDRGSALGRLHF-AV11-AJ18	CAAGQGVFF-BV13-BJ1	canonical
	clonotype432	N5	NKT2	1	TRAV11D*01,TRAV11*01	TRAJ18*01	TRBV29*01	TRBJ2-1*01	CVVGDRGSALGRLHF-AV11-AJ18	CASSLTGDYAEQFF-BV29-BJ2	canonical
	clonotype433	N2	NKT1	1	TRAV11D*01,TRAV11*01	TRAJ18*01	TRBV13-1*02	TRBJ1-1*01	CVVGDRGSALGRLHF-AV11-AJ18	CASSGGNTEVFF-BV13-BJ1	canonical
	clonotype434	N3	NKT2	1	TRAV11D*01,TRAV11*01	TRAJ18*01	TRBV13-2*01	TRBJ1-5*01	CVVGDRGSALGRLHF-AV11-AJ18	CASGDEDRGNQAPLF-BV13-BJ1	canonical
	clonotype435	N5	NKT2	1	TRAV11D*01,TRAV11*01	TRAJ18*01	TRBV13-2*01	TRBJ1-3*01	CVVGDRGSALGRLHF-AV11-AJ18	CASGDEGVSGNTLYF-BV13-BJ1	canonical
	clonotype436	N3	NKT2	1	TRAV11D*01,TRAV11*01	TRAJ18*01	TRBV13-2*01	TRBJ2-3*01	CVVGDRGSALGRLHF-AV11-AJ18	CASGDGTPSAETLYF-BV13-BJ2	canonical
	clonotype437	N2	NKT1	1	TRAV11D*01,TRAV11*01	TRAJ18*01	TRBV13-2*01	TRBJ2-4*01	CVVGDRGSALGRLHF-AV11-AJ18	CASGDVGGQNTLYF-BV13-BJ2	canonical
	clonotype438	N5	NKT2	1	TRAV11D*01,TRAV11*01	TRAJ18*01	TRBV13-2*01	TRBJ1-2*01	CVVGDRGSALGRLHF-AV11-AJ18	CASGGGANSDYTF-BV13-BJ1	canonical
	clonotype439	N4	NKT2	1	TRAV11D*01,TRAV11*01	TRAJ18*01	TRBV29*01	TRBJ2-5*01	CVVGDRGSALGRLHF-AV11-AJ18	CASSLIRDKQDTQYF-BV29-BJ2	canonical
	clonotype44	N5	NKT2	1	TRAV11D*01,TRAV11*01	TRAJ18*01	TRBV13-1*02	TRBJ2-7*01	CVVGDRGSALGRLHF-AV11-AJ18	CASSDRDWGGSYEQYF-BV13-BJ2	canonical
	clonotype440	N3	NKT2	1	TRAV11D*01,TRAV11*01	TRAJ18*01	TRBV13-2*01	TRBJ2-7*01	CVVGDRGSALGRLHF-AV11-AJ18	CASGSGDGEQYF-BV13-BJ2	canonical
	clonotype441	N3	NKT2	1	TRAV11D*01,TRAV11*01	TRAJ18*01	TRBV29*01	TRBJ2-2*01	CVVGDRGSALGRLHF-AV11-AJ18	CASSPTGGANTGQLYF-BV29-BJ2	canonical
	clonotype442	N3,N2	NKT2,NKT1	2	TRAV11D*01,TRAV11*01	TRAJ18*01	TRBV13-2*01	TRBJ1-1*01	CVVGDRGSALGRLHF-AV11-AJ18	CASGDAKGPEVFF-BV13-BJ1	canonical
	clonotype443	N3	NKT2	1	TRAV11D*01,TRAV11*01	TRAJ18*01	TRBV29*01	TRBJ1-3*01	CVVGDRGSALGRLHF-AV11-AJ18	CASSLRDRTGNTLYF-BV29-BJ1	canonical
	clonotype444	N5	NKT2	1	TRAV11D*01,TRAV11*01	TRAJ18*01	TRBV13-3*01	TRBJ2-7*01	CVVGDRGSALGRLHF-AV11-AJ18	CASSEAGTGEQYF-BV13-BJ2	canonical
	clonotype445	N5	NKT2	1	TRAV11D*01,TRAV11*01	TRAJ18*01	TRBV29*01	TRBJ1-4*02	CVVGDRGSALGRLHF-AV11-AJ18	CASSLLGQSNERLFF-BV29-BJ1	canonical
	clonotype446	N5	NKT2	1	TRAV11D*01,TRAV11*01	TRAJ18*01	TRBV29*01	TRBJ1-2*01	CVVGDRGSALGRLHF-AV11-AJ18	CASSSQGANSDYTF-BV29-BJ1	canonical
	clonotype447	N5	NKT2	1	TRAV11D*01,TRAV11*01	TRAJ18*01	TRBV29*01	TRBJ2-5*01	CVVGDRGSALGRLHF-AV11-AJ18	CASSPRTGPNQDTQYF-BV29-BJ2	canonical
	clonotype448	N2	NKT1	1	TRAV11D*01,TRAV11*01	TRAJ18*01	TRBV13-1*02	TRBJ2-7*01	CVVGDRGSALGRLHF-AV11-AJ18	CASSDGTGRGSYEQYF-BV13-BJ2	canonical
	clonotype449	N5	NKT2	1	TRAV11D*01,TRAV11*01	TRAJ18*01	TRBV13-2*01	TRBJ1-2*01	CVVGDRGSALGRLHF-AV11-AJ18	CASGERQGANSDYTF-BV13-BJ1	canonical
	clonotype45	N5	NKT2	2	TRAV11D*01,TRAV11*01	TRAJ18*01	TRBV29*01	TRBJ2-3*01	CVVGDRGSALGRLHF-AV11-AJ18	CASSLRAETLYF-BV29-BJ2	canonical
	clonotype450	N5	NKT2	1	TRAV11D*01,TRAV11*01	TRAJ18*01	TRBV13-2*01	TRBJ2-5*01	CVVGDRGSALGRLHF-AV11-AJ18	CASGDPDRGGQDTQYF-BV13-BJ2	canonical
	clonotype451	N3	NKT2	1	TRAV11D*01,TRAV11*01	TRAJ18*01	TRBV13-2*01	TRBJ1-1*01	CVVGDRGSALGRLHF-AV11-AJ18	CASGDGGRGTEVFF-BV13-BJ1	canonical
	clonotype452	N1	NKTp	1	TRAV11D*01,TRAV11*01	TRAJ18*01	TRBV13-2*01	TRBJ2-7*01	CVVGDRGSALGRLHF-AV11-AJ18	CASGDAYEQYF-BV13-BJ2	canonical
	clonotype453	N5	NKT2	1	TRAV11D*01,TRAV11*01	TRAJ18*01	TRBV13-1*02	TRBJ2-7*01	CVVGDRGSALGRLHF-AV11-AJ18	CASSGRDRGQEQYF-BV13-BJ2	canonical
	clonotype454	N3	NKT2	1	TRAV11D*01,TRAV11*01	TRAJ18*01	TRBV13-2*01	TRBJ1-1*01	CVVGDRGSALGRLHF-AV11-AJ18	CASGDATGGHTEVFF-BV13-BJ1	canonical
	clonotype455	N5	NKT2	1	TRAV11D*01,TRAV11*01	TRAJ18*01	TRBV13-2*01	TRBJ2-7*01	CVVGDRGSALGRLHF-AV11-AJ18	CASGGGQGSYEQYF-BV13-BJ2	canonical
	clonotype456	N3	NKT2	1	TRAV11D*01,TRAV11*01	TRAJ18*01	TRBV29*01	TRBJ2-2*01	CVVGDRGSALGRLHF-AV11-AJ18	CASTGTGGNTGQLYF-BV29-BJ2	canonical
	clonotype457	N5	NKT2	1	TRAV11D*01,TRAV11*01	TRAJ18*01	TRBV1*01	TRBJ1-2*01	CVVGDRGSALGRLHF-AV11-AJ18	CSADHTTNSDYTF-BV1-BJ1	canonical
	clonotype458	N3	NKT2	1	TRAV11D*01,TRAV11*01	TRAJ18*01	TRBV29*01	TRBJ1-3*01	CVVGDRGSALGRLHF-AV11-AJ18	CASSLGTGGSGNTLYF-BV29-BJ1	canonical
	clonotype459	N5	NKT2	1	TRAV11D*01,TRAV11*01	TRAJ18*01	TRBV13-2*01	TRBJ1-3*01	CVVGDRGSALGRLHF-AV11-AJ18	CASGDAPGNSGNTLYF-BV13-BJ1	canonical
	clonotype46	N5	NKT2	1	TRAV11D*01,TRAV11*01	TRAJ18*01	TRBV13-2*01	TRBJ2-7*01	CVVGDRGSALGRLHF-AV11-AJ18	CASGDLGGGEQYF-BV13-BJ2	canonical
	clonotype460	N2,N3	NKT1,NKT2	2	TRAV11D*01,TRAV11*01	TRAJ18*01	TRBV13-2*01	TRBJ1-3*01	CVVGDRGSALGRLHF-AV11-AJ18	CASGVGNTLYF-BV13-BJ1	canonical
	clonotype461	N5	NKT2	1	TRAV11D*01,TRAV11*01	TRAJ18*01	TRBV13-1*02	TRBJ2-5*01	CVVGDRGSALGRLHF-AV11-AJ18	CASSDAGGGQEDTQYF-BV13-BJ2	canonical
	clonotype462	N5	NKT2	1	TRAV11D*01,TRAV11*01	TRAJ18*01	TRBV13-2*01	TRBJ1-2*01	CVVGDRGSALGRLHF-AV11-AJ18	CASGDGTKNSDYTF-BV13-BJ1	canonical
	clonotype463	N3	NKT2	1	TRAV11D*01,TRAV11*01	TRAJ18*01	TRBV13-2*01	TRBJ2-1*01	CVVGDRGSALGRLHF-AV11-AJ18	CASGEGGAGAEQFF-BV13-BJ2	canonical
	clonotype464	N3	NKT2	1	TRAV11D*01,TRAV11*01	TRAJ18*01	TRBV1*01	TRBJ1-1*01	CVVGDRGSALGRLHF-AV11-AJ18	CSGRDSANTEVFF-BV1-BJ1	canonical
	clonotype465	N7	NKT17	2	TRAV11D*01,TRAV11*01	TRAJ18*01	TRBV13-1*02	TRBJ1-1*01	CVVGDRGSALGRLHF-AV11-AJ18	CASSDAYINTEVFF-BV13-BJ1	canonical
	clonotype466	N3	NKT2	1	TRAV11D*01,TRAV11*01	TRAJ18*01	TRBV13-2*01	TRBJ2-7*01	CVVGDRGSALGRLHF-AV11-AJ18	CASGDLGASSYEQYF-BV13-BJ2	canonical
	clonotype467	N3,N1	NKT2,NKTp	2	TRAV11D*01,TRAV11*01	TRAJ18*01	TRBV13-2*01	TRBJ1-5*01	CVVGDRGSALGRLHF-AV11-AJ18	CASGTGTDNNQAPLF-BV13-BJ1	canonical
	clonotype468	N1	NKTp	1	TRAV11D*01,TRAV11*01	TRAJ18*01	TRBV29*01	TRBJ2-1*01	CVVGDRGSALGRLHF-AV11-AJ18	CASSPTGDAEQFF-BV29-BJ2	canonical
	clonotype469	N5,N3	NKT2	2	TRAV11D*01,TRAV11*01	TRAJ18*01	TRBV13-1*02	TRBJ2-7*01	CVVGDRGSALGRLHF-AV11-AJ18	CASSDDSSYEQYF-BV13-BJ2	canonical
	clonotype47	N2	NKT1	1	TRAV11D*01,TRAV11*01	TRAJ18*01	TRBV13-1*02	TRBJ1-4*02	CVVGDRGSALGRLHF-AV11-AJ18	CASSDAGSISNERLFF-BV13-BJ1	canonical
	clonotype470	N1	NKTp	1	TRAV11D*01,TRAV11*01	TRAJ18*01	TRBV13-2*01	TRBJ2-7*01	CVVGDRGSALGRLHF-AV11-AJ18	CASGGGQGEQYF-BV13-BJ2	canonical
	clonotype471	N2	NKT1	1	TRAV11D*01,TRAV11*01	TRAJ18*01	TRBV13-1*02	TRBJ2-7*01	CVVGDRGSALGRLHF-AV11-AJ18	CASSDGTGGYEQYF-BV13-BJ2	canonical
	clonotype472	N5	NKT2	1	TRAV11D*01,TRAV11*01	TRAJ18*01	TRBV13-3*01	TRBJ2-1*01	CVVGDRGSALGRLHF-AV11-AJ18	CASSDSQGFAEQFF-BV13-BJ2	canonical
	clonotype473	N2	NKT1	1	TRAV11D*01,TRAV11*01	TRAJ18*01	TRBV29*01	TRBJ2-4*01	CVVGDRGSALGRLHF-AV11-AJ18	CASSETGLGAGQNTLYF-BV29-BJ2	canonical
	clonotype474	N1	NKTp	1	TRAV11D*01,TRAV11*01	TRAJ18*01	TRBV13-1*02	TRBJ1-2*01	CVVGDRGSALGRLHF-AV11-AJ18	CASSDWGSPNSDYTF-BV13-BJ1	canonical
	clonotype475	N3	NKT2	1	TRAV11D*01,TRAV11*01	TRAJ18*01	TRBV29*01	TRBJ1-3*01	CVVGDRGSALGRLHF-AV11-AJ18	CASSSRDRELGNTLYF-BV29-BJ1	canonical
	clonotype476	N3	NKT2	1	TRAV11D*01,TRAV11*01	TRAJ18*01	TRBV13-2*01	TRBJ1-4*02	CVVGDRGSALGRLHF-AV11-AJ18	CASGDAVGLSNERLFF-BV13-BJ1	canonical
	clonotype477	N2	NKT1	1	TRAV11D*01,TRAV11*01	TRAJ18*01	TRBV29*01	TRBJ1-2*01	CVVGDRGSALGRLHF-AV11-AJ18	CASSLTTTNSDYTF-BV29-BJ1	canonical
	clonotype478	N5	NKT2	1	TRAV11D*01,TRAV11*01	TRAJ18*01	TRBV4*01	TRBJ2-5*01	CVVGDRGSALGRLHF-AV11-AJ18	CASSSLGGPDTQYF-BV4-BJ2	noncanonical
	clonotype479	N3	NKT2	1	TRAV11D*01,TRAV11*01	TRAJ18*01	TRBV4*01	TRBJ2-4*01	CVVGDRGSALGRLHF-AV11-AJ18	CASSEDWGSQNTLYF-BV4-BJ2	noncanonical
	clonotype48	N3,N7	NKT2,NKT17	3	TRAV11D*01,TRAV11*01	TRAJ18*01	TRBV13-2*01	TRBJ1-4*02	CVVGDRGSALGRLHF-AV11-AJ18	CASGDAGGGNERLFF-BV13-BJ1	canonical
	clonotype480	N3	NKT2	1	TRAV11D*01,TRAV11*01	TRAJ18*01	TRBV13-2*01	TRBJ2-3*01	CVVGDRGSALGRLHF-AV11-AJ18	CATRDSSAETLYF-BV13-BJ2	canonical
	clonotype481	N5	NKT2	1	TRAV11D*01,TRAV11*01	TRAJ18*01	TRBV1*01	TRBJ1-2*01	CVVGDRGSALGRLHF-AV11-AJ18	CSAGNSDYTF-BV1-BJ1	canonical
	clonotype482	N2	NKT1	1	TRAV11D*01,TRAV11*01	TRAJ18*01	TRBV13-2*01	TRBJ1-3*01	CVVGDRGSALGRLHF-AV11-AJ18	CASGDQGSGNTLYF-BV13-BJ1	canonical
	clonotype483	N3	NKT2	1	TRAV11D*01,TRAV11*01	TRAJ18*01	TRBV13-2*01	TRBJ2-5*01	CVVGDRGSALGRLHF-AV11-AJ18	CASGGMVNQDTQYF-BV13-BJ2	canonical
	clonotype484	N3	NKT2	1	TRAV11D*01,TRAV11*01	TRAJ18*01	TRBV13-2*01	TRBJ2-7*01	CVVGDRGSALGRLHF-AV11-AJ18	CASGGGTLSYEQYF-BV13-BJ2	canonical
	clonotype485	N5	NKT2	1	TRAV11D*01,TRAV11*01	TRAJ18*01	TRBV13-2*01	TRBJ2-2*01	CVVGDRGSALGRLHF-AV11-AJ18	CASGDPGTGVTGQLYF-BV13-BJ2	canonical
	clonotype486	N3	NKT2	2	TRAV11D*01,TRAV11*01	TRAJ18*01	TRBV13-2*01	TRBJ1-5*01	CVVGDRGSALGRLHF-AV11-AJ18	CASGEPGQGGIMDNQAPLF-BV13-BJ1	canonical
	clonotype487	N5	NKT2	1	TRAV11D*01,TRAV11*01	TRAJ18*01	TRBV31*01	TRBJ1-4*02	CVVGDRGSALGRLHF-AV11-AJ18	CACPRDRISNERLFF-BV31-BJ1	noncanonical
	clonotype488	N2	NKT1	1	TRAV11D*01,TRAV11*01	TRAJ18*01	TRBV13-2*01	TRBJ1-2*01	CVVGDRGSALGRLHF-AV11-AJ18	CASGDGDNSDYTF-BV13-BJ1	canonical
	clonotype489	N5	NKT2	1	TRAV11D*01,TRAV11*01	TRAJ18*01	TRBV13-2*01	TRBJ1-1*01	CVVGDRGSALGRLHF-AV11-AJ18	CASGDGTGGTEVFF-BV13-BJ1	canonical
	clonotype49	N3	NKT2	1	TRAV11D*01,TRAV11*01	TRAJ18*01	TRBV29*01	TRBJ1-5*01	CVVGDRGSALGRLHF-AV11-AJ18	CASRDREEAPLF-BV29-BJ1	canonical
	clonotype490	N4	NKT2	1	TRAV11D*01,TRAV11*01	TRAJ18*01	TRBV29*01	TRBJ1-1*01	CVVGDRGSALGRLHF-AV11-AJ18	CASSLTGGNTEVFF-BV29-BJ1	canonical
	clonotype491	N3	NKT2	1	TRAV11D*01,TRAV11*01	TRAJ18*01	TRBV13-2*01	TRBJ1-3*01	CVVGDRGSALGRLHF-AV11-AJ18	CASGDGGSGNTLYF-BV13-BJ1	canonical
	clonotype492	N3	NKT2	1	TRAV11D*01,TRAV11*01	TRAJ18*01	TRBV13-2*01	TRBJ1-2*01	CVVGDRGSALGRLHF-AV11-AJ18	CASGVGTGESDYTF-BV13-BJ1	canonical
	clonotype493	N2	NKT1	1	TRAV11D*01,TRAV11*01	TRAJ18*01	TRBV13-2*01	TRBJ1-4*02	CVVGDRGSALGRLHF-AV11-AJ18	CASGEDSERLFF-BV13-BJ1	canonical
	clonotype494	N3	NKT2	1	TRAV11D*01,TRAV11*01	TRAJ18*01	TRBV13-3*01	TRBJ2-5*01	CVVGDRGSALGRLHF-AV11-AJ18	CASSGLGINQDTQYF-BV13-BJ2	canonical
	clonotype495	N5	NKT2	1	TRAV11D*01,TRAV11*01	TRAJ18*01	TRBV13-2*01	TRBJ2-5*01	CVVGDRGSALGRLHF-AV11-AJ18	CASGGRVNQDTQYF-BV13-BJ2	canonical
	clonotype496	N1	NKTp	1	TRAV11D*01,TRAV11*01	TRAJ18*01	TRBV4*01	TRBJ2-7*01	CVVGDRGSALGRLHF-AV11-AJ18	CASSSGLGGPYEQYF-BV4-BJ2	noncanonical
	clonotype497	N1	NKTp	1	TRAV11D*01,TRAV11*01	TRAJ18*01	TRBV13-2*01	TRBJ1-1*01	CVVGDRGSALGRLHF-AV11-AJ18	CASGDADRGNTEVFF-BV13-BJ1	canonical
	clonotype498	N5	NKT2	1	TRAV11D*01,TRAV11*01	TRAJ18*01	TRBV13-2*01	TRBJ1-1*01	CVVGDRGSALGRLHF-AV11-AJ18	CASGDVGGDTEVFF-BV13-BJ1	canonical
	clonotype499	N3	NKT2	2	TRAV11D*01,TRAV11*01	TRAJ18*01	TRBV29*01	TRBJ1-1*01	CVVGDRGSALGRLHF-AV11-AJ18	CASSPPDAANTEVFF-BV29-BJ1	canonical
	clonotype5	N5	NKT2	1	TRAV11D*01,TRAV11*01	TRAJ18*01	TRBV13-1*02	TRBJ2-1*01	CVVGDRGSALGRLHF-AV11-AJ18	CASSDGGWGAEQFF-BV13-BJ2	canonical
	clonotype50	N3	NKT2	1	TRAV11D*01,TRAV11*01	TRAJ18*01	TRBV13-2*01	TRBJ1-1*01	CVVGDRGSALGRLHF-AV11-AJ18	CASGEPTGGNTEVFF-BV13-BJ1	canonical
	clonotype500	N5	NKT2	1	TRAV11D*01,TRAV11*01	TRAJ18*01	TRBV1*01	TRBJ1-1*01	CVVGDRGSALGRLHF-AV11-AJ18	CSADEGRNTEVFF-BV1-BJ1	canonical
	clonotype501	N5	NKT2	1	TRAV11D*01,TRAV11*01	TRAJ18*01	TRBV13-2*01	TRBJ1-2*01	CVVGDRGSALGRLHF-AV11-AJ18	CASGQGQGNSDYTF-BV13-BJ1	canonical
	clonotype502	N5	NKT2	1	TRAV11D*01,TRAV11*01	TRAJ18*01	TRBV13-2*01	TRBJ2-4*01	CVVGDRGSALGRLHF-AV11-AJ18	CASGDAAGGHTLYF-BV13-BJ2	canonical
	clonotype503	N5	NKT2	1	TRAV11D*01,TRAV11*01	TRAJ18*01	TRBV13-1*02	TRBJ2-3*01	CVVGDRGSALGRLHF-AV11-AJ18	CASRDSAETLYF-BV13-BJ2	canonical
	clonotype504	N2	NKT1	1	TRAV11D*01,TRAV11*01	TRAJ18*01	TRBV13-2*01	TRBJ2-2*01	CVVGDRGSALGRLHF-AV11-AJ18	CASGETGATGQLYF-BV13-BJ2	canonical
	clonotype505	N3	NKT2	3	TRAV11D*01,TRAV11*01	TRAJ18*01	TRBV13-2*01	TRBJ2-1*01	CVVGDRGSALGRLHF-AV11-AJ18	CASGGRDNYAEQFF-BV13-BJ2	canonical
	clonotype506	N3	NKT2	3	TRAV11D*01,TRAV11*01	TRAJ18*01	TRBV13-2*01	TRBJ1-1*01	CVVGDRGSALGRLHF-AV11-AJ18	CASGDEDRANTEVFF-BV13-BJ1	canonical
	clonotype507	N5	NKT2	1	TRAV11D*01,TRAV11*01	TRAJ18*01	TRBV13-2*01	TRBJ1-5*01	CVVGDRGSALGRLHF-AV11-AJ18	CASGDSQGANQAPLF-BV13-BJ1	canonical
	clonotype508	N3	NKT2	1	TRAV11D*01,TRAV11*01	TRAJ18*01	TRBV13-2*01	TRBJ1-2*01	CVVGDRGSALGRLHF-AV11-AJ18	CASGARDREANSDYTF-BV13-BJ1	canonical
	clonotype509	N3,N1	NKT2,NKTp	2	TRAV11D*01,TRAV11*01	TRAJ18*01	TRBV13-1*02	TRBJ1-1*01	CVVGDRGSALGRLHF-AV11-AJ18	CASKGTTNTEVFF-BV13-BJ1	canonical
	clonotype51	N4	NKT2	1	TRAV11D*01,TRAV11*01	TRAJ18*01	TRBV13-1*02	TRBJ1-3*01	CVVGDRGSALGRLHF-AV11-AJ18	CASSDANSGNTLYF-BV13-BJ1	canonical
	clonotype510	N5	NKT2	1	TRAV11D*01,TRAV11*01	TRAJ18*01	TRBV13-2*01	TRBJ2-1*01	CVVGDRGSALGRLHF-AV11-AJ18	CASGDWGGEGKNYAEQFF-BV13-BJ2	canonical
	clonotype511	N7	NKT17	1	TRAV11D*01,TRAV11*01	TRAJ18*01	TRBV13-1*02	TRBJ1-1*01	CVVGDRGSALGRLHF-AV11-AJ18	CASRTVANTEVFF-BV13-BJ1	canonical
	clonotype512	N3	NKT2	1	TRAV11D*01,TRAV11*01	TRAJ18*01	TRBV13-2*01	TRBJ2-7*01	CVVGDRGSALGRLHF-AV11-AJ18	CASGDRTGIVSYEQYF-BV13-BJ2	canonical
	clonotype513	N3	NKT2	1	TRAV11D*01,TRAV11*01	TRAJ18*01	TRBV29*01	TRBJ1-2*01	CVVGDRGSALGRLHF-AV11-AJ18	CASSPDRGRNSDYTF-BV29-BJ1	canonical
	clonotype514	N3	NKT2	1	TRAV11D*01,TRAV11*01	TRAJ18*01	TRBV13-2*01	TRBJ2-1*01	CVVGDRGSALGRLHF-AV11-AJ18	CASGDARGGYAEQFF-BV13-BJ2	canonical
	clonotype515	N5	NKT2	1	TRAV11D*01,TRAV11*01	TRAJ18*01	TRBV1*01	TRBJ2-2*01	CVVGDRGSALGRLHF-AV11-AJ18	CSADTGGPGQLYF-BV1-BJ2	canonical
	clonotype516	N3	NKT2	1	TRAV11D*01,TRAV11*01	TRAJ18*01	TRBV29*01	TRBJ1-2*01	CVVGDRGSALGRLHF-AV11-AJ18	CASSLGGQANSDYTF-BV29-BJ1	canonical
	clonotype517	N3	NKT2	1	TRAV11D*01,TRAV11*01	TRAJ18*01	TRBV29*01	TRBJ1-2*01	CVVGDRGSALGRLHF-AV11-AJ18	CASSSGTRNSDYTF-BV29-BJ1	canonical
	clonotype518	N3	NKT2	1	TRAV11D*01,TRAV11*01	TRAJ18*01	TRBV31*01	TRBJ2-5*01	CVVGDRGSALGRLHF-AV11-AJ18	CAWSLTDQDTQYF-BV31-BJ2	noncanonical
	clonotype519	N3	NKT2	1	TRAV11D*01,TRAV11*01	TRAJ18*01	TRBV13-2*01	TRBJ2-4*01	CVVGDRGSALGRLHF-AV11-AJ18	CASGDPGTGGSQNTLYF-BV13-BJ2	canonical
	clonotype52	N5	NKT2	1	TRAV11D*01,TRAV11*01	TRAJ18*01	TRBV1*01	TRBJ1-1*01	CVVGDRGSALGRLHF-AV11-AJ18	CSAPGTGDTEVFF-BV1-BJ1	canonical
	clonotype520	N3	NKT2	1	TRAV11D*01,TRAV11*01	TRAJ18*01	TRBV13-2*01	TRBJ1-2*01	CVVGDRGSALGRLHF-AV11-AJ18	CASGDASWGADSDYTF-BV13-BJ1	canonical
	clonotype521	N5	NKT2	1	TRAV11D*01,TRAV11*01	TRAJ18*01	TRBV1*01	TRBJ1-4*02	CVVGDRGSALGRLHF-AV11-AJ18	CSAGQISNERLFF-BV1-BJ1	canonical
	clonotype522	N3	NKT2	1	TRAV11D*01,TRAV11*01	TRAJ18*01	TRBV29*01	TRBJ2-7*01	CVVGDRGSALGRLHF-AV11-AJ18	CASSLTTYEQYF-BV29-BJ2	canonical
	clonotype523	N1	NKTp	1	TRAV11D*01,TRAV11*01	TRAJ18*01	TRBV13-1*02	TRBJ2-3*01	CVVGDRGSALGRLHF-AV11-AJ18	CASSDGGGASAETLYF-BV13-BJ2	canonical
	clonotype524	N4	NKT2	1	TRAV11D*01,TRAV11*01	TRAJ18*01	TRBV13-2*01	TRBJ2-4*01	CVVGDRGSALGRLHF-AV11-AJ18	CASGDAGPGQNTLYF-BV13-BJ2	canonical
	clonotype525	N4	NKT2	1	TRAV11D*01,TRAV11*01	TRAJ18*01	TRBV13-2*01	TRBJ1-5*01	CVVGDRGSALGRLHF-AV11-AJ18	CASGDRDNNQAPLF-BV13-BJ1	canonical
	clonotype526	N3	NKT2	1	TRAV11D*01,TRAV11*01	TRAJ18*01	TRBV13-2*01	TRBJ2-5*01	CVVGDRGSALGRLHF-AV11-AJ18	CASGVTDWGFQDTQYF-BV13-BJ2	canonical
	clonotype527	N3	NKT2	1	TRAV11D*01,TRAV11*01	TRAJ18*01	TRBV13-2*01	TRBJ2-2*01	CVVGDRGSALGRLHF-AV11-AJ18	CASGDWTGDTGQLYF-BV13-BJ2	canonical
	clonotype528	N1	NKTp	1	TRAV11D*01,TRAV11*01	TRAJ18*01	TRBV13-2*01	TRBJ1-3*01	CVVGDRGSALGRLHF-AV11-AJ18	CASGEQAVYSGNTLYF-BV13-BJ1	canonical
	clonotype529	N3	NKT2	1	TRAV11D*01,TRAV11*01	TRAJ18*01	TRBV5*01	TRBJ2-5*01	CVVGDRGSALGRLHF-AV11-AJ18	CASSPLGGQDTQYF-BV5-BJ2	noncanonical
	clonotype53	N5	NKT2	1	TRAV11D*01,TRAV11*01	TRAJ18*01	TRBV13-3*01	TRBJ2-5*01	CVVGDRGSALGRLHF-AV11-AJ18	CASSDAQGRGDTQYF-BV13-BJ2	canonical
	clonotype530	N3	NKT2	1	TRAV11D*01,TRAV11*01	TRAJ18*01	TRBV13-2*01	TRBJ2-7*01	CVVGDRGSALGRLHF-AV11-AJ18	CASELGAYEQYF-BV13-BJ2	canonical
	clonotype531	N5	NKT2	1	TRAV11D*01,TRAV11*01	TRAJ18*01	TRBV17*01	TRBJ1-2*01	CVVGDRGSALGRLHF-AV11-AJ18	CASSQTGGNSDYTF-BV17-BJ1	noncanonical
	clonotype532	N5	NKT2	1	TRAV11D*01,TRAV11*01	TRAJ18*01	TRBV13-2*01	TRBJ2-1*01	CVVGDRGSALGRLHF-AV11-AJ18	CASGPTGGAAEQFF-BV13-BJ2	canonical
	clonotype533	N5	NKT2	1	TRAV11D*01,TRAV11*01	TRAJ18*01	TRBV29*01	TRBJ2-2*01	CVVGDRGSALGRLHF-AV11-AJ18	CASSLQDRGGTGQLYF-BV29-BJ2	canonical
	clonotype534	N3	NKT2	1	TRAV11D*01,TRAV11*01	TRAJ18*01	TRBV1*01	TRBJ1-6*01	CVVGDRGSALGRLHF-AV11-AJ18	CSGDSSYNSPLYF-BV1-BJ1	canonical
	clonotype535	N3	NKT2	1	TRAV11D*01,TRAV11*01	TRAJ18*01	TRBV12-2*01	TRBJ2-5*01	CVVGDRGSALGRLHF-AV11-AJ18	CASSLELDTQYF-BV12-BJ2	noncanonical
	clonotype536	N3	NKT2	1	TRAV11D*01,TRAV11*01	TRAJ18*01	TRBV13-3*01	TRBJ1-2*01	CVVGDRGSALGRLHF-AV11-AJ18	CASSGTGGSSDYTF-BV13-BJ1	canonical
	clonotype537	N5	NKT2	1	TRAV11D*01,TRAV11*01	TRAJ18*01	TRBV1*01	TRBJ2-5*01	CVVGDRGSALGRLHF-AV11-AJ18	CSADEENTQYF-BV1-BJ2	canonical
	clonotype538	N1	NKTp	1	TRAV11D*01,TRAV11*01	TRAJ18*01	TRBV13-2*01	TRBJ2-7*01	CVVGDRGSALGRLHF-AV11-AJ18	CASGDSGTGGREQYF-BV13-BJ2	canonical
	clonotype539	N3	NKT2	1	TRAV11D*01,TRAV11*01	TRAJ18*01	TRBV29*01	TRBJ2-4*01	CVVGDRGSALGRLHF-AV11-AJ18	CASSLWGTGGSQNTLYF-BV29-BJ2	canonical
	clonotype54	N5,N4,N3,N1	NKT2,NKTp	16	TRAV11D*01,TRAV11*01	TRAJ18*01	TRBV13-2*01	TRBJ1-5*01	CVVGDRGSALGRLHF-AV11-AJ18	CASGEGRGNQAPLF-BV13-BJ1	canonical
	clonotype540	N5	NKT2	1	TRAV11D*01,TRAV11*01	TRAJ18*01	TRBV13-2*01	TRBJ2-2*01	CVVGDRGSALGRLHF-AV11-AJ18	CASGETGQLYF-BV13-BJ2	canonical
	clonotype541	N2,N7	NKT1,NKT17	2	TRAV11D*01,TRAV11*01	TRAJ18*01	TRBV13-1*02	TRBJ1-2*01	CVVGDRGSALGRLHF-AV11-AJ18	CASSGTNSDYTF-BV13-BJ1	canonical
	clonotype542	N3	NKT2	1	TRAV11D*01,TRAV11*01	TRAJ18*01	TRBV29*01	TRBJ2-2*01	CVVGDRGSALGRLHF-AV11-AJ18	CAILGGRNTGQLYF-BV29-BJ2	canonical
	clonotype543	N5	NKT2	1	TRAV11D*01,TRAV11*01	TRAJ18*01	TRBV13-3*01	TRBJ2-7*01	CVVGDRGSALGRLHF-AV11-AJ18	CASSPGTGGSSYEQYF-BV13-BJ2	canonical
	clonotype544	N3	NKT2	1	TRAV11D*01,TRAV11*01	TRAJ18*01	TRBV13-2*01	TRBJ1-3*01	CVVGDRGSALGRLHF-AV11-AJ18	CASGDGNSGNTLYF-BV13-BJ1	canonical
	clonotype545	N3	NKT2	1	TRAV11D*01,TRAV11*01	TRAJ18*01	TRBV29*01	TRBJ2-3*01	CVVGDRGSALGRLHF-AV11-AJ18	CASSFRQGGSAETLYF-BV29-BJ2	canonical
	clonotype546	N3	NKT2	1	TRAV11D*01,TRAV11*01	TRAJ18*01	TRBV13-2*01	TRBJ2-7*01	CVVGDRGSALGRLHF-AV11-AJ18	CASGDAWGDYEQYF-BV13-BJ2	canonical
	clonotype547	N5	NKT2	2	TRAV11D*01,TRAV11*01	TRAJ18*01	TRBV13-2*01	TRBJ2-7*01	CVVGDRGSALGRLHF-AV11-AJ18	CASGGMTGGHYEQYF-BV13-BJ2	canonical
	clonotype548	N3	NKT2	1	TRAV11D*01,TRAV11*01	TRAJ18*01	TRBV1*01	TRBJ1-4*02	CVVGDRGSALGRLHF-AV11-AJ18	CSADETTNERLFF-BV1-BJ1	canonical
	clonotype549	N5	NKT2	1	TRAV11D*01,TRAV11*01	TRAJ18*01	TRBV13-2*01	TRBJ2-5*01	CVVGDRGSALGRLHF-AV11-AJ18	CASGDGLGQDTQYF-BV13-BJ2	canonical
	clonotype55	N5,N6	NKT2	2	TRAV11D*01,TRAV11*01	TRAJ18*01	TRBV13-2*01	TRBJ2-5*01	CVVGDRGSALGRLHF-AV11-AJ18	CASGDGLQDTQYF-BV13-BJ2	canonical
	clonotype550	N5	NKT2	1	TRAV11D*01,TRAV11*01	TRAJ18*01	TRBV13-2*01	TRBJ1-2*01	CVVGDRGSALGRLHF-AV11-AJ18	CASGDEASNSDYTF-BV13-BJ1	canonical
	clonotype551	N5	NKT2	1	TRAV11D*01,TRAV11*01	TRAJ18*01	TRBV1*01	TRBJ2-7*01	CVVGDRGSALGRLHF-AV11-AJ18	CSAQGYEQYF-BV1-BJ2	canonical
	clonotype552	N5,N4	NKT2	2	TRAV11D*01,TRAV11*01	TRAJ18*01	TRBV13-2*01	TRBJ2-1*01	CVVGDRGSALGRLHF-AV11-AJ18	CASGDDRDWGGANYAEQFF-BV13-BJ2	canonical
	clonotype553	N3	NKT2	1	TRAV11D*01,TRAV11*01	TRAJ18*01	TRBV13-2*01	TRBJ1-2*01	CVVGDRGSALGRLHF-AV11-AJ18	CASGDLGGSDYTF-BV13-BJ1	canonical
	clonotype554	N1	NKTp	1	TRAV11D*01,TRAV11*01	TRAJ18*01	TRBV13-3*01	TRBJ1-2*01	CVVGDRGSALGRLHF-AV11-AJ18	CASRGTTNSDYTF-BV13-BJ1	canonical
	clonotype555	N5	NKT2	1	TRAV11D*01,TRAV11*01	TRAJ18*01	TRBV13-2*01	TRBJ2-7*01	CVVGDRGSALGRLHF-AV11-AJ18	CASGEGTGAYEQYF-BV13-BJ2	canonical
	clonotype556	N2	NKT1	1	TRAV11D*01,TRAV11*01	TRAJ18*01	TRBV13-2*01	TRBJ2-7*01	CVVGDRGSALGRLHF-AV11-AJ18	CASGDRQGEQYF-BV13-BJ2	canonical
	clonotype557	N5	NKT2	1	TRAV11D*01,TRAV11*01	TRAJ18*01	TRBV1*01	TRBJ2-5*01	CVVGDRGSALGRLHF-AV11-AJ18	CSADTGGTDTQYF-BV1-BJ2	canonical
	clonotype558	N5	NKT2	1	TRAV11D*01,TRAV11*01	TRAJ18*01	TRBV13-2*01	TRBJ2-4*01	CVVGDRGSALGRLHF-AV11-AJ18	CASGDARGGANTLYF-BV13-BJ2	canonical
	clonotype559	N3	NKT2	1	TRAV11D*01,TRAV11*01	TRAJ18*01	TRBV29*01	TRBJ1-5*01	CVVGDRGSALGRLHF-AV11-AJ18	CASSFRRENNQAPLF-BV29-BJ1	canonical
	clonotype56	N5	NKT2	1	TRAV11D*01,TRAV11*01	TRAJ18*01	TRBV13-2*01	TRBJ2-4*01	CVVGDRGSALGRLHF-AV11-AJ18	CASGVGGAGQNTLYF-BV13-BJ2	canonical
	clonotype560	N3	NKT2	1	TRAV11D*01,TRAV11*01	TRAJ18*01	TRBV13-2*01	TRBJ1-2*01	CVVGDRGSALGRLHF-AV11-AJ18	CASGDKWDSDYTF-BV13-BJ1	canonical
	clonotype561	N5	NKT2	1	TRAV11D*01,TRAV11*01	TRAJ18*01	TRBV29*01	TRBJ2-7*01	CVVGDRGSALGRLHF-AV11-AJ18	CASSLYRDNSYEQYF-BV29-BJ2	canonical
	clonotype562	N4	NKT2	1	TRAV11D*01,TRAV11*01	TRAJ18*01	TRBV29*01	TRBJ2-5*01	CVVGDRGSALGRLHF-AV11-AJ18	CASSLAGAGQDTQYF-BV29-BJ2	canonical
	clonotype563	N3	NKT2	1	TRAV11D*01,TRAV11*01	TRAJ18*01	TRBV13-2*01	TRBJ1-2*01	CVVGDRGSALGRLHF-AV11-AJ18	CASGDRGGSDYTF-BV13-BJ1	canonical
	clonotype564	N5	NKT2	1	TRAV11D*01,TRAV11*01	TRAJ18*01	TRBV13-2*01	TRBJ2-4*01	CVVGDRGSALGRLHF-AV11-AJ18	CASGDETGGANLASQNTLYF-BV13-BJ2	canonical
	clonotype565	N2,N7	NKT1,NKT17	2	TRAV11D*01,TRAV11*01	TRAJ18*01	TRBV13-2*01	TRBJ1-2*01	CVVGDRGSALGRLHF-AV11-AJ18	CASGDKNSDYTF-BV13-BJ1	canonical
	clonotype566	N4	NKT2	1	TRAV11D*01,TRAV11*01	TRAJ18*01	TRBV13-1*02	TRBJ1-1*01	CVVGDRGSALGRLHF-AV11-AJ18	CASSEGGANTEVFF-BV13-BJ1	canonical
	clonotype567	N5	NKT2	1	TRAV11D*01,TRAV11*01	TRAJ18*01	TRBV13-1*02	TRBJ1-3*01	CVVGDRGSALGRLHF-AV11-AJ18	CASSDAQGASGNTLYF-BV13-BJ1	canonical
	clonotype568	N3	NKT2	1	TRAV11D*01,TRAV11*01	TRAJ18*01	TRBV13-2*01	TRBJ1-3*01	CVVGDRGSALGRLHF-AV11-AJ18	CASGDSRQGGGNTLYF-BV13-BJ1	canonical
	clonotype569	N5	NKT2	1	TRAV11D*01,TRAV11*01	TRAJ18*01	TRBV29*01	TRBJ2-7*01	CVVGDRGSALGRLHF-AV11-AJ18	CASSFGTGGDEQYF-BV29-BJ2	canonical
	clonotype57	N3	NKT2	1	TRAV11D*01,TRAV11*01	TRAJ18*01	TRBV13-1*02	TRBJ1-5*01	CVVGDRGSALGRLHF-AV11-AJ18	CASREDNNQAPLF-BV13-BJ1	canonical
	clonotype570	N5	NKT2	1	TRAV11D*01,TRAV11*01	TRAJ18*01	TRBV13-2*01	TRBJ2-5*01	CVVGDRGSALGRLHF-AV11-AJ18	CASGDDRLNQDTQYF-BV13-BJ2	canonical
	clonotype571	N5	NKT2	1	TRAV11D*01,TRAV11*01	TRAJ18*01	TRBV13-1*02	TRBJ1-3*01	CVVGDRGSALGRLHF-AV11-AJ18	CASSDWLSGNTLYF-BV13-BJ1	canonical
	clonotype572	N5	NKT2	1	TRAV11D*01,TRAV11*01	TRAJ18*01	TRBV19*01	TRBJ2-4*01	CVVGDRGSALGRLHF-AV11-AJ18	CASSIKSQDSQNTLYF-BV19-BJ2	noncanonical
	clonotype573	N5	NKT2	1	TRAV11D*01,TRAV11*01	TRAJ18*01	TRBV13-2*01	TRBJ2-4*01	CVVGDRGSALGRLHF-AV11-AJ18	CASGDVDSNTLYF-BV13-BJ2	canonical
	clonotype574	N3	NKT2	1	TRAV11D*01,TRAV11*01	TRAJ18*01	TRBV13-2*01	TRBJ1-4*02	CVVGDRGSALGRLHF-AV11-AJ18	CASGDAGGDERLFF-BV13-BJ1	canonical
	clonotype575	N5	NKT2	1	TRAV11D*01,TRAV11*01	TRAJ18*01	TRBV13-2*01	TRBJ1-3*01	CVVGDRGSALGRLHF-AV11-AJ18	CASGDPTNSGNTLYF-BV13-BJ1	canonical
	clonotype576	N2	NKT1	1	TRAV11D*01,TRAV11*01	TRAJ18*01	TRBV13-2*01	TRBJ1-1*01	CVVGDRGSALGRLHF-AV11-AJ18	CASGAPGGANTEVFF-BV13-BJ1	canonical
	clonotype577	N5	NKT2	1	TRAV11D*01,TRAV11*01	TRAJ18*01	TRBV13-2*01	TRBJ2-1*01	CVVGDRGSALGRLHF-AV11-AJ18	CASGDRDNYAEQFF-BV13-BJ2	canonical
	clonotype578	N4	NKT2	1	TRAV11D*01,TRAV11*01	TRAJ18*01	TRBV29*01	TRBJ1-2*01	CVVGDRGSALGRLHF-AV11-AJ18	CASSLGTANSDYTF-BV29-BJ1	canonical
	clonotype579	N5	NKT2	1	TRAV11D*01,TRAV11*01	TRAJ18*01	TRBV13-1*02	TRBJ1-1*01	CVVGDRGSALGRLHF-AV11-AJ18	CASSDAHIANTEVFF-BV13-BJ1	canonical
	clonotype58	N5	NKT2	1	TRAV11D*01,TRAV11*01	TRAJ18*01	TRBV13-2*01	TRBJ2-7*01	CVVGDRGSALGRLHF-AV11-AJ18	CASGDRGGEQYF-BV13-BJ2	canonical
	clonotype580	N3	NKT2	1	TRAV11D*01,TRAV11*01	TRAJ18*01	TRBV13-1*02	TRBJ1-2*01	CVVGDRGSALGRLHF-AV11-AJ18	CASSGGQNSDYTF-BV13-BJ1	canonical
	clonotype581	N3	NKT2	1	TRAV11D*01,TRAV11*01	TRAJ18*01	TRBV1*01	TRBJ1-5*01	CVVGDRGSALGRLHF-AV11-AJ18	CSADSGLKAPLF-BV1-BJ1	canonical
	clonotype582	N5	NKT2	1	TRAV11D*01,TRAV11*01	TRAJ18*01	TRBV13-2*01	TRBJ2-7*01	CVVGDRGSALGRLHF-AV11-AJ18	CASGVDSYEQYF-BV13-BJ2	canonical
	clonotype583	N4	NKT2	1	TRAV11D*01,TRAV11*01	TRAJ18*01	TRBV31*01	TRBJ1-2*01	CVVGDRGSALGRLHF-AV11-AJ18	CAWKETNSDYTF-BV31-BJ1	noncanonical
	clonotype584	N2	NKT1	1	TRAV11D*01,TRAV11*01	TRAJ18*01	TRBV13-1*02	TRBJ2-1*01	CVVGDRGSALGRLHF-AV11-AJ18	CASSDARGFYAEQFF-BV13-BJ2	canonical
	clonotype585	N3	NKT2	2	TRAV11D*01,TRAV11*01	TRAJ18*01	TRBV13-2*01	TRBJ1-5*01	CVVGDRGSALGRLHF-AV11-AJ18	CASGDEGHNNQAPLF-BV13-BJ1	canonical
	clonotype586	N2	NKT1	1	TRAV11D*01,TRAV11*01	TRAJ18*01	TRBV13-2*01	TRBJ2-7*01	CVVGDRGSALGRLHF-AV11-AJ18	CASGGPYEQYF-BV13-BJ2	canonical
	clonotype587	N1	NKTp	1	TRAV11D*01,TRAV11*01	TRAJ18*01	TRBV13-2*01	TRBJ2-4*01	CVVGDRGSALGRLHF-AV11-AJ18	CASGDPGGAHLNTLYF-BV13-BJ2	canonical
	clonotype588	N5	NKT2	1	TRAV11D*01,TRAV11*01	TRAJ18*01	TRBV13-3*01	TRBJ2-3*01	CVVGDRGSALGRLHF-AV11-AJ18	CASTGGSAETLYF-BV13-BJ2	canonical
	clonotype589	N3	NKT2	1	TRAV11D*01,TRAV11*01	TRAJ18*01	TRBV13-2*01	TRBJ1-3*01	CVVGDRGSALGRLHF-AV11-AJ18	CASGGDSLSGNTLYF-BV13-BJ1	canonical
	clonotype59	N5	NKT2	1	TRAV11D*01,TRAV11*01	TRAJ18*01	TRBV13-2*01	TRBJ2-1*01	CVVGDRGSALGRLHF-AV11-AJ18	CASGNRGGAEQFF-BV13-BJ2	canonical
	clonotype590	N5,N3	NKT2	2	TRAV11D*01,TRAV11*01	TRAJ18*01	TRBV13-2*01	TRBJ2-5*01	CVVGDRGSALGRLHF-AV11-AJ18	CASGETGGQDTQYF-BV13-BJ2	canonical
	clonotype591	N3	NKT2	1	TRAV11D*01,TRAV11*01	TRAJ18*01	TRBV29*01	TRBJ2-3*01	CVVGDRGSALGRLHF-AV11-AJ18	CASSHRGLSAETLYF-BV29-BJ2	canonical
	clonotype592	N5	NKT2	1	TRAV11D*01,TRAV11*01	TRAJ18*01	TRBV13-2*01	TRBJ2-4*01	CVVGDRGSALGRLHF-AV11-AJ18	CASGEDRGWQNTLYF-BV13-BJ2	canonical
	clonotype593	N5	NKT2	1	TRAV11D*01,TRAV11*01	TRAJ18*01	TRBV13-2*01	TRBJ2-3*01	CVVGDRGSALGRLHF-AV11-AJ18	CASGVRDWGEGSAETLYF-BV13-BJ2	canonical
	clonotype594	N2	NKT1	1	TRAV11D*01,TRAV11*01	TRAJ18*01	TRBV13-3*01	TRBJ2-1*01	CVVGDRGSALGRLHF-AV11-AJ18	CASSGTGNNYAEQFF-BV13-BJ2	canonical
	clonotype595	N3	NKT2	1	TRAV11D*01,TRAV11*01	TRAJ18*01	TRBV13-2*01	TRBJ1-2*01	CVVGDRGSALGRLHF-AV11-AJ18	CASGDARQGYSDYTF-BV13-BJ1	canonical
	clonotype596	N5	NKT2	1	TRAV11D*01,TRAV11*01	TRAJ18*01	TRBV13-2*01	TRBJ1-3*01	CVVGDRGSALGRLHF-AV11-AJ18	CASGEDRGQGNTLYF-BV13-BJ1	canonical
	clonotype597	N3	NKT2	1	TRAV11D*01,TRAV11*01	TRAJ18*01	TRBV29*01	TRBJ1-4*02	CVVGDRGSALGRLHF-AV11-AJ18	CASSSQVSNERLFF-BV29-BJ1	canonical
	clonotype598	N5	NKT2	1	TRAV11D*01,TRAV11*01	TRAJ18*01	TRBV13-1*02	TRBJ1-1*01	CVVGDRGSALGRLHF-AV11-AJ18	CASSDVGVGTEVFF-BV13-BJ1	canonical
	clonotype599	N5	NKT2	1	TRAV11D*01,TRAV11*01	TRAJ18*01	TRBV13-1*02	TRBJ2-1*01	CVVGDRGSALGRLHF-AV11-AJ18	CASSDRDAYYAEQFF-BV13-BJ2	canonical
	clonotype6	N2	NKT1	1	TRAV11D*01,TRAV11*01	TRAJ18*01	TRBV4*01	TRBJ2-5*01	CVVGDRGSALGRLHF-AV11-AJ18	CASSTGTGGQDTQYF-BV4-BJ2	noncanonical
	clonotype60	N2	NKT1	1	TRAV11D*01,TRAV11*01	TRAJ18*01	TRBV29*01	TRBJ1-3*01	CVVGDRGSALGRLHF-AV11-AJ18	CASIPGQGGNTLYF-BV29-BJ1	canonical
	clonotype600	N3	NKT2	1	TRAV11D*01,TRAV11*01	TRAJ18*01	TRBV13-2*01	TRBJ2-7*01	CVVGDRGSALGRLHF-AV11-AJ18	CASGDAQYEQYF-BV13-BJ2	canonical
	clonotype601	N2	NKT1	1	TRAV11D*01,TRAV11*01	TRAJ18*01	TRBV13-3*01	TRBJ1-5*01	CVVGDRGSALGRLHF-AV11-AJ18	CASMAGQGEAPLF-BV13-BJ1	canonical
	clonotype602	N1	NKTp	1	TRAV11D*01,TRAV11*01	TRAJ18*01	TRBV13-2*01	TRBJ1-5*01	CVVGDRGSALGRLHF-AV11-AJ18	CASGGDRHNNQAPLF-BV13-BJ1	canonical
	clonotype603	N5,N1	NKT2,NKTp	2	TRAV11D*01,TRAV11*01	TRAJ18*01	TRBV13-2*01	TRBJ2-5*01	CVVGDRGSALGRLHF-AV11-AJ18	CASGDARGAVNQDTQYF-BV13-BJ2	canonical
	clonotype604	N5	NKT2	1	TRAV11D*01,TRAV11*01	TRAJ18*01	TRBV13-2*01	TRBJ1-2*01	CVVGDRGSALGRLHF-AV11-AJ18	CASGGGQGANSDYTF-BV13-BJ1	canonical
	clonotype605	N2	NKT1	1	TRAV11D*01,TRAV11*01	TRAJ18*01	TRBV13-2*01	TRBJ2-7*01	CVVGDRGSALGRLHF-AV11-AJ18	CASGDPGQSYEQYF-BV13-BJ2	canonical
	clonotype606	N2	NKT1	1	TRAV11D*01,TRAV11*01	TRAJ18*01	TRBV29*01	TRBJ1-2*01	CVVGDRGSALGRLHF-AV11-AJ18	CASSLSRDGNSDYTF-BV29-BJ1	canonical
	clonotype607	N5	NKT2	1	TRAV11D*01,TRAV11*01	TRAJ18*01	TRBV13-2*01	TRBJ1-2*01	CVVGDRGSALGRLHF-AV11-AJ18	CASGEGTGDSDYTF-BV13-BJ1	canonical
	clonotype608	N4	NKT2	1	TRAV11D*01,TRAV11*01	TRAJ18*01	TRBV13-2*01	TRBJ1-2*01	CVVGDRGSALGRLHF-AV11-AJ18	CASGGPGTNSDYTF-BV13-BJ1	canonical
	clonotype609	N2	NKT1	1	TRAV11D*01,TRAV11*01	TRAJ18*01	TRBV1*01	TRBJ2-3*01	CVVGDRGSALGRLHF-AV11-AJ18	CSGDRGAETLYF-BV1-BJ2	canonical
	clonotype61	N3,N1	NKT2,NKTp	3	TRAV11D*01,TRAV11*01	TRAJ18*01	TRBV13-1*02	TRBJ1-2*01	CVVGDRGSALGRLHF-AV11-AJ18	CASSDDRSDYTF-BV13-BJ1	canonical
	clonotype610	N3	NKT2	1	TRAV11D*01,TRAV11*01	TRAJ18*01	TRBV29*01	TRBJ1-1*01	CVVGDRGSALGRLHF-AV11-AJ18	CASSPRDRTEVFF-BV29-BJ1	canonical
	clonotype611	N5	NKT2	1	TRAV11D*01,TRAV11*01	TRAJ18*01	TRBV13-1*02	TRBJ1-2*01	CVVGDRGSALGRLHF-AV11-AJ18	CASSDQGGAGTNSDYTF-BV13-BJ1	canonical
	clonotype612	N5	NKT2	1	TRAV11D*01,TRAV11*01	TRAJ18*01	TRBV13-2*01	TRBJ1-6*01	CVVGDRGSALGRLHF-AV11-AJ18	CASGDQTGANSPLYF-BV13-BJ1	canonical
	clonotype613	N3	NKT2	1	TRAV11D*01,TRAV11*01	TRAJ18*01	TRBV1*01	TRBJ2-3*01	CVVGDRGSALGRLHF-AV11-AJ18	CSADSSAETLYF-BV1-BJ2	canonical
	clonotype614	N5	NKT2	1	TRAV11D*01,TRAV11*01	TRAJ18*01	TRBV13-2*01	TRBJ1-4*02	CVVGDRGSALGRLHF-AV11-AJ18	CASGDALTGGNERLFF-BV13-BJ1	canonical
	clonotype615	N5	NKT2	1	TRAV11D*01,TRAV11*01	TRAJ18*01	TRBV13-2*01	TRBJ2-1*01	CVVGDRGSALGRLHF-AV11-AJ18	CASGDATGNYAEQFF-BV13-BJ2	canonical
	clonotype616	N5	NKT2	1	TRAV11D*01,TRAV11*01	TRAJ18*01	TRBV13-3*01	TRBJ2-1*01	CVVGDRGSALGRLHF-AV11-AJ18	CASSGLGGYAEQFF-BV13-BJ2	canonical
	clonotype617	N5	NKT2	1	TRAV11D*01,TRAV11*01	TRAJ18*01	TRBV13-2*01	TRBJ2-5*01	CVVGDRGSALGRLHF-AV11-AJ18	CASGAPTGGANGTQYF-BV13-BJ2	canonical
	clonotype618	N3	NKT2	1	TRAV11D*01,TRAV11*01	TRAJ18*01	TRBV13-2*01	TRBJ2-5*01	CVVGDRGSALGRLHF-AV11-AJ18	CASGGGTGGGQDTQYF-BV13-BJ2	canonical
	clonotype619	N3	NKT2	1	TRAV11D*01,TRAV11*01	TRAJ18*01	TRBV13-2*01	TRBJ2-5*01	CVVGDRGSALGRLHF-AV11-AJ18	CASGGDWGDQDTQYF-BV13-BJ2	canonical
	clonotype62	N5,N4	NKT2	2	TRAV11D*01,TRAV11*01	TRAJ18*01	TRBV13-2*01	TRBJ2-2*01	CVVGDRGSALGRLHF-AV11-AJ18	CASGDTGGNTGQLYF-BV13-BJ2	canonical
	clonotype620	N2	NKT1	1	TRAV11D*01,TRAV11*01	TRAJ18*01	TRBV13-2*01	TRBJ1-3*01	CVVGDRGSALGRLHF-AV11-AJ18	CASGETGTSGNTLYF-BV13-BJ1	canonical
	clonotype621	N5,N1	NKT2,NKTp	2	TRAV11D*01,TRAV11*01	TRAJ18*01	TRBV13-2*01	TRBJ1-1*01	CVVGDRGSALGRLHF-AV11-AJ18	CASGDAGGRTEVFF-BV13-BJ1	canonical
	clonotype622	N5	NKT2	1	TRAV11D*01,TRAV11*01	TRAJ18*01	TRBV13-2*01	TRBJ1-2*01	CVVGDRGSALGRLHF-AV11-AJ18	CASGADRGANSDYTF-BV13-BJ1	canonical
	clonotype623	N5	NKT2	1	TRAV11D*01,TRAV11*01	TRAJ18*01	TRBV29*01	TRBJ1-2*01	CVVGDRGSALGRLHF-AV11-AJ18	CASSLSYGDSDYTF-BV29-BJ1	canonical
	clonotype624	N5	NKT2	1	TRAV11D*01,TRAV11*01	TRAJ18*01	TRBV13-1*02	TRBJ2-3*01	CVVGDRGSALGRLHF-AV11-AJ18	CASSDGSGTGGSLYF-BV13-BJ2	canonical
	clonotype625	N5	NKT2	1	TRAV11D*01,TRAV11*01	TRAJ18*01	TRBV13-2*01	TRBJ2-7*01	CVVGDRGSALGRLHF-AV11-AJ18	CASGDGYEQYF-BV13-BJ2	canonical
	clonotype626	N3	NKT2	1	TRAV11D*01,TRAV11*01	TRAJ18*01	TRBV29*01	TRBJ1-2*01	CVVGDRGSALGRLHF-AV11-AJ18	CASNPGQGANSDYTF-BV29-BJ1	canonical
	clonotype627	N3	NKT2	1	TRAV11D*01,TRAV11*01	TRAJ18*01	TRBV13-2*01	TRBJ2-1*01	CVVGDRGSALGRLHF-AV11-AJ18	CASGPGTGGAGAEQFF-BV13-BJ2	canonical
	clonotype628	N5	NKT2	1	TRAV11D*01,TRAV11*01	TRAJ18*01	TRBV13-2*01	TRBJ1-3*01	CVVGDRGSALGRLHF-AV11-AJ18	CASGDVGGGNTLYF-BV13-BJ1	canonical
	clonotype629	N2	NKT1	1	TRAV11D*01,TRAV11*01	TRAJ18*01	TRBV1*01	TRBJ2-1*01	CVVGDRGSALGRLHF-AV11-AJ18	CSADDAEQFF-BV1-BJ2	canonical
	clonotype63	N5	NKT2	1	TRAV11D*01,TRAV11*01	TRAJ18*01	TRBV29*01	TRBJ1-6*01	CVVGDRGSALGRLHF-AV11-AJ18	CASSLRDNYNSPLYF-BV29-BJ1	canonical
	clonotype630	N5,N3	NKT2	2	TRAV11D*01,TRAV11*01	TRAJ18*01	TRBV13-2*01	TRBJ2-5*01	CVVGDRGSALGRLHF-AV11-AJ18	CASGDAGGQDTQYF-BV13-BJ2	canonical
	clonotype631	N5	NKT2	1	TRAV11D*01,TRAV11*01	TRAJ18*01	TRBV13-2*01	TRBJ2-7*01	CVVGDRGSALGRLHF-AV11-AJ18	CASGDAGLEYEQYF-BV13-BJ2	canonical
	clonotype632	N5	NKT2	1	TRAV11D*01,TRAV11*01	TRAJ18*01	TRBV31*01	TRBJ1-4*02	CVVGDRGSALGRLHF-AV11-AJ18	CAWSLLGGNERLFF-BV31-BJ1	noncanonical
	clonotype633	N1	NKTp	1	TRAV11D*01,TRAV11*01	TRAJ18*01	TRBV1*01	TRBJ2-7*01	CVVGDRGSALGRLHF-AV11-AJ18	CSADTQYEQYF-BV1-BJ2	canonical
	clonotype634	N2	NKT1	1	TRAV11D*01,TRAV11*01	TRAJ18*01	TRBV13-2*01	TRBJ1-2*01	CVVGDRGSALGRLHF-AV11-AJ18	CASGEGTGGSDYTF-BV13-BJ1	canonical
	clonotype635	N5	NKT2	1	TRAV11D*01,TRAV11*01	TRAJ18*01	TRBV13-2*01	TRBJ2-7*01	CVVGDRGSALGRLHF-AV11-AJ18	CASGGLGDSYEQYF-BV13-BJ2	canonical
	clonotype636	N5	NKT2	1	TRAV11D*01,TRAV11*01	TRAJ18*01	TRBV13-1*02	TRBJ2-7*01	CVVGDRGSALGRLHF-AV11-AJ18	CASSEGTGEYEQYF-BV13-BJ2	canonical
	clonotype637	N3	NKT2	1	TRAV11D*01,TRAV11*01	TRAJ18*01	TRBV13-2*01	TRBJ2-1*01	CVVGDRGSALGRLHF-AV11-AJ18	CASGEGQGYAEQFF-BV13-BJ2	canonical
	clonotype638	N5	NKT2	1	TRAV11D*01,TRAV11*01	TRAJ18*01	TRBV13-2*01	TRBJ2-5*01	CVVGDRGSALGRLHF-AV11-AJ18	CASGDAGLGGGDTQYF-BV13-BJ2	canonical
	clonotype639	N3,N1	NKT2,NKTp	2	TRAV11D*01,TRAV11*01	TRAJ18*01	TRBV13-2*01	TRBJ2-7*01	CVVGDRGSALGRLHF-AV11-AJ18	CASGAGTGGDEQYF-BV13-BJ2	canonical
	clonotype64	N3,N7	NKT2,NKT17	3	TRAV11D*01,TRAV11*01	TRAJ18*01	TRBV13-2*01	TRBJ2-7*01	CVVGDRGSALGRLHF-AV11-AJ18	CASGPRDWGAYEQYF-BV13-BJ2	canonical
	clonotype640	N5	NKT2	1	TRAV11D*01,TRAV11*01	TRAJ18*01	TRBV13-1*02	TRBJ2-7*01	CVVGDRGSALGRLHF-AV11-AJ18	CASSDGTGGSEQYF-BV13-BJ2	canonical
	clonotype641	N3	NKT2	2	TRAV11D*01,TRAV11*01	TRAJ18*01	TRBV13-2*01	TRBJ2-7*01	CVVGDRGSALGRLHF-AV11-AJ18	CASGSGTGGSYEQYF-BV13-BJ2	canonical
	clonotype642	N5	NKT2	1	TRAV11D*01,TRAV11*01	TRAJ18*01	TRBV13-2*01	TRBJ2-1*01	CVVGDRGSALGRLHF-AV11-AJ18	CASGDEALYAEQFF-BV13-BJ2	canonical
	clonotype643	N5	NKT2	1	TRAV11D*01,TRAV11*01	TRAJ18*01	TRBV13-2*01	TRBJ2-5*01	CVVGDRGSALGRLHF-AV11-AJ18	CASGEDRGQDTQYF-BV13-BJ2	canonical
	clonotype644	N5	NKT2	1	TRAV11D*01,TRAV11*01	TRAJ18*01	TRBV13-3*01	TRBJ2-4*01	CVVGDRGSALGRLHF-AV11-AJ18	CASSETTGYTLYF-BV13-BJ2	canonical
	clonotype645	N5	NKT2	1	TRAV11D*01,TRAV11*01	TRAJ18*01	TRBV13-1*02	TRBJ1-5*01	CVVGDRGSALGRLHF-AV11-AJ18	CASSARDNQAPLF-BV13-BJ1	canonical
	clonotype646	N3	NKT2	1	TRAV11D*01,TRAV11*01	TRAJ18*01	TRBV29*01	TRBJ2-5*01	CVVGDRGSALGRLHF-AV11-AJ18	CASSLRQFQDTQYF-BV29-BJ2	canonical
	clonotype647	N5	NKT2	1	TRAV11D*01,TRAV11*01	TRAJ18*01	TRBV13-2*01	TRBJ2-5*01	CVVGDRGSALGRLHF-AV11-AJ18	CASGPPTGVGQDTQYF-BV13-BJ2	canonical
	clonotype648	N4	NKT2	1	TRAV11D*01,TRAV11*01	TRAJ18*01	TRBV13-2*01	TRBJ2-1*01	CVVGDRGSALGRLHF-AV11-AJ18	CASGTGGAYAEQFF-BV13-BJ2	canonical
	clonotype649	N3	NKT2	1	TRAV11D*01,TRAV11*01	TRAJ18*01	TRBV13-2*01	TRBJ2-1*01	CVVGDRGSALGRLHF-AV11-AJ18	CASGDTGGSYAEQFF-BV13-BJ2	canonical
	clonotype65	N5	NKT2	1	TRAV11D*01,TRAV11*01	TRAJ18*01	TRBV13-2*01	TRBJ2-7*01	CVVGDRGSALGRLHF-AV11-AJ18	CASGDVGLGGYEQYF-BV13-BJ2	canonical
	clonotype650	N5	NKT2	1	TRAV11D*01,TRAV11*01	TRAJ18*01	TRBV1*01	TRBJ1-1*01	CVVGDRGSALGRLHF-AV11-AJ18	CSGTGNTEVFF-BV1-BJ1	canonical
	clonotype651	N1	NKTp	1	TRAV11D*01,TRAV11*01	TRAJ18*01	TRBV17*01	TRBJ2-5*01	CVVGDRGSALGRLHF-AV11-AJ18	CASSRAGTGQDTQYF-BV17-BJ2	noncanonical
	clonotype652	N5	NKT2	1	TRAV11D*01,TRAV11*01	TRAJ18*01	TRBV13-3*01	TRBJ2-4*01	CVVGDRGSALGRLHF-AV11-AJ18	CASIGQGNTLYF-BV13-BJ2	canonical
	clonotype653	N3	NKT2	1	TRAV11D*01,TRAV11*01	TRAJ18*01	TRBV13-2*01	TRBJ2-7*01	CVVGDRGSALGRLHF-AV11-AJ18	CASGDDRDWGYEQYF-BV13-BJ2	canonical
	clonotype654	N5,N4,N1	NKT2,NKTp	3	TRAV11D*01,TRAV11*01	TRAJ18*01	TRBV13-2*01	TRBJ2-5*01	CVVGDRGSALGRLHF-AV11-AJ18	CASGDLGGQDTQYF-BV13-BJ2	canonical
	clonotype655	N2	NKT1	1	TRAV11D*01,TRAV11*01	TRAJ18*01	TRBV29*01	TRBJ2-1*01	CVVGDRGSALGRLHF-AV11-AJ18	CASSRPGQSYAEQFF-BV29-BJ2	canonical
	clonotype656	N1	NKTp	1	TRAV11D*01,TRAV11*01	TRAJ18*01	TRBV29*01	TRBJ1-5*01	CVVGDRGSALGRLHF-AV11-AJ18	CASSPLRQGGNQAPLF-BV29-BJ1	canonical
	clonotype657	N5	NKT2	1	TRAV11D*01,TRAV11*01	TRAJ18*01	TRBV29*01	TRBJ2-7*01	CVVGDRGSALGRLHF-AV11-AJ18	CASSFRRSSYEQYF-BV29-BJ2	canonical
	clonotype658	N5	NKT2	1	TRAV11D*01,TRAV11*01	TRAJ18*01	TRBV29*01	TRBJ1-4*02	CVVGDRGSALGRLHF-AV11-AJ18	CASSFPGTGTNERLFF-BV29-BJ1	canonical
	clonotype659	N5	NKT2	1	TRAV11D*01,TRAV11*01	TRAJ18*01	TRBV29*01	TRBJ2-7*01	CVVGDRGSALGRLHF-AV11-AJ18	CASLDRDEQYF-BV29-BJ2	canonical
	clonotype66	N5	NKT2	1	TRAV11D*01,TRAV11*01	TRAJ18*01	TRBV31*01	TRBJ1-2*01	CVVGDRGSALGRLHF-AV11-AJ18	CAWAGTGPNSDYTF-BV31-BJ1	noncanonical
	clonotype660	N5	NKT2	1	TRAV11D*01,TRAV11*01	TRAJ18*01	TRBV13-1*02	TRBJ1-1*01	CVVGDRGSALGRLHF-AV11-AJ18	CASSAGNTEVFF-BV13-BJ1	canonical
	clonotype661	N2	NKT1	1	TRAV11D*01,TRAV11*01	TRAJ18*01	TRBV13-2*01	TRBJ1-2*01	CVVGDRGSALGRLHF-AV11-AJ18	CASGTGGASDYTF-BV13-BJ1	canonical
	clonotype662	N5	NKT2	1	TRAV11D*01,TRAV11*01	TRAJ18*01	TRBV13-1*02	TRBJ1-2*01	CVVGDRGSALGRLHF-AV11-AJ18	CASSAGGNSDYTF-BV13-BJ1	canonical
	clonotype663	N3	NKT2	1	TRAV11D*01,TRAV11*01	TRAJ18*01	TRBV29*01	TRBJ2-1*01	CVVGDRGSALGRLHF-AV11-AJ18	CASSPTGGGYAEQFF-BV29-BJ2	canonical
	clonotype664	N3	NKT2	1	TRAV11D*01,TRAV11*01	TRAJ18*01	TRBV29*01	TRBJ2-7*01	CVVGDRGSALGRLHF-AV11-AJ18	CASSLPGVEQYF-BV29-BJ2	canonical
	clonotype665	N1	NKTp	1	TRAV11D*01,TRAV11*01	TRAJ18*01	TRBV13-2*01	TRBJ2-7*01	CVVGDRGSALGRLHF-AV11-AJ18	CASVSDRKGYEQYF-BV13-BJ2	canonical
	clonotype666	N3	NKT2	1	TRAV11D*01,TRAV11*01	TRAJ18*01	TRBV13-2*01	TRBJ1-5*01	CVVGDRGSALGRLHF-AV11-AJ18	CASGGRDRDQAPLF-BV13-BJ1	canonical
	clonotype667	N3	NKT2	2	TRAV11D*01,TRAV11*01	TRAJ18*01	TRBV1*01	TRBJ1-3*01	CVVGDRGSALGRLHF-AV11-AJ18	CSADNSGNTLYF-BV1-BJ1	canonical
	clonotype668	N1	NKTp	1	TRAV11D*01,TRAV11*01	TRAJ18*01	TRBV13-2*01	TRBJ2-3*01	CVVGDRGSALGRLHF-AV11-AJ18	CASGDAGGASETLYF-BV13-BJ2	canonical
	clonotype669	N2	NKT1	1	TRAV11D*01,TRAV11*01	TRAJ18*01	TRBV13-2*01	TRBJ1-2*01	CVVGDRGSALGRLHF-AV11-AJ18	CASGDANANSDYTF-BV13-BJ1	canonical
	clonotype67	N5	NKT2	1	TRAV11D*01,TRAV11*01	TRAJ18*01	TRBV13-1*02	TRBJ2-7*01	CVVGDRGSALGRLHF-AV11-AJ18	CASSDGQGGQYF-BV13-BJ2	canonical
	clonotype670	N3	NKT2	1	TRAV11D*01,TRAV11*01	TRAJ18*01	TRBV13-2*01	TRBJ1-1*01	CVVGDRGSALGRLHF-AV11-AJ18	CASGNQTENTEVFF-BV13-BJ1	canonical
	clonotype671	N2	NKT1	1	TRAV11D*01,TRAV11*01	TRAJ18*01	TRBV13-1*02	TRBJ1-2*01	CVVGDRGSALGRLHF-AV11-AJ18	CASSDGTINSDYTF-BV13-BJ1	canonical
	clonotype672	N5	NKT2	1	TRAV11D*01,TRAV11*01	TRAJ18*01	TRBV13-2*01	TRBJ2-4*01	CVVGDRGSALGRLHF-AV11-AJ18	CASGDDRGNTLYF-BV13-BJ2	canonical
	clonotype673	N1	NKTp	1	TRAV11D*01,TRAV11*01	TRAJ18*01	TRBV13-2*01	TRBJ1-2*01	CVVGDRGSALGRLHF-AV11-AJ18	CASGEGSTNSDYTF-BV13-BJ1	canonical
	clonotype674	N5,N3	NKT2	2	TRAV11D*01,TRAV11*01	TRAJ18*01	TRBV13-2*01	TRBJ2-7*01	CVVGDRGSALGRLHF-AV11-AJ18	CASGDEAGGWEQYF-BV13-BJ2	canonical
	clonotype675	N5	NKT2	1	TRAV11D*01,TRAV11*01	TRAJ18*01	TRBV13-2*01	TRBJ2-7*01	CVVGDRGSALGRLHF-AV11-AJ18	CASGDENEQYF-BV13-BJ2	canonical
	clonotype676	N2	NKT1	1	TRAV11D*01,TRAV11*01	TRAJ18*01	TRBV13-2*01	TRBJ1-2*01	CVVGDRGSALGRLHF-AV11-AJ18	CASGDWQNSDYTF-BV13-BJ1	canonical
	clonotype677	N3	NKT2	1	TRAV11D*01,TRAV11*01	TRAJ18*01	TRBV29*01	TRBJ2-5*01	CVVGDRGSALGRLHF-AV11-AJ18	CASSLMDTFNQDTQYF-BV29-BJ2	canonical
	clonotype678	N5	NKT2	1	TRAV11D*01,TRAV11*01	TRAJ18*01	TRBV16*01	TRBJ1-1*01	CVVGDRGSALGRLHF-AV11-AJ18	CASSLRGQNTEVFF-BV16-BJ1	noncanonical
	clonotype679	N5	NKT2	2	TRAV11D*01,TRAV11*01	TRAJ18*01	TRBV13-2*01	TRBJ2-5*01	CVVGDRGSALGRLHF-AV11-AJ18	CASGDSGGNQDTQYF-BV13-BJ2	canonical
	clonotype68	N5	NKT2	1	TRAV11D*01,TRAV11*01	TRAJ18*01	TRBV1*01	TRBJ1-4*02	CVVGDRGSALGRLHF-AV11-AJ18	CSADRALSNERLFF-BV1-BJ1	canonical
	clonotype680	N3	NKT2	1	TRAV11D*01,TRAV11*01	TRAJ18*01	TRBV29*01	TRBJ2-7*01	CVVGDRGSALGRLHF-AV11-AJ18	CASSPLTGGSYEQYF-BV29-BJ2	canonical
	clonotype681	N3	NKT2	1	TRAV11D*01,TRAV11*01	TRAJ18*01	TRBV13-1*02	TRBJ2-7*01	CVVGDRGSALGRLHF-AV11-AJ18	CASSDADWGSSYEQYF-BV13-BJ2	canonical
	clonotype682	N3	NKT2	1	TRAV11D*01,TRAV11*01	TRAJ18*01	TRBV13-2*01	TRBJ1-1*01	CVVGDRGSALGRLHF-AV11-AJ18	CASEGTGSEVFF-BV13-BJ1	canonical
	clonotype683	N3	NKT2	1	TRAV11D*01,TRAV11*01	TRAJ18*01	TRBV13-2*01	TRBJ1-3*01	CVVGDRGSALGRLHF-AV11-AJ18	CASGPGTNSGNTLYF-BV13-BJ1	canonical
	clonotype684	N3	NKT2	1	TRAV11D*01,TRAV11*01	TRAJ18*01	TRBV13-2*01	TRBJ2-4*01	CVVGDRGSALGRLHF-AV11-AJ18	CASGERGPSQNTLYF-BV13-BJ2	canonical
	clonotype685	N3	NKT2	1	TRAV11D*01,TRAV11*01	TRAJ18*01	TRBV13-2*01	TRBJ2-1*01	CVVGDRGSALGRLHF-AV11-AJ18	CASGGAWGAYAEQFF-BV13-BJ2	canonical
	clonotype686	N5	NKT2	1	TRAV11D*01,TRAV11*01	TRAJ18*01	TRBV13-2*01	TRBJ1-2*01	CVVGDRGSALGRLHF-AV11-AJ18	CASGDGKGAHSDYTF-BV13-BJ1	canonical
	clonotype687	N5	NKT2	1	TRAV11D*01,TRAV11*01	TRAJ18*01	TRBV13-2*01	TRBJ1-5*01	CVVGDRGSALGRLHF-AV11-AJ18	CASGDARQGNNNQAPLF-BV13-BJ1	canonical
	clonotype688	N4	NKT2	1	TRAV11D*01,TRAV11*01	TRAJ18*01	TRBV13-2*01	TRBJ2-7*01	CVVGDRGSALGRLHF-AV11-AJ18	CASGDALGSSYEQYF-BV13-BJ2	canonical
	clonotype689	N3	NKT2	1	TRAV11D*01,TRAV11*01	TRAJ18*01	TRBV29*01	TRBJ2-5*01	CVVGDRGSALGRLHF-AV11-AJ18	CASSLSPGSQDTQYF-BV29-BJ2	canonical
	clonotype69	N5	NKT2	1	TRAV11D*01,TRAV11*01	TRAJ18*01	TRBV13-2*01	TRBJ1-4*02	CVVGDRGSALGRLHF-AV11-AJ18	CASGDPGTDISNERLFF-BV13-BJ1	canonical
	clonotype690	N5	NKT2	1	TRAV11D*01,TRAV11*01	TRAJ18*01	TRBV1*01	TRBJ1-5*01	CVVGDRGSALGRLHF-AV11-AJ18	CSADQGQGRAPLF-BV1-BJ1	canonical
	clonotype691	N2	NKT1	1	TRAV11D*01,TRAV11*01	TRAJ18*01	TRBV13-2*01	TRBJ1-2*01	CVVGDRGSALGRLHF-AV11-AJ18	CASDSGTTNSDYTF-BV13-BJ1	canonical
	clonotype692	N3	NKT2	1	TRAV11D*01,TRAV11*01	TRAJ18*01	TRBV29*01	TRBJ2-5*01	CVVGDRGSALGRLHF-AV11-AJ18	CASSHRTGGDTQYF-BV29-BJ2	canonical
	clonotype693	N5	NKT2	1	TRAV11D*01,TRAV11*01	TRAJ18*01	TRBV13-2*01	TRBJ1-4*02	CVVGDRGSALGRLHF-AV11-AJ18	CASGDAGTGDERLFF-BV13-BJ1	canonical
	clonotype694	N3	NKT2	1	TRAV11D*01,TRAV11*01	TRAJ18*01	TRBV13-2*01	TRBJ2-5*01	CVVGDRGSALGRLHF-AV11-AJ18	CASGDRTGGALDTQYF-BV13-BJ2	canonical
	clonotype695	N1	NKTp	1	TRAV11D*01,TRAV11*01	TRAJ18*01	TRBV13-2*01	TRBJ2-7*01	CVVGDRGSALGRLHF-AV11-AJ18	CASGDSRGGYEQYF-BV13-BJ2	canonical
	clonotype696	N5	NKT2	1	TRAV11D*01,TRAV11*01	TRAJ18*01	TRBV13-2*01	TRBJ2-1*01	CVVGDRGSALGRLHF-AV11-AJ18	CASGDPTGTGGYAEQFF-BV13-BJ2	canonical
	clonotype697	N3	NKT2	1	TRAV11D*01,TRAV11*01	TRAJ18*01	TRBV13-3*01	TRBJ1-5*01	CVVGDRGSALGRLHF-AV11-AJ18	CASSDGQHNNQAPLF-BV13-BJ1	canonical
	clonotype698	N3	NKT2	1	TRAV11D*01,TRAV11*01	TRAJ18*01	TRBV29*01	TRBJ1-3*01	CVVGDRGSALGRLHF-AV11-AJ18	CASSKRQGAGNTLYF-BV29-BJ1	canonical
	clonotype699	N5	NKT2	1	TRAV11D*01,TRAV11*01	TRAJ18*01	TRBV13-1*02	TRBJ1-5*01	CVVGDRGSALGRLHF-AV11-AJ18	CASSDAQGARQAPLF-BV13-BJ1	canonical
	clonotype7	N3	NKT2	1	TRAV11D*01,TRAV11*01	TRAJ18*01	TRBV13-2*01	TRBJ1-3*01	CVVGDRGSALGRLHF-AV11-AJ18	CASGEQGSGNTLYF-BV13-BJ1	canonical
	clonotype70	N3	NKT2	1	TRAV11D*01,TRAV11*01	TRAJ18*01	TRBV29*01	TRBJ1-3*01	CVVGDRGSALGRLHF-AV11-AJ18	CASSARGNSGNTLYF-BV29-BJ1	canonical
	clonotype700	N5	NKT2	1	TRAV11D*01,TRAV11*01	TRAJ18*01	TRBV13-1*02	TRBJ2-4*01	CVVGDRGSALGRLHF-AV11-AJ18	CASSDEQGSQNTLYF-BV13-BJ2	canonical
	clonotype701	N3	NKT2	1	TRAV11D*01,TRAV11*01	TRAJ18*01	TRBV13-2*01	TRBJ1-2*01	CVVGDRGSALGRLHF-AV11-AJ18	CASGGGQNSDYTF-BV13-BJ1	canonical
	clonotype702	N5	NKT2	1	TRAV11D*01,TRAV11*01	TRAJ18*01	TRBV13-1*02	TRBJ2-7*01	CVVGDRGSALGRLHF-AV11-AJ18	CASSDGQSSYEQYF-BV13-BJ2	canonical
	clonotype703	N3	NKT2	1	TRAV11D*01,TRAV11*01	TRAJ18*01	TRBV1*01	TRBJ2-4*01	CVVGDRGSALGRLHF-AV11-AJ18	CSAVGQQNTLYF-BV1-BJ2	canonical
	clonotype704	N5	NKT2	1	TRAV11D*01,TRAV11*01	TRAJ18*01	TRBV13-2*01	TRBJ1-2*01	CVVGDRGSALGRLHF-AV11-AJ18	CASGDDSRGSDYTF-BV13-BJ1	canonical
	clonotype705	N5	NKT2	1	TRAV11D*01,TRAV11*01	TRAJ18*01	TRBV20*01	TRBJ2-1*01	CVVGDRGSALGRLHF-AV11-AJ18	CGAKVAEQFF-BV20-BJ2	noncanonical
	clonotype706	N3	NKT2	1	TRAV11D*01,TRAV11*01	TRAJ18*01	TRBV13-2*01	TRBJ2-5*01	CVVGDRGSALGRLHF-AV11-AJ18	CASGDGTYQDTQYF-BV13-BJ2	canonical
	clonotype707	N5	NKT2	1	TRAV11D*01,TRAV11*01	TRAJ18*01	TRBV31*01	TRBJ2-5*01	CVVGDRGSALGRLHF-AV11-AJ18	CAWSPTGGQDTQYF-BV31-BJ2	noncanonical
	clonotype708	N3	NKT2	1	TRAV11D*01,TRAV11*01	TRAJ18*01	TRBV19*01	TRBJ1-3*01	CVVGDRGSALGRLHF-AV11-AJ18	CASSSISSGNTLYF-BV19-BJ1	noncanonical
	clonotype709	N1	NKTp	1	TRAV11D*01,TRAV11*01	TRAJ18*01	TRBV29*01	TRBJ1-2*01	CVVGDRGSALGRLHF-AV11-AJ18	CASSPPGTGFSDYTF-BV29-BJ1	canonical
	clonotype71	N5,N2	NKT2,NKT1	2	TRAV11D*01,TRAV11*01	TRAJ18*01	TRBV13-2*01	TRBJ2-1*01	CVVGDRGSALGRLHF-AV11-AJ18	CASGGLGGNNYAEQFF-BV13-BJ2	canonical
	clonotype710	N5	NKT2	1	TRAV11D*01,TRAV11*01	TRAJ18*01	TRBV13-3*01	TRBJ1-5*01	CVVGDRGSALGRLHF-AV11-AJ18	CATRDIHNNQAPLF-BV13-BJ1	canonical
	clonotype711	N5	NKT2	1	TRAV11D*01,TRAV11*01	TRAJ18*01	TRBV13-2*01	TRBJ2-3*01	CVVGDRGSALGRLHF-AV11-AJ18	CASGKTGSAETLYF-BV13-BJ2	canonical
	clonotype712	N5	NKT2	1	TRAV11D*01,TRAV11*01	TRAJ18*01	TRBV13-1*02	TRBJ1-3*01	CVVGDRGSALGRLHF-AV11-AJ18	CASSDAGTGYGNTLYF-BV13-BJ1	canonical
	clonotype713	N5	NKT2	1	TRAV11D*01,TRAV11*01	TRAJ18*01	TRBV13-2*01	TRBJ1-2*01	CVVGDRGSALGRLHF-AV11-AJ18	CASGDAKQGDSDYTF-BV13-BJ1	canonical
	clonotype714	N5	NKT2	1	TRAV11D*01,TRAV11*01	TRAJ18*01	TRBV13-2*01	TRBJ2-7*01	CVVGDRGSALGRLHF-AV11-AJ18	CASGDADDFYEQYF-BV13-BJ2	canonical
	clonotype715	N1	NKTp	1	TRAV11D*01,TRAV11*01	TRAJ18*01	TRBV13-2*01	TRBJ2-3*01	CVVGDRGSALGRLHF-AV11-AJ18	CASGDQGARETLYF-BV13-BJ2	canonical
	clonotype716	N1	NKTp	1	TRAV11D*01,TRAV11*01	TRAJ18*01	TRBV13-2*01	TRBJ2-4*01	CVVGDRGSALGRLHF-AV11-AJ18	CASGGGRGQNTLYF-BV13-BJ2	canonical
	clonotype717	N1	NKTp	1	TRAV11D*01,TRAV11*01	TRAJ18*01	TRBV29*01	TRBJ2-7*01	CVVGDRGSALGRLHF-AV11-AJ18	CASSLSVITGVEQYF-BV29-BJ2	canonical
	clonotype718	N5	NKT2	1	TRAV11D*01,TRAV11*01	TRAJ18*01	TRBV1*01	TRBJ1-5*01	CVVGDRGSALGRLHF-AV11-AJ18	CSASRTDNQAPLF-BV1-BJ1	canonical
	clonotype719	N5	NKT2	1	TRAV11D*01,TRAV11*01	TRAJ18*01	TRBV13-2*01	TRBJ2-7*01	CVVGDRGSALGRLHF-AV11-AJ18	CASGPGLGDYEQYF-BV13-BJ2	canonical
	clonotype72	N3	NKT2	1	TRAV11D*01,TRAV11*01	TRAJ18*01	TRBV13-2*01	TRBJ1-3*01	CVVGDRGSALGRLHF-AV11-AJ18	CASGDASINSGNTLYF-BV13-BJ1	canonical
	clonotype720	N3	NKT2	1	TRAV11D*01,TRAV11*01	TRAJ18*01	TRBV13-2*01	TRBJ1-1*01	CVVGDRGSALGRLHF-AV11-AJ18	CASGEGANTEVFF-BV13-BJ1	canonical
	clonotype721	N3	NKT2	1	TRAV11D*01,TRAV11*01	TRAJ18*01	TRBV13-2*01	TRBJ1-1*01	CVVGDRGSALGRLHF-AV11-AJ18	CASGDQTDTEVFF-BV13-BJ1	canonical
	clonotype722	N5	NKT2	1	TRAV11D*01,TRAV11*01	TRAJ18*01	TRBV13-2*01	TRBJ1-1*01	CVVGDRGSALGRLHF-AV11-AJ18	CASGDGGRDTEVFF-BV13-BJ1	canonical
	clonotype723	N5	NKT2	1	TRAV11D*01,TRAV11*01	TRAJ18*01	TRBV29*01	TRBJ2-3*01	CVVGDRGSALGRLHF-AV11-AJ18	CASSSSQGAETLYF-BV29-BJ2	canonical
	clonotype724	N5	NKT2	1	TRAV11D*01,TRAV11*01	TRAJ18*01	TRBV5*01	TRBJ2-5*01	CVVGDRGSALGRLHF-AV11-AJ18	CASSQDWGGQDTQYF-BV5-BJ2	noncanonical
	clonotype725	N3	NKT2	1	TRAV11D*01,TRAV11*01	TRAJ18*01	TRBV13-1*02	TRBJ1-2*01	CVVGDRGSALGRLHF-AV11-AJ18	CASSDAGGDSDYTF-BV13-BJ1	canonical
	clonotype726	N1	NKTp	1	TRAV11D*01,TRAV11*01	TRAJ18*01	TRBV13-3*01	TRBJ2-3*01	CVVGDRGSALGRLHF-AV11-AJ18	CASKDYSAETLYF-BV13-BJ2	canonical
	clonotype727	N5	NKT2	1	TRAV11D*01,TRAV11*01	TRAJ18*01	TRBV29*01	TRBJ1-5*01	CVVGDRGSALGRLHF-AV11-AJ18	CASSLGTSNQAPLF-BV29-BJ1	canonical
	clonotype728	N3	NKT2	1	TRAV11D*01,TRAV11*01	TRAJ18*01	TRBV13-2*01	TRBJ1-2*01	CVVGDRGSALGRLHF-AV11-AJ18	CASGEGGTGANSDYTF-BV13-BJ1	canonical
	clonotype729	N5	NKT2	1	TRAV11D*01,TRAV11*01	TRAJ18*01	TRBV13-1*02	TRBJ1-1*01	CVVGDRGSALGRLHF-AV11-AJ18	CASSDVRDTNTEVFF-BV13-BJ1	canonical
	clonotype73	N5,N2	NKT2,NKT1	2	TRAV11D*01,TRAV11*01	TRAJ18*01	TRBV13-2*01	TRBJ2-7*01	CVVGDRGSALGRLHF-AV11-AJ18	CASGGDWGGSYEQYF-BV13-BJ2	canonical
	clonotype730	N3	NKT2	1	TRAV11D*01,TRAV11*01	TRAJ18*01	TRBV13-2*01	TRBJ2-3*01	CVVGDRGSALGRLHF-AV11-AJ18	CASGDAGAETLYF-BV13-BJ2	canonical
	clonotype731	N5	NKT2	1	TRAV11D*01,TRAV11*01	TRAJ18*01	TRBV13-2*01	TRBJ1-3*01	CVVGDRGSALGRLHF-AV11-AJ18	CASGDGQGNSGNTLYF-BV13-BJ1	canonical
	clonotype732	N2	NKT1	1	TRAV11D*01,TRAV11*01	TRAJ18*01	TRBV13-2*01	TRBJ2-5*01	CVVGDRGSALGRLHF-AV11-AJ18	CASGEGGARDTQYF-BV13-BJ2	canonical
	clonotype733	N5	NKT2	1	TRAV11D*01,TRAV11*01	TRAJ18*01	TRBV13-2*01	TRBJ1-5*01	CVVGDRGSALGRLHF-AV11-AJ18	CASGEQDNNQAPLF-BV13-BJ1	canonical
	clonotype734	N5	NKT2	1	TRAV11D*01,TRAV11*01	TRAJ18*01	TRBV13-1*02	TRBJ1-5*01	CVVGDRGSALGRLHF-AV11-AJ18	CASSDQGGAPLF-BV13-BJ1	canonical
	clonotype735	N5	NKT2	1	TRAV11D*01,TRAV11*01	TRAJ18*01	TRBV13-2*01	TRBJ1-2*01	CVVGDRGSALGRLHF-AV11-AJ18	CASGGTTNSDYTF-BV13-BJ1	canonical
	clonotype736	N5	NKT2	1	TRAV11D*01,TRAV11*01	TRAJ18*01	TRBV13-1*02	TRBJ2-3*01	CVVGDRGSALGRLHF-AV11-AJ18	CASSDGWGGAAETLYF-BV13-BJ2	canonical
	clonotype737	N1	NKTp	1	TRAV11D*01,TRAV11*01	TRAJ18*01	TRBV13-2*01	TRBJ2-3*01	CVVGDRGSALGRLHF-AV11-AJ18	CASGDFWGGAETLYF-BV13-BJ2	canonical
	clonotype738	N7	NKT17	1	TRAV11D*01,TRAV11*01	TRAJ18*01	TRBV13-2*01	TRBJ1-5*01	CVVGDRGSALGRLHF-AV11-AJ18	CASGDSQAPLF-BV13-BJ1	canonical
	clonotype739	N5	NKT2	1	TRAV11D*01,TRAV11*01	TRAJ18*01	TRBV13-3*01	TRBJ1-2*01	CVVGDRGSALGRLHF-AV11-AJ18	CASSDGGPSDYTF-BV13-BJ1	canonical
	clonotype74	N3	NKT2	1	TRAV11D*01,TRAV11*01	TRAJ18*01	TRBV13-2*01	TRBJ2-7*01	CVVGDRGSALGRLHF-AV11-AJ18	CASGDFGVLYEQYF-BV13-BJ2	canonical
	clonotype740	N3	NKT2	1	TRAV11D*01,TRAV11*01	TRAJ18*01	TRBV29*01	TRBJ2-5*01	CVVGDRGSALGRLHF-AV11-AJ18	CASSLWDKPNQDTQYF-BV29-BJ2	canonical
	clonotype741	N1	NKTp	1	TRAV11D*01,TRAV11*01	TRAJ18*01	TRBV1*01	TRBJ1-4*02	CVVGDRGSALGRLHF-AV11-AJ18	CSADGGTPNERLFF-BV1-BJ1	canonical
	clonotype742	N6	NKT2	1	TRAV11D*01,TRAV11*01	TRAJ18*01	TRBV29*01	TRBJ2-5*01	CVVGDRGSALGRLHF-AV11-AJ18	CASRPNWGGDQDTQYF-BV29-BJ2	canonical
	clonotype743	N3	NKT2	1	TRAV11D*01,TRAV11*01	TRAJ18*01	TRBV29*01	TRBJ2-7*01	CVVGDRGSALGRLHF-AV11-AJ18	CASSFGQTYEQYF-BV29-BJ2	canonical
	clonotype744	N2	NKT1	1	TRAV11D*01,TRAV11*01	TRAJ18*01	TRBV13-2*01	TRBJ2-7*01	CVVGDRGSALGRLHF-AV11-AJ18	CASGDAGGNHEQYF-BV13-BJ2	canonical
	clonotype745	N5	NKT2	1	TRAV11D*01,TRAV11*01	TRAJ18*01	TRBV13-2*01	TRBJ1-1*01	CVVGDRGSALGRLHF-AV11-AJ18	CASGDRQANTEVFF-BV13-BJ1	canonical
	clonotype746	N3	NKT2	1	TRAV11D*01,TRAV11*01	TRAJ18*01	TRBV13-2*01	TRBJ1-5*01	CVVGDRGSALGRLHF-AV11-AJ18	CASGEGQGAPLF-BV13-BJ1	canonical
	clonotype747	N1	NKTp	1	TRAV11D*01,TRAV11*01	TRAJ18*01	TRBV13-2*01	TRBJ1-1*01	CVVGDRGSALGRLHF-AV11-AJ18	CASGDAQGGNTEVFF-BV13-BJ1	canonical
	clonotype748	N2	NKT1	1	TRAV11D*01,TRAV11*01	TRAJ18*01	TRBV13-2*01	TRBJ1-2*01	CVVGDRGSALGRLHF-AV11-AJ18	CASGPGQGASDYTF-BV13-BJ1	canonical
	clonotype749	N5	NKT2	1	TRAV11D*01,TRAV11*01	TRAJ18*01	TRBV13-1*02	TRBJ2-3*01	CVVGDRGSALGRLHF-AV11-AJ18	CASSDYRGTSAETLYF-BV13-BJ2	canonical
	clonotype75	N2,N4	NKT1,NKT2	2	TRAV11D*01,TRAV11*01	TRAJ18*01	TRBV13-3*01	TRBJ1-2*01	CVVGDRGSALGRLHF-AV11-AJ18	CASSDIYRGANSDYTF-BV13-BJ1	canonical
	clonotype750	N1	NKTp	1	TRAV11D*01,TRAV11*01	TRAJ18*01	TRBV13-1*02	TRBJ1-1*01	CVVGDRGSALGRLHF-AV11-AJ18	CASSDASQGAPEVFF-BV13-BJ1	canonical
	clonotype751	N2	NKT1	1	TRAV11D*01,TRAV11*01	TRAJ18*01	TRBV13-2*01	TRBJ1-2*01	CVVGDRGSALGRLHF-AV11-AJ18	CASGVGTGGDSDYTF-BV13-BJ1	canonical
	clonotype752	N3	NKT2	1	TRAV11D*01,TRAV11*01	TRAJ18*01	TRBV1*01	TRBJ1-4*02	CVVGDRGSALGRLHF-AV11-AJ18	CSARGPVSNERLFF-BV1-BJ1	canonical
	clonotype753	N5	NKT2	1	TRAV11D*01,TRAV11*01	TRAJ18*01	TRBV13-1*02	TRBJ2-7*01	CVVGDRGSALGRLHF-AV11-AJ18	CASSDGTGVEQYF-BV13-BJ2	canonical
	clonotype754	N7	NKT17	1	TRAV11D*01,TRAV11*01	TRAJ18*01	TRBV13-1*02	TRBJ1-2*01	CVVGDRGSALGRLHF-AV11-AJ18	CASSGGTGGADSDYTF-BV13-BJ1	canonical
	clonotype755	N2	NKT1	1	TRAV11D*01,TRAV11*01	TRAJ18*01	TRBV29*01	TRBJ2-5*01	CVVGDRGSALGRLHF-AV11-AJ18	CASSFPGGQDTQYF-BV29-BJ2	canonical
	clonotype756	N3	NKT2	1	TRAV11D*01,TRAV11*01	TRAJ18*01	TRBV13-3*01	TRBJ1-2*01	CVVGDRGSALGRLHF-AV11-AJ18	CASSGDKNSDYTF-BV13-BJ1	canonical
	clonotype757	N1	NKTp	1	TRAV11D*01,TRAV11*01	TRAJ18*01	TRBV4*01	TRBJ2-5*01	CVVGDRGSALGRLHF-AV11-AJ18	CASSPDWGGQDTQYF-BV4-BJ2	noncanonical
	clonotype758	N3	NKT2	1	TRAV11D*01,TRAV11*01	TRAJ18*01	TRBV13-2*01	TRBJ1-6*01	CVVGDRGSALGRLHF-AV11-AJ18	CASGGQGYNSPLYF-BV13-BJ1	canonical
	clonotype759	N1	NKTp	1	TRAV11D*01,TRAV11*01	TRAJ18*01	TRBV13-2*01	TRBJ2-5*01	CVVGDRGSALGRLHF-AV11-AJ18	CASGEDRGRDTQYF-BV13-BJ2	canonical
	clonotype76	N5,N2	NKT2,NKT1	4	TRAV11D*01,TRAV11*01	TRAJ18*01	TRBV13-2*01	TRBJ1-2*01	CVVGDRGSALGRLHF-AV11-AJ18	CASGEGTANSDYTF-BV13-BJ1	canonical
	clonotype760	N5	NKT2	1	TRAV11D*01,TRAV11*01	TRAJ18*01	TRBV13-2*01	TRBJ1-4*02	CVVGDRGSALGRLHF-AV11-AJ18	CASGGALSNERLFF-BV13-BJ1	canonical
	clonotype761	N3	NKT2	1	TRAV11D*01,TRAV11*01	TRAJ18*01	TRBV29*01	TRBJ2-5*01	CVVGDRGSALGRLHF-AV11-AJ18	CASSFGRQQDTQYF-BV29-BJ2	canonical
	clonotype762	N5	NKT2	1	TRAV11D*01,TRAV11*01	TRAJ18*01	TRBV13-3*01	TRBJ2-2*01	CVVGDRGSALGRLHF-AV11-AJ18	CASSDWGGAGTGQLYF-BV13-BJ2	canonical
	clonotype763	N5	NKT2	1	TRAV11D*01,TRAV11*01	TRAJ18*01	TRBV13-2*01	TRBJ2-5*01	CVVGDRGSALGRLHF-AV11-AJ18	CASGDGRGQDTQYF-BV13-BJ2	canonical
	clonotype764	N5	NKT2	1	TRAV11D*01,TRAV11*01	TRAJ18*01	TRBV13-1*02	TRBJ2-1*01	CVVGDRGSALGRLHF-AV11-AJ18	CASSDDPDRVAEQFF-BV13-BJ2	canonical
	clonotype765	N5	NKT2	1	TRAV11D*01,TRAV11*01	TRAJ18*01	TRBV13-2*01	TRBJ2-5*01	CVVGDRGSALGRLHF-AV11-AJ18	CASGDPGTGEDTQYF-BV13-BJ2	canonical
	clonotype766	N4	NKT2	1	TRAV11D*01,TRAV11*01	TRAJ18*01	TRBV29*01	TRBJ2-4*01	CVVGDRGSALGRLHF-AV11-AJ18	CASSPTDRVGNTLYF-BV29-BJ2	canonical
	clonotype767	N5	NKT2	1	TRAV11D*01,TRAV11*01	TRAJ18*01	TRBV29*01	TRBJ2-7*01	CVVGDRGSALGRLHF-AV11-AJ18	CASSFLEYEQYF-BV29-BJ2	canonical
	clonotype768	N5	NKT2	1	TRAV11D*01,TRAV11*01	TRAJ18*01	TRBV29*01	TRBJ2-5*01	CVVGDRGSALGRLHF-AV11-AJ18	CASIRLGVNQDTQYF-BV29-BJ2	canonical
	clonotype769	N2	NKT1	1	TRAV11D*01,TRAV11*01	TRAJ18*01	TRBV13-1*02	TRBJ2-1*01	CVVGDRGSALGRLHF-AV11-AJ18	CASSGRDGAEQFF-BV13-BJ2	canonical
	clonotype77	N1	NKTp	1	TRAV11D*01,TRAV11*01	TRAJ18*01	TRBV13-2*01	TRBJ2-3*01	CVVGDRGSALGRLHF-AV11-AJ18	CASGPTGGASAETLYF-BV13-BJ2	canonical
	clonotype770	N2	NKT1	1	TRAV11D*01,TRAV11*01	TRAJ18*01	TRBV29*01	TRBJ1-3*01	CVVGDRGSALGRLHF-AV11-AJ18	CASSGDRYSGNTLYF-BV29-BJ1	canonical
	clonotype771	N1	NKTp	1	TRAV11D*01,TRAV11*01	TRAJ18*01	TRBV13-1*02	TRBJ2-1*01	CVVGDRGSALGRLHF-AV11-AJ18	CASSEDKNYAEQFF-BV13-BJ2	canonical
	clonotype772	N3	NKT2	1	TRAV11D*01,TRAV11*01	TRAJ18*01	TRBV31*01	TRBJ2-1*01	CVVGDRGSALGRLHF-AV11-AJ18	CAWSLSWGVAEQFF-BV31-BJ2	noncanonical
	clonotype773	N3	NKT2	1	TRAV11D*01,TRAV11*01	TRAJ18*01	TRBV13-1*02	TRBJ2-7*01	CVVGDRGSALGRLHF-AV11-AJ18	CASRSDRYEQYF-BV13-BJ2	canonical
	clonotype774	N5	NKT2	1	TRAV11D*01,TRAV11*01	TRAJ18*01	TRBV29*01	TRBJ2-5*01	CVVGDRGSALGRLHF-AV11-AJ18	CASSTRDWGNQDTQYF-BV29-BJ2	canonical
	clonotype775	N2	NKT1	1	TRAV11D*01,TRAV11*01	TRAJ18*01	TRBV13-3*01	TRBJ2-4*01	CVVGDRGSALGRLHF-AV11-AJ18	CASSGLGNTLYF-BV13-BJ2	canonical
	clonotype776	N5	NKT2	1	TRAV11D*01,TRAV11*01	TRAJ18*01	TRBV4*01	TRBJ2-5*01	CVVGDRGSALGRLHF-AV11-AJ18	CASSYLGGAGTQYF-BV4-BJ2	noncanonical
	clonotype777	N2	NKT1	1	TRAV11D*01,TRAV11*01	TRAJ18*01	TRBV29*01	TRBJ2-1*01	CVVGDRGSALGRLHF-AV11-AJ18	CASSYLGGGEQFF-BV29-BJ2	canonical
	clonotype778	N5,N3	NKT2	2	TRAV11D*01,TRAV11*01	TRAJ18*01	TRBV1*01	TRBJ2-1*01	CVVGDRGSALGRLHF-AV11-AJ18	CSADRTIYNYAEQFF-BV1-BJ2	canonical
	clonotype779	N5	NKT2	1	TRAV11D*01,TRAV11*01	TRAJ18*01	TRBV13-2*01	TRBJ2-5*01	CVVGDRGSALGRLHF-AV11-AJ18	CASGVGLGGKDTQYF-BV13-BJ2	canonical
	clonotype78	N5	NKT2	1	TRAV11D*01,TRAV11*01	TRAJ18*01	TRBV13-1*02	TRBJ2-7*01	CVVGDRGSALGRLHF-AV11-AJ18	CASSDADRGYEQYF-BV13-BJ2	canonical
	clonotype780	N2	NKT1	1	TRAV11D*01,TRAV11*01	TRAJ18*01	TRBV29*01	TRBJ2-2*01	CVVGDRGSALGRLHF-AV11-AJ18	CASSLPGTKKNTGQLYF-BV29-BJ2	canonical
	clonotype781	N5	NKT2	1	TRAV11D*01,TRAV11*01	TRAJ18*01	TRBV13-2*01	TRBJ1-6*01	CVVGDRGSALGRLHF-AV11-AJ18	CASGNPGQYNSPLYF-BV13-BJ1	canonical
	clonotype782	N5	NKT2	1	TRAV11D*01,TRAV11*01	TRAJ18*01	TRBV13-2*01	TRBJ2-1*01	CVVGDRGSALGRLHF-AV11-AJ18	CASGDAAGDNYAEQFF-BV13-BJ2	canonical
	clonotype783	N5	NKT2	1	TRAV11D*01,TRAV11*01	TRAJ18*01	TRBV13-2*01	TRBJ1-2*01	CVVGDRGSALGRLHF-AV11-AJ18	CASGDRDRANSDYTF-BV13-BJ1	canonical
	clonotype784	N1	NKTp	1	TRAV11D*01,TRAV11*01	TRAJ18*01	TRBV29*01	TRBJ2-7*01	CVVGDRGSALGRLHF-AV11-AJ18	CASSSDRGEQYF-BV29-BJ2	canonical
	clonotype785	N5	NKT2	1	TRAV11D*01,TRAV11*01	TRAJ18*01	TRBV1*01	TRBJ2-5*01	CVVGDRGSALGRLHF-AV11-AJ18	CSADGGGADTQYF-BV1-BJ2	canonical
	clonotype786	N3	NKT2	1	TRAV11D*01,TRAV11*01	TRAJ18*01	TRBV29*01	TRBJ1-2*01	CVVGDRGSALGRLHF-AV11-AJ18	CASSSDRDSDYTF-BV29-BJ1	canonical
	clonotype787	N2	NKT1	1	TRAV11D*01,TRAV11*01	TRAJ18*01	TRBV13-2*01	TRBJ2-7*01	CVVGDRGSALGRLHF-AV11-AJ18	CASGDPGGEQYF-BV13-BJ2	canonical
	clonotype788	N5	NKT2	1	TRAV11D*01,TRAV11*01	TRAJ18*01	TRBV17*01	TRBJ2-4*01	CVVGDRGSALGRLHF-AV11-AJ18	CSLYIGSAGLEYSAMYLLNTLYF-BV17-BJ2	noncanonical
	clonotype789	N1	NKTp	1	TRAV11D*01,TRAV11*01	TRAJ18*01	TRBV13-2*01	TRBJ1-2*01	CVVGDRGSALGRLHF-AV11-AJ18	CASGDAGSNSDYTF-BV13-BJ1	canonical
	clonotype79	N5,N3,N7	NKT2,NKT17	4	TRAV11D*01,TRAV11*01	TRAJ18*01	TRBV13-2*01	TRBJ2-3*01	CVVGDRGSALGRLHF-AV11-AJ18	CASGDSAETLYF-BV13-BJ2	canonical
	clonotype790	N3	NKT2	1	TRAV11D*01,TRAV11*01	TRAJ18*01	TRBV13-2*01	TRBJ1-5*01	CVVGDRGSALGRLHF-AV11-AJ18	CASGVRDRDNQAPLF-BV13-BJ1	canonical
	clonotype791	N3	NKT2	1	TRAV11D*01,TRAV11*01	TRAJ18*01	TRBV29*01	TRBJ2-3*01	CVVGDRGSALGRLHF-AV11-AJ18	CARQGASAETLYF-BV29-BJ2	canonical
	clonotype792	N3	NKT2	1	TRAV11D*01,TRAV11*01	TRAJ18*01	TRBV17*01	TRBJ1-4*02	CVVGDRGSALGRLHF-AV11-AJ18	CARPSNERLFF-BV17-BJ1	noncanonical
	clonotype793	N1	NKTp	1	TRAV11D*01,TRAV11*01	TRAJ18*01	TRBV31*01	TRBJ1-6*01	CVVGDRGSALGRLHF-AV11-AJ18	CAWSLGSSYNSPLYF-BV31-BJ1	noncanonical
	clonotype794	N2	NKT1	1	TRAV11D*01,TRAV11*01	TRAJ18*01	TRBV13-2*01	TRBJ1-1*01	CVVGDRGSALGRLHF-AV11-AJ18	CASGDGKNTEVFF-BV13-BJ1	canonical
	clonotype795	N4,N3	NKT2	2	TRAV11D*01,TRAV11*01	TRAJ18*01	TRBV1*01	TRBJ2-4*01	CVVGDRGSALGRLHF-AV11-AJ18	CSADSQNTLYF-BV1-BJ2	canonical
	clonotype796	N1	NKTp	1	TRAV11D*01,TRAV11*01	TRAJ18*01	TRBV13-1*02	TRBJ2-7*01	CVVGDRGSALGRLHF-AV11-AJ18	CASSEGTGGNEQYF-BV13-BJ2	canonical
	clonotype797	N3	NKT2	1	TRAV11D*01,TRAV11*01	TRAJ18*01	TRBV13-1*02	TRBJ1-3*01	CVVGDRGSALGRLHF-AV11-AJ18	CASSGQGGGNTLYF-BV13-BJ1	canonical
	clonotype798	N3	NKT2	1	TRAV11D*01,TRAV11*01	TRAJ18*01	TRBV13-2*01	TRBJ2-7*01	CVVGDRGSALGRLHF-AV11-AJ18	CASGDYEQYF-BV13-BJ2	canonical
	clonotype799	N1	NKTp	1	TRAV11D*01,TRAV11*01	TRAJ18*01	TRBV13-2*01	TRBJ2-4*01	CVVGDRGSALGRLHF-AV11-AJ18	CASGEGGGQNTLYF-BV13-BJ2	canonical
	clonotype8	N3	NKT2	1	TRAV11D*01,TRAV11*01	TRAJ18*01	TRBV13-3*01	TRBJ2-4*01	CVVGDRGSALGRLHF-AV11-AJ18	CASSGMGSQNTLYF-BV13-BJ2	canonical
	clonotype80	N3,N7	NKT2,NKT17	2	TRAV11D*01,TRAV11*01	TRAJ18*01	TRBV13-1*02	TRBJ1-2*01	CVVGDRGSALGRLHF-AV11-AJ18	CASSDGTTNSDYTF-BV13-BJ1	canonical
	clonotype800	N2	NKT1	1	TRAV11D*01,TRAV11*01	TRAJ18*01	TRBV13-1*02	TRBJ2-5*01	CVVGDRGSALGRLHF-AV11-AJ18	CASRPSTGGARDTQYF-BV13-BJ2	canonical
	clonotype801	N3	NKT2	1	TRAV11D*01,TRAV11*01	TRAJ18*01	TRBV13-2*01	TRBJ2-3*01	CVVGDRGSALGRLHF-AV11-AJ18	CASGAVLGSSAETLYF-BV13-BJ2	canonical
	clonotype802	N3	NKT2	1	TRAV11D*01,TRAV11*01	TRAJ18*01	TRBV13-2*01	TRBJ2-4*01	CVVGDRGSALGRLHF-AV11-AJ18	CASGDRQASQNTLYF-BV13-BJ2	canonical
	clonotype803	N3,N6	NKT2	3	TRAV11D*01,TRAV11*01	TRAJ18*01	TRBV29*01	TRBJ2-3*01	CVVGDRGSALGRLHF-AV11-AJ18	CASSFRDRGPETLYF-BV29-BJ2	canonical
	clonotype804	N5	NKT2	1	TRAV11D*01,TRAV11*01	TRAJ18*01	TRBV13-2*01	TRBJ2-1*01	CVVGDRGSALGRLHF-AV11-AJ18	CASGDAPLGPNYAEQFF-BV13-BJ2	canonical
	clonotype805	N1	NKTp	2	TRAV11D*01,TRAV11*01	TRAJ18*01	TRBV13-3*01	TRBJ2-1*01	CVVGDRGSALGRLHF-AV11-AJ18	CASSGTGVNYAEQFF-BV13-BJ2	canonical
	clonotype806	N3	NKT2	1	TRAV11D*01,TRAV11*01	TRAJ18*01	TRBV13-2*01	TRBJ1-3*01	CVVGDRGSALGRLHF-AV11-AJ18	CASGGTGGDSGNTLYF-BV13-BJ1	canonical
	clonotype807	N5	NKT2	1	TRAV11D*01,TRAV11*01	TRAJ18*01	TRBV13-2*01	TRBJ2-7*01	CVVGDRGSALGRLHF-AV11-AJ18	CASGEDWGDFEQYF-BV13-BJ2	canonical
	clonotype808	N3	NKT2	1	TRAV11D*01,TRAV11*01	TRAJ18*01	TRBV13-2*01	TRBJ2-7*01	CVVGDRGSALGRLHF-AV11-AJ18	CASGDWDPYEQYF-BV13-BJ2	canonical
	clonotype809	N2	NKT1	1	TRAV11D*01,TRAV11*01	TRAJ18*01	TRBV13-2*01	TRBJ1-1*01	CVVGDRGSALGRLHF-AV11-AJ18	CASGEGGDTEVFF-BV13-BJ1	canonical
	clonotype81	N2	NKT1	1	TRAV11D*01,TRAV11*01	TRAJ18*01	TRBV13-2*01	TRBJ1-5*01	CVVGDRGSALGRLHF-AV11-AJ18	CASGGGDINNQAPLF-BV13-BJ1	canonical
	clonotype810	N5	NKT2	1	TRAV11D*01,TRAV11*01	TRAJ18*01	TRBV13-2*01	TRBJ2-7*01	CVVGDRGSALGRLHF-AV11-AJ18	CASGDALGDPYEQYF-BV13-BJ2	canonical
	clonotype811	N2	NKT1	1	TRAV11D*01,TRAV11*01	TRAJ18*01	TRBV13-2*01	TRBJ1-2*01	CVVGDRGSALGRLHF-AV11-AJ18	CASGDRTGRSDYTF-BV13-BJ1	canonical
	clonotype812	N5	NKT2	1	TRAV11D*01,TRAV11*01	TRAJ18*01	TRBV19*01	TRBJ2-7*01	CVVGDRGSALGRLHF-AV11-AJ18	CAAGGISSYEQYF-BV19-BJ2	noncanonical
	clonotype813	N5	NKT2	1	TRAV11D*01,TRAV11*01	TRAJ18*01	TRBV19*01	TRBJ2-3*01	CVVGDRGSALGRLHF-AV11-AJ18	CASSMGLGGAETLYF-BV19-BJ2	noncanonical
	clonotype814	N4	NKT2	1	TRAV11D*01,TRAV11*01	TRAJ18*01	TRBV13-3*01	TRBJ1-2*01	CVVGDRGSALGRLHF-AV11-AJ18	CASSGTNANSDYTF-BV13-BJ1	canonical
	clonotype815	N5	NKT2	1	TRAV11D*01,TRAV11*01	TRAJ18*01	TRBV13-2*01	TRBJ1-5*01	CVVGDRGSALGRLHF-AV11-AJ18	CASGDRDNNNQAPLF-BV13-BJ1	canonical
	clonotype816	N7	NKT17	1	TRAV11D*01,TRAV11*01	TRAJ18*01	TRBV13-2*01	TRBJ1-3*01	CVVGDRGSALGRLHF-AV11-AJ18	CASGDADNSGNTLYF-BV13-BJ1	canonical
	clonotype817	N3	NKT2	1	TRAV11D*01,TRAV11*01	TRAJ18*01	TRBV29*01	TRBJ1-5*01	CVVGDRGSALGRLHF-AV11-AJ18	CASSPDRGGGNQAPLF-BV29-BJ1	canonical
	clonotype818	N5	NKT2	1	TRAV11D*01,TRAV11*01	TRAJ18*01	TRBV13-3*01	TRBJ1-4*02	CVVGDRGSALGRLHF-AV11-AJ18	CASSGQFSNERLFF-BV13-BJ1	canonical
	clonotype819	N3	NKT2	1	TRAV11D*01,TRAV11*01	TRAJ18*01	TRBV13-2*01	TRBJ2-7*01	CVVGDRGSALGRLHF-AV11-AJ18	CASGELGQNYEQYF-BV13-BJ2	canonical
	clonotype82	N2	NKT1	1	TRAV11D*01,TRAV11*01	TRAJ18*01	TRBV13-2*01	TRBJ1-2*01	CVVGDRGSALGRLHF-AV11-AJ18	CASGDAGANSDYTF-BV13-BJ1	canonical
	clonotype820	N5	NKT2	1	TRAV11D*01,TRAV11*01	TRAJ18*01	TRBV13-2*01	TRBJ1-2*01	CVVGDRGSALGRLHF-AV11-AJ18	CASGDTGSDYTF-BV13-BJ1	canonical
	clonotype821	N3	NKT2	1	TRAV11D*01,TRAV11*01	TRAJ18*01	TRBV13-1*02	TRBJ2-7*01	CVVGDRGSALGRLHF-AV11-AJ18	CASSGGTGTYEQYF-BV13-BJ2	canonical
	clonotype822	N3	NKT2	1	TRAV11D*01,TRAV11*01	TRAJ18*01	TRBV13-2*01	TRBJ2-7*01	CVVGDRGSALGRLHF-AV11-AJ18	CASGEQGYEQYF-BV13-BJ2	canonical
	clonotype823	N5	NKT2	1	TRAV11D*01,TRAV11*01	TRAJ18*01	TRBV13-2*01	TRBJ2-4*01	CVVGDRGSALGRLHF-AV11-AJ18	CASGDNSQNTLYF-BV13-BJ2	canonical
	clonotype824	N5	NKT2	1	TRAV11D*01,TRAV11*01	TRAJ18*01	TRBV13-1*02	TRBJ1-3*01	CVVGDRGSALGRLHF-AV11-AJ18	CASSGQGSGNTLYF-BV13-BJ1	canonical
	clonotype825	N2	NKT1	1	TRAV11D*01,TRAV11*01	TRAJ18*01	TRBV29*01	TRBJ1-4*02	CVVGDRGSALGRLHF-AV11-AJ18	CASSPSRTGGGERLFF-BV29-BJ1	canonical
	clonotype826	N3	NKT2	1	TRAV11D*01,TRAV11*01	TRAJ18*01	TRBV13-2*01	TRBJ2-1*01	CVVGDRGSALGRLHF-AV11-AJ18	CASGEPDWGDYAEQFF-BV13-BJ2	canonical
	clonotype827	N5	NKT2	2	TRAV11D*01,TRAV11*01	TRAJ18*01	TRBV13-2*01	TRBJ2-7*01	CVVGDRGSALGRLHF-AV11-AJ18	CASGEGGSSYEQYF-BV13-BJ2	canonical
	clonotype828	N1	NKTp	1	TRAV11D*01,TRAV11*01	TRAJ18*01	TRBV29*01	TRBJ2-7*01	CVVGDRGSALGRLHF-AV11-AJ18	CASSLGQSYEQYF-BV29-BJ2	canonical
	clonotype829	N5	NKT2	1	TRAV11D*01,TRAV11*01	TRAJ18*01	TRBV1*01	TRBJ1-5*01	CVVGDRGSALGRLHF-AV11-AJ18	CSADRVNNQAPLF-BV1-BJ1	canonical
	clonotype83	N3	NKT2	1	TRAV11D*01,TRAV11*01	TRAJ18*01	TRBV13-2*01	TRBJ1-1*01	CVVGDRGSALGRLHF-AV11-AJ18	CASGDRGSTEVFF-BV13-BJ1	canonical
	clonotype830	N3	NKT2	1	TRAV11D*01,TRAV11*01	TRAJ18*01	TRBV13-2*01	TRBJ1-4*02	CVVGDRGSALGRLHF-AV11-AJ18	CASGDATGQGSNERLFF-BV13-BJ1	canonical
	clonotype831	N5	NKT2	1	TRAV11D*01,TRAV11*01	TRAJ18*01	TRBV13-2*01	TRBJ1-3*01	CVVGDRGSALGRLHF-AV11-AJ18	CASGDAGKTSGNTLYF-BV13-BJ1	canonical
	clonotype832	N5	NKT2	1	TRAV11D*01,TRAV11*01	TRAJ18*01	TRBV13-2*01	TRBJ1-3*01	CVVGDRGSALGRLHF-AV11-AJ18	CASGDAWTISGNTLYF-BV13-BJ1	canonical
	clonotype833	N1	NKTp	1	TRAV11D*01,TRAV11*01	TRAJ18*01	TRBV29*01	TRBJ1-5*01	CVVGDRGSALGRLHF-AV11-AJ18	CASSLGGPNQAPLF-BV29-BJ1	canonical
	clonotype834	N5	NKT2	1	TRAV11D*01,TRAV11*01	TRAJ18*01	TRBV13-2*01	TRBJ2-7*01	CVVGDRGSALGRLHF-AV11-AJ18	CASGGQGEQYF-BV13-BJ2	canonical
	clonotype835	N3	NKT2	1	TRAV11D*01,TRAV11*01	TRAJ18*01	TRBV13-2*01	TRBJ2-1*01	CVVGDRGSALGRLHF-AV11-AJ18	CASGDEGTGGPGGDYAEQFF-BV13-BJ2	canonical
	clonotype836	N4	NKT2	1	TRAV11D*01,TRAV11*01	TRAJ18*01	TRBV13-1*02	TRBJ1-1*01	CVVGDRGSALGRLHF-AV11-AJ18	CASKTGATEVFF-BV13-BJ1	canonical
	clonotype837	N3	NKT2	1	TRAV11D*01,TRAV11*01	TRAJ18*01	TRBV13-1*02	TRBJ2-1*01	CVVGDRGSALGRLHF-AV11-AJ18	CASSDADLNYAEQFF-BV13-BJ2	canonical
	clonotype838	N3	NKT2	1	TRAV11D*01,TRAV11*01	TRAJ18*01	TRBV13-2*01	TRBJ2-1*01	CVVGDRGSALGRLHF-AV11-AJ18	CASGESGGYAEQFF-BV13-BJ2	canonical
	clonotype839	N3	NKT2	1	TRAV11D*01,TRAV11*01	TRAJ18*01	TRBV13-3*01	TRBJ2-7*01	CVVGDRGSALGRLHF-AV11-AJ18	CASSGTGGNEQYF-BV13-BJ2	canonical
	clonotype84	N5	NKT2	1	TRAV11D*01,TRAV11*01	TRAJ18*01	TRBV13-2*01	TRBJ1-2*01	CVVGDRGSALGRLHF-AV11-AJ18	CASGDSTNSDYTF-BV13-BJ1	canonical
	clonotype840	N4	NKT2	1	TRAV11D*01,TRAV11*01	TRAJ18*01	TRBV1*01	TRBJ2-5*01	CVVGDRGSALGRLHF-AV11-AJ18	CSAEDTQYF-BV1-BJ2	canonical
	clonotype841	N5	NKT2	1	TRAV11D*01,TRAV11*01	TRAJ18*01	TRBV13-2*01	TRBJ2-3*01	CVVGDRGSALGRLHF-AV11-AJ18	CASGDAWTTSAETLYF-BV13-BJ2	canonical
	clonotype842	N3	NKT2	1	TRAV11D*01,TRAV11*01	TRAJ18*01	TRBV19*01	TRBJ2-4*01	CVVGDRGSALGRLHF-AV11-AJ18	CASSRTGTDQNTLYF-BV19-BJ2	noncanonical
	clonotype843	N3	NKT2	1	TRAV11D*01,TRAV11*01	TRAJ18*01	TRBV29*01	TRBJ2-3*01	CVVGDRGSALGRLHF-AV11-AJ18	CASSLLGQGAETLYF-BV29-BJ2	canonical
	clonotype844	N3	NKT2	1	TRAV11D*01,TRAV11*01	TRAJ18*01	TRBV13-2*01	TRBJ1-5*01	CVVGDRGSALGRLHF-AV11-AJ18	CASGDVREEAPLF-BV13-BJ1	canonical
	clonotype845	N2	NKT1	1	TRAV11D*01,TRAV11*01	TRAJ18*01	TRBV13-1*02	TRBJ2-7*01	CVVGDRGSALGRLHF-AV11-AJ18	CASSDAAGGNSYEQYF-BV13-BJ2	canonical
	clonotype846	N1	NKTp	2	TRAV11D*01,TRAV11*01	TRAJ18*01	TRBV31*01	TRBJ1-2*01	CVVGDRGSALGRLHF-AV11-AJ18	CAWPTERVDSDYTF-BV31-BJ1	noncanonical
	clonotype847	N5	NKT2	1	TRAV11D*01,TRAV11*01	TRAJ18*01	TRBV13-2*01	TRBJ1-4*02	CVVGDRGSALGRLHF-AV11-AJ18	CASGDAGMTNERLFF-BV13-BJ1	canonical
	clonotype848	N5	NKT2	1	TRAV11D*01,TRAV11*01	TRAJ18*01	TRBV13-1*02	TRBJ1-4*02	CVVGDRGSALGRLHF-AV11-AJ18	CASSGTIISNERLFF-BV13-BJ1	canonical
	clonotype849	N5	NKT2	1	TRAV11D*01,TRAV11*01	TRAJ18*01	TRBV13-2*01	TRBJ1-1*01	CVVGDRGSALGRLHF-AV11-AJ18	CASGEGRGRTEVFF-BV13-BJ1	canonical
	clonotype85	N3	NKT2	1	TRAV11D*01,TRAV11*01	TRAJ18*01	TRBV29*01	TRBJ1-4*02	CVVGDRGSALGRLHF-AV11-AJ18	CASSPTISNERLFF-BV29-BJ1	canonical
	clonotype850	N3	NKT2	1	TRAV11D*01,TRAV11*01	TRAJ18*01	TRBV29*01	TRBJ2-5*01	CVVGDRGSALGRLHF-AV11-AJ18	CASSTLRGGNQDTQYF-BV29-BJ2	canonical
	clonotype851	N4	NKT2	1	TRAV11D*01,TRAV11*01	TRAJ18*01	TRBV29*01	TRBJ2-4*01	CVVGDRGSALGRLHF-AV11-AJ18	CASSGQGSSQNTLYF-BV29-BJ2	canonical
	clonotype852	N1	NKTp	1	TRAV11D*01,TRAV11*01	TRAJ18*01	TRBV1*01	TRBJ2-5*01	CVVGDRGSALGRLHF-AV11-AJ18	CSADWGADTQYF-BV1-BJ2	canonical
	clonotype853	N3	NKT2	1	TRAV11D*01,TRAV11*01	TRAJ18*01	TRBV13-2*01	TRBJ1-5*01	CVVGDRGSALGRLHF-AV11-AJ18	CASGGGQGTQAPLF-BV13-BJ1	canonical
	clonotype854	N5	NKT2	1	TRAV11D*01,TRAV11*01	TRAJ18*01	TRBV13-2*01	TRBJ2-1*01	CVVGDRGSALGRLHF-AV11-AJ18	CASGAPDSNYAEQFF-BV13-BJ2	canonical
	clonotype855	N1	NKTp	1	TRAV11D*01,TRAV11*01	TRAJ18*01	TRBV13-2*01	TRBJ1-5*01	CVVGDRGSALGRLHF-AV11-AJ18	CASGGGPYNNQAPLF-BV13-BJ1	canonical
	clonotype856	N5	NKT2	1	TRAV11D*01,TRAV11*01	TRAJ18*01	TRBV13-1*02	TRBJ2-7*01	CVVGDRGSALGRLHF-AV11-AJ18	CASSDPGHEQYF-BV13-BJ2	canonical
	clonotype857	N5	NKT2	1	TRAV11D*01,TRAV11*01	TRAJ18*01	TRBV29*01	TRBJ2-5*01	CVVGDRGSALGRLHF-AV11-AJ18	CASSSRLGKDTQYF-BV29-BJ2	canonical
	clonotype858	N3	NKT2	1	TRAV11D*01,TRAV11*01	TRAJ18*01	TRBV13-2*01	TRBJ1-5*01	CVVGDRGSALGRLHF-AV11-AJ18	CASGEHRDNNQAPLF-BV13-BJ1	canonical
	clonotype859	N3	NKT2	1	TRAV11D*01,TRAV11*01	TRAJ18*01	TRBV29*01	TRBJ2-1*01	CVVGDRGSALGRLHF-AV11-AJ18	CASSLRQNYAEQFF-BV29-BJ2	canonical
	clonotype86	N4	NKT2	1	TRAV11D*01,TRAV11*01	TRAJ18*01	TRBV29*01	TRBJ2-4*01	CVVGDRGSALGRLHF-AV11-AJ18	CASSSRDRENTLYF-BV29-BJ2	canonical
	clonotype860	N5	NKT2	1	TRAV11D*01,TRAV11*01	TRAJ18*01	TRBV13-2*01	TRBJ2-3*01	CVVGDRGSALGRLHF-AV11-AJ18	CASGDAEKTSAETLYF-BV13-BJ2	canonical
	clonotype861	N5	NKT2	1	TRAV11D*01,TRAV11*01	TRAJ18*01	TRBV13-1*02	TRBJ1-2*01	CVVGDRGSALGRLHF-AV11-AJ18	CASSDDGSPDYTF-BV13-BJ1	canonical
	clonotype862	N5	NKT2	1	TRAV11D*01,TRAV11*01	TRAJ18*01	TRBV13-2*01	TRBJ1-2*01	CVVGDRGSALGRLHF-AV11-AJ18	CASRTANSDYTF-BV13-BJ1	canonical
	clonotype863	N4	NKT2	1	TRAV11D*01,TRAV11*01	TRAJ18*01	TRBV13-2*01	TRBJ1-2*01	CVVGDRGSALGRLHF-AV11-AJ18	CASGDVTNSDYTF-BV13-BJ1	canonical
	clonotype864	N3	NKT2	2	TRAV11D*01,TRAV11*01	TRAJ18*01	TRBV13-2*01	TRBJ1-2*01	CVVGDRGSALGRLHF-AV11-AJ18	CASGDAQNSDYTF-BV13-BJ1	canonical
	clonotype865	N1	NKTp	2	TRAV11D*01,TRAV11*01	TRAJ18*01	TRBV13-2*01	TRBJ2-7*01	CVVGDRGSALGRLHF-AV11-AJ18	CASGDAPGGALEQYF-BV13-BJ2	canonical
	clonotype866	N3	NKT2	1	TRAV11D*01,TRAV11*01	TRAJ18*01	TRBV13-2*01	TRBJ1-1*01	CVVGDRGSALGRLHF-AV11-AJ18	CASGDRDRNTEVFF-BV13-BJ1	canonical
	clonotype867	N5	NKT2	1	TRAV11D*01,TRAV11*01	TRAJ18*01	TRBV16*01	TRBJ2-5*01	CVVGDRGSALGRLHF-AV11-AJ18	CASSLGGAQDTQYF-BV16-BJ2	noncanonical
	clonotype868	N3	NKT2	1	TRAV11D*01,TRAV11*01	TRAJ18*01	TRBV13-2*01	TRBJ1-2*01	CVVGDRGSALGRLHF-AV11-AJ18	CASGVPGQTNSDYTF-BV13-BJ1	canonical
	clonotype869	N3	NKT2	1	TRAV11D*01,TRAV11*01	TRAJ18*01	TRBV13-2*01	TRBJ1-3*01	CVVGDRGSALGRLHF-AV11-AJ18	CASGDQGALGNTLYF-BV13-BJ1	canonical
	clonotype87	N5	NKT2	1	TRAV11D*01,TRAV11*01	TRAJ18*01	TRBV13-2*01	TRBJ2-7*01	CVVGDRGSALGRLHF-AV11-AJ18	CASGDAQGSSYEQYF-BV13-BJ2	canonical
	clonotype870	N1	NKTp	1	TRAV11D*01,TRAV11*01	TRAJ18*01	TRBV13-2*01	TRBJ1-2*01	CVVGDRGSALGRLHF-AV11-AJ18	CASGGPGQGDSDYTF-BV13-BJ1	canonical
	clonotype871	N3	NKT2	1	TRAV11D*01,TRAV11*01	TRAJ18*01	TRBV29*01	TRBJ2-7*01	CVVGDRGSALGRLHF-AV11-AJ18	CASSGTEGTEQYF-BV29-BJ2	canonical
	clonotype872	N5	NKT2	1	TRAV11D*01,TRAV11*01	TRAJ18*01	TRBV29*01	TRBJ1-3*01	CVVGDRGSALGRLHF-AV11-AJ18	CASSFPGTGLSGNTLYF-BV29-BJ1	canonical
	clonotype873	N5	NKT2	1	TRAV11D*01,TRAV11*01	TRAJ18*01	TRBV5*01	TRBJ2-3*01	CVVGDRGSALGRLHF-AV11-AJ18	CASSPLSAETLYF-BV5-BJ2	noncanonical
	clonotype874	N7	NKT17	1	TRAV11D*01,TRAV11*01	TRAJ18*01	TRBV13-2*01	TRBJ1-5*01	CVVGDRGSALGRLHF-AV11-AJ18	CASGDAGRYNNQAPLF-BV13-BJ1	canonical
	clonotype875	N5	NKT2	1	TRAV11D*01,TRAV11*01	TRAJ18*01	TRBV13-2*01	TRBJ2-7*01	CVVGDRGSALGRLHF-AV11-AJ18	CASGEDWGDEQYF-BV13-BJ2	canonical
	clonotype876	N2	NKT1	1	TRAV11D*01,TRAV11*01	TRAJ18*01	TRBV29*01	TRBJ1-5*01	CVVGDRGSALGRLHF-AV11-AJ18	CASSSQGEGNQAPLF-BV29-BJ1	canonical
	clonotype877	N5	NKT2	1	TRAV11D*01,TRAV11*01	TRAJ18*01	TRBV13-2*01	TRBJ2-7*01	CVVGDRGSALGRLHF-AV11-AJ18	CASGDELGGREQYF-BV13-BJ2	canonical
	clonotype878	N5	NKT2	1	TRAV11D*01,TRAV11*01	TRAJ18*01	TRBV13-3*01	TRBJ2-1*01	CVVGDRGSALGRLHF-AV11-AJ18	CASTGQNAEQFF-BV13-BJ2	canonical
	clonotype879	N5	NKT2	1	TRAV11D*01,TRAV11*01	TRAJ18*01	TRBV13-3*01	TRBJ2-7*01	CVVGDRGSALGRLHF-AV11-AJ18	CASSDRGLEQYF-BV13-BJ2	canonical
	clonotype88	N5	NKT2	1	TRAV11D*01,TRAV11*01	TRAJ18*01	TRBV13-1*02	TRBJ1-3*01	CVVGDRGSALGRLHF-AV11-AJ18	CASSGGTSGNTLYF-BV13-BJ1	canonical
	clonotype880	N5	NKT2	1	TRAV11D*01,TRAV11*01	TRAJ18*01	TRBV29*01	TRBJ2-5*01	CVVGDRGSALGRLHF-AV11-AJ18	CASSLSGQFNQDTQYF-BV29-BJ2	canonical
	clonotype881	N5	NKT2	1	TRAV11D*01,TRAV11*01	TRAJ18*01	TRBV13-2*01	TRBJ1-5*01	CVVGDRGSALGRLHF-AV11-AJ18	CASGDQGVNNQAPLF-BV13-BJ1	canonical
	clonotype882	N5	NKT2	1	TRAV11D*01,TRAV11*01	TRAJ18*01	TRBV13-2*01	TRBJ2-5*01	CVVGDRGSALGRLHF-AV11-AJ18	CASGDEDTQYF-BV13-BJ2	canonical
	clonotype883	N5	NKT2	1	TRAV11D*01,TRAV11*01	TRAJ18*01	TRBV13-2*01	TRBJ1-1*01	CVVGDRGSALGRLHF-AV11-AJ18	CASGDATETNTEVFF-BV13-BJ1	canonical
	clonotype884	N5	NKT2	1	TRAV11D*01,TRAV11*01	TRAJ18*01	TRBV13-2*01	TRBJ2-4*01	CVVGDRGSALGRLHF-AV11-AJ18	CASGEGSQNTLYF-BV13-BJ2	canonical
	clonotype885	N5	NKT2	1	TRAV11D*01,TRAV11*01	TRAJ18*01	TRBV13-2*01	TRBJ2-4*01	CVVGDRGSALGRLHF-AV11-AJ18	CASGTGGGKNTLYF-BV13-BJ2	canonical
	clonotype886	N3	NKT2	1	TRAV11D*01,TRAV11*01	TRAJ18*01	TRBV13-2*01	TRBJ2-5*01	CVVGDRGSALGRLHF-AV11-AJ18	CASGDAPGQGQDTQYF-BV13-BJ2	canonical
	clonotype887	N3,N4	NKT2	2	TRAV11D*01,TRAV11*01	TRAJ18*01	TRBV13-2*01	TRBJ1-3*01	CVVGDRGSALGRLHF-AV11-AJ18	CASGGTSGNTLYF-BV13-BJ1	canonical
	clonotype888	N2	NKT1	1	TRAV11D*01,TRAV11*01	TRAJ18*01	TRBV1*01	TRBJ2-3*01	CVVGDRGSALGRLHF-AV11-AJ18	CSAEGAETLYF-BV1-BJ2	canonical
	clonotype889	N5	NKT2	1	TRAV11D*01,TRAV11*01	TRAJ18*01	TRBV13-1*02	TRBJ2-3*01	CVVGDRGSALGRLHF-AV11-AJ18	CASSDAGTETLYF-BV13-BJ2	canonical
	clonotype89	N3	NKT2	1	TRAV11D*01,TRAV11*01	TRAJ18*01	TRBV29*01	TRBJ1-4*02	CVVGDRGSALGRLHF-AV11-AJ18	CASSSRGISNERLFF-BV29-BJ1	canonical
	clonotype890	N4	NKT2	1	TRAV11D*01,TRAV11*01	TRAJ18*01	TRBV13-1*02	TRBJ1-5*01	CVVGDRGSALGRLHF-AV11-AJ18	CASSDADSNNQAPLF-BV13-BJ1	canonical
	clonotype891	N5	NKT2	1	TRAV11D*01,TRAV11*01	TRAJ18*01	TRBV13-2*01	TRBJ2-7*01	CVVGDRGSALGRLHF-AV11-AJ18	CASGDAADRGRTYEQYF-BV13-BJ2	canonical
	clonotype892	N2	NKT1	1	TRAV11D*01,TRAV11*01	TRAJ18*01	TRBV13-2*01	TRBJ2-5*01	CVVGDRGSALGRLHF-AV11-AJ18	CASGDGLGVQDTQYF-BV13-BJ2	canonical
	clonotype893	N3	NKT2	1	TRAV11D*01,TRAV11*01	TRAJ18*01	TRBV13-3*01	TRBJ1-2*01	CVVGDRGSALGRLHF-AV11-AJ18	CASRDKNSDYTF-BV13-BJ1	canonical
	clonotype894	N5	NKT2	1	TRAV11D*01,TRAV11*01	TRAJ18*01	TRBV13-2*01	TRBJ2-3*01	CVVGDRGSALGRLHF-AV11-AJ18	CASGQQTSAETLYF-BV13-BJ2	canonical
	clonotype895	N2	NKT1	1	TRAV11D*01,TRAV11*01	TRAJ18*01	TRBV13-2*01	TRBJ2-3*01	CVVGDRGSALGRLHF-AV11-AJ18	CASVKTGGASAETLYF-BV13-BJ2	canonical
	clonotype896	N5	NKT2	1	TRAV11D*01,TRAV11*01	TRAJ18*01	TRBV29*01	TRBJ1-3*01	CVVGDRGSALGRLHF-AV11-AJ18	CASRPGQGAGNTLYF-BV29-BJ1	canonical
	clonotype897	N2	NKT1	1	TRAV11D*01,TRAV11*01	TRAJ18*01	TRBV13-2*01	TRBJ2-7*01	CVVGDRGSALGRLHF-AV11-AJ18	CASGGGQGYEQYF-BV13-BJ2	canonical
	clonotype898	N3	NKT2	1	TRAV11D*01,TRAV11*01	TRAJ18*01	TRBV13-2*01	TRBJ1-1*01	CVVGDRGSALGRLHF-AV11-AJ18	CASGPGQGNTEVFF-BV13-BJ1	canonical
	clonotype899	N7	NKT17	1	TRAV11D*01,TRAV11*01	TRAJ18*01	TRBV19*01	TRBJ2-7*01	CVVGDRGSALGRLHF-AV11-AJ18	CASRGLGDYEQYF-BV19-BJ2	noncanonical
	clonotype9	N5,N3,N1	NKT2,NKTp	3	TRAV11D*01,TRAV11*01	TRAJ18*01	TRBV4*01	TRBJ2-3*01	CVVGDRGSALGRLHF-AV11-AJ18	CASSPDWGGAETLYF-BV4-BJ2	noncanonical
	clonotype90	N5,N2	NKT2,NKT1	2	TRAV11D*01,TRAV11*01	TRAJ18*01	TRBV13-2*01	TRBJ1-1*01	CVVGDRGSALGRLHF-AV11-AJ18	CASGGTGGNTEVFF-BV13-BJ1	canonical
	clonotype900	N5	NKT2	1	TRAV11D*01,TRAV11*01	TRAJ18*01	TRBV13-2*01	TRBJ1-3*01	CVVGDRGSALGRLHF-AV11-AJ18	CASGAGTPNSGNTLYF-BV13-BJ1	canonical
	clonotype901	N5	NKT2	1	TRAV11D*01,TRAV11*01	TRAJ18*01	TRBV13-2*01	TRBJ1-1*01	CVVGDRGSALGRLHF-AV11-AJ18	CASGDPRQGAGTEVFF-BV13-BJ1	canonical
	clonotype902	N2	NKT1	1	TRAV11D*01,TRAV11*01	TRAJ18*01	TRBV29*01	TRBJ1-3*01	CVVGDRGSALGRLHF-AV11-AJ18	CASSNSGNTLYF-BV29-BJ1	canonical
	clonotype903	N2	NKT1	1	TRAV11D*01,TRAV11*01	TRAJ18*01	TRBV13-1*02	TRBJ1-5*01	CVVGDRGSALGRLHF-AV11-AJ18	CASSDAGNQAPLF-BV13-BJ1	canonical
	clonotype904	N1,N7	NKTp,NKT17	2	TRAV11D*01,TRAV11*01	TRAJ18*01	TRBV13-2*01	TRBJ1-2*01	CVVGDRGSALGRLHF-AV11-AJ18	CASGDQGGDSDYTF-BV13-BJ1	canonical
	clonotype905	N5	NKT2	1	TRAV11D*01,TRAV11*01	TRAJ18*01	TRBV13-1*02	TRBJ1-5*01	CVVGDRGSALGRLHF-AV11-AJ18	CASSDEGGNNQAPLF-BV13-BJ1	canonical
	clonotype906	N5	NKT2	1	TRAV11D*01,TRAV11*01	TRAJ18*01	TRBV13-2*01	TRBJ2-4*01	CVVGDRGSALGRLHF-AV11-AJ18	CASGDAGGADTLYF-BV13-BJ2	canonical
	clonotype907	N5	NKT2	1	TRAV11D*01,TRAV11*01	TRAJ18*01	TRBV13-2*01	TRBJ1-5*01	CVVGDRGSALGRLHF-AV11-AJ18	CASGGQGANNQAPLF-BV13-BJ1	canonical
	clonotype908	N3	NKT2	1	TRAV11D*01,TRAV11*01	TRAJ18*01	TRBV13-2*01	TRBJ1-5*01	CVVGDRGSALGRLHF-AV11-AJ18	CASGDAGQGAQAPLF-BV13-BJ1	canonical
	clonotype909	N5	NKT2	1	TRAV11D*01,TRAV11*01	TRAJ18*01	TRBV13-1*02	TRBJ1-2*01	CVVGDRGSALGRLHF-AV11-AJ18	CASSDGQANSDYTF-BV13-BJ1	canonical
	clonotype91	N2	NKT1	1	TRAV11D*01,TRAV11*01	TRAJ18*01	TRBV13-2*01	TRBJ1-1*01	CVVGDRGSALGRLHF-AV11-AJ18	CASGTEAANTEVFF-BV13-BJ1	canonical
	clonotype910	N3	NKT2	1	TRAV11D*01,TRAV11*01	TRAJ18*01	TRBV15*01	TRBJ2-7*01	CVVGDRGSALGRLHF-AV11-AJ18	CASRSGLGGSSYEQYF-BV15-BJ2	noncanonical
	clonotype911	N1	NKTp	1	TRAV11D*01,TRAV11*01	TRAJ18*01	TRBV13-1*02	TRBJ2-7*01	CVVGDRGSALGRLHF-AV11-AJ18	CASSRESSYEQYF-BV13-BJ2	canonical
	clonotype912	N3	NKT2	1	TRAV11D*01,TRAV11*01	TRAJ18*01	TRBV1*01	TRBJ2-3*01	CVVGDRGSALGRLHF-AV11-AJ18	CSAPGVGAETLYF-BV1-BJ2	canonical
	clonotype913	N5	NKT2	1	TRAV11D*01,TRAV11*01	TRAJ18*01	TRBV29*01	TRBJ2-2*01	CVVGDRGSALGRLHF-AV11-AJ18	CASSLGGRSTGQLYF-BV29-BJ2	canonical
	clonotype914	N3	NKT2	1	TRAV11D*01,TRAV11*01	TRAJ18*01	TRBV13-2*01	TRBJ1-4*02	CVVGDRGSALGRLHF-AV11-AJ18	CASGDPGQGGNERLFF-BV13-BJ1	canonical
	clonotype915	N5	NKT2	1	TRAV11D*01,TRAV11*01	TRAJ18*01	TRBV13-2*01	TRBJ2-7*01	CVVGDRGSALGRLHF-AV11-AJ18	CASGVLDWGTYEQYF-BV13-BJ2	canonical
	clonotype916	N5	NKT2	1	TRAV11D*01,TRAV11*01	TRAJ18*01	TRBV1*01	TRBJ1-4*02	CVVGDRGSALGRLHF-AV11-AJ18	CSAGQANERLFF-BV1-BJ1	canonical
	clonotype917	N5	NKT2	1	TRAV11D*01,TRAV11*01	TRAJ18*01	TRBV29*01	TRBJ2-1*01	CVVGDRGSALGRLHF-AV11-AJ18	CASSSTNNYAEQFF-BV29-BJ2	canonical
	clonotype918	N1	NKTp	1	TRAV11D*01,TRAV11*01	TRAJ18*01	TRBV13-2*01	TRBJ1-3*01	CVVGDRGSALGRLHF-AV11-AJ18	CASGGDNSGNTLYF-BV13-BJ1	canonical
	clonotype919	N3	NKT2	1	TRAV11D*01,TRAV11*01	TRAJ18*01	TRBV13-2*01	TRBJ2-5*01	CVVGDRGSALGRLHF-AV11-AJ18	CASGDATGDQDTQYF-BV13-BJ2	canonical
	clonotype92	N3	NKT2	1	TRAV11D*01,TRAV11*01	TRAJ18*01	TRBV13-2*01	TRBJ2-1*01	CVVGDRGSALGRLHF-AV11-AJ18	CASGANNYAEQFF-BV13-BJ2	canonical
	clonotype920	N3	NKT2	1	TRAV11D*01,TRAV11*01	TRAJ18*01	TRBV13-2*01	TRBJ1-2*01	CVVGDRGSALGRLHF-AV11-AJ18	CASGEDRGDSDYTF-BV13-BJ1	canonical
	clonotype921	N5	NKT2	1	TRAV11D*01,TRAV11*01	TRAJ18*01	TRBV1*01	TRBJ2-5*01	CVVGDRGSALGRLHF-AV11-AJ18	CSADHPLNQDTQYF-BV1-BJ2	canonical
	clonotype922	N2	NKT1	1	TRAV11D*01,TRAV11*01	TRAJ18*01	TRBV13-2*01	TRBJ2-5*01	CVVGDRGSALGRLHF-AV11-AJ18	CASGDELGGSNQDTQYF-BV13-BJ2	canonical
	clonotype923	N5	NKT2	1	TRAV11D*01,TRAV11*01	TRAJ18*01	TRBV13-1*02	TRBJ1-5*01	CVVGDRGSALGRLHF-AV11-AJ18	CASSDTGQDNNQAPLF-BV13-BJ1	canonical
	clonotype924	N4	NKT2	1	TRAV11D*01,TRAV11*01	TRAJ18*01	TRBV13-1*02	TRBJ1-3*01	CVVGDRGSALGRLHF-AV11-AJ18	CASSGDRVGNTLYF-BV13-BJ1	canonical
	clonotype925	N5	NKT2	1	TRAV11D*01,TRAV11*01	TRAJ18*01	TRBV13-1*02	TRBJ2-7*01	CVVGDRGSALGRLHF-AV11-AJ18	CASSDGLGGLEQYF-BV13-BJ2	canonical
	clonotype926	N3	NKT2	1	TRAV11D*01,TRAV11*01	TRAJ18*01	TRBV13-2*01	TRBJ1-5*01	CVVGDRGSALGRLHF-AV11-AJ18	CASGGDKYNNQAPLF-BV13-BJ1	canonical
	clonotype927	N5	NKT2	1	TRAV11D*01,TRAV11*01	TRAJ18*01	TRBV13-2*01	TRBJ2-7*01	CVVGDRGSALGRLHF-AV11-AJ18	CASGAGTGVYEQYF-BV13-BJ2	canonical
	clonotype928	N3	NKT2	1	TRAV11D*01,TRAV11*01	TRAJ18*01	TRBV29*01	TRBJ2-7*01	CVVGDRGSALGRLHF-AV11-AJ18	CASSLRQGEFYEQYF-BV29-BJ2	canonical
	clonotype929	N4	NKT2	1	TRAV11D*01,TRAV11*01	TRAJ18*01	TRBV13-2*01	TRBJ2-7*01	CVVGDRGSALGRLHF-AV11-AJ18	CASGVTEQYF-BV13-BJ2	canonical
	clonotype93	N3	NKT2	1	TRAV11D*01,TRAV11*01	TRAJ18*01	TRBV13-1*02	TRBJ1-1*01	CVVGDRGSALGRLHF-AV11-AJ18	CASSDGGGDTEVFF-BV13-BJ1	canonical
	clonotype930	N5	NKT2	1	TRAV11D*01,TRAV11*01	TRAJ18*01	TRBV13-2*01	TRBJ1-1*01	CVVGDRGSALGRLHF-AV11-AJ18	CASGDWDPNTEVFF-BV13-BJ1	canonical
	clonotype931	N4	NKT2	1	TRAV11D*01,TRAV11*01	TRAJ18*01	TRBV13-2*01	TRBJ2-7*01	CVVGDRGSALGRLHF-AV11-AJ18	CASGDTGRSSYEQYF-BV13-BJ2	canonical
	clonotype932	N5	NKT2	1	TRAV11D*01,TRAV11*01	TRAJ18*01	TRBV19*01	TRBJ2-7*01	CVVGDRGSALGRLHF-AV11-AJ18	CASSALRTGFYEQYF-BV19-BJ2	noncanonical
	clonotype933	N3	NKT2	1	TRAV11D*01,TRAV11*01	TRAJ18*01	TRBV13-2*01	TRBJ2-7*01	CVVGDRGSALGRLHF-AV11-AJ18	CASGDADRYEQYF-BV13-BJ2	canonical
	clonotype934	N3	NKT2	1	TRAV11D*01,TRAV11*01	TRAJ18*01	TRBV13-2*01	TRBJ2-4*01	CVVGDRGSALGRLHF-AV11-AJ18	CASGDAQSQNTLYF-BV13-BJ2	canonical
	clonotype935	N3	NKT2	1	TRAV11D*01,TRAV11*01	TRAJ18*01	TRBV13-3*01	TRBJ2-1*01	CVVGDRGSALGRLHF-AV11-AJ18	CASSDWGDAEQFF-BV13-BJ2	canonical
	clonotype936	N5	NKT2	1	TRAV11D*01,TRAV11*01	TRAJ18*01	TRBV29*01	TRBJ1-2*01	CVVGDRGSALGRLHF-AV11-AJ18	CASKTTNSDYTF-BV29-BJ1	canonical
	clonotype937	N3	NKT2	1	TRAV11D*01,TRAV11*01	TRAJ18*01	TRBV29*01	TRBJ1-4*02	CVVGDRGSALGRLHF-AV11-AJ18	CASSLQQFFNERLFF-BV29-BJ1	canonical
	clonotype938	N5	NKT2	1	TRAV11D*01,TRAV11*01	TRAJ18*01	TRBV13-2*01	TRBJ2-5*01	CVVGDRGSALGRLHF-AV11-AJ18	CASGDRLGDTQYF-BV13-BJ2	canonical
	clonotype939	N5	NKT2	1	TRAV11D*01,TRAV11*01	TRAJ18*01	TRBV13-2*01	TRBJ1-1*01	CVVGDRGSALGRLHF-AV11-AJ18	CASGGDKNTEVFF-BV13-BJ1	canonical
	clonotype94	N5	NKT2	1	TRAV11D*01,TRAV11*01	TRAJ18*01	TRBV1*01	TRBJ2-4*01	CVVGDRGSALGRLHF-AV11-AJ18	CSAVEGGQNTLYF-BV1-BJ2	canonical
	clonotype940	N5	NKT2	1	TRAV11D*01,TRAV11*01	TRAJ18*01	TRBV13-2*01	TRBJ2-3*01	CVVGDRGSALGRLHF-AV11-AJ18	CASGDAGGGSAETLYF-BV13-BJ2	canonical
	clonotype941	N3	NKT2	1	TRAV11D*01,TRAV11*01	TRAJ18*01	TRBV13-1*02	TRBJ2-7*01	CVVGDRGSALGRLHF-AV11-AJ18	CASSGTGGHEQYF-BV13-BJ2	canonical
	clonotype942	N1	NKTp	1	TRAV11D*01,TRAV11*01	TRAJ18*01	TRBV29*01	TRBJ2-1*01	CVVGDRGSALGRLHF-AV11-AJ18	CASSQTGGRAEQFF-BV29-BJ2	canonical
	clonotype943	N3	NKT2	1	TRAV11D*01,TRAV11*01	TRAJ18*01	TRBV29*01	TRBJ2-1*01	CVVGDRGSALGRLHF-AV11-AJ18	CASSLRGNYAEQFF-BV29-BJ2	canonical
	clonotype944	N5	NKT2	1	TRAV11D*01,TRAV11*01	TRAJ18*01	TRBV13-3*01	TRBJ2-7*01	CVVGDRGSALGRLHF-AV11-AJ18	CASSHPGTGDYEQYF-BV13-BJ2	canonical
	clonotype945	N3	NKT2	1	TRAV11D*01,TRAV11*01	TRAJ18*01	TRBV1*01	TRBJ1-2*01	CVVGDRGSALGRLHF-AV11-AJ18	CSADSDYTF-BV1-BJ1	canonical
	clonotype946	N5	NKT2	1	TRAV11D*01,TRAV11*01	TRAJ18*01	TRBV13-1*02	TRBJ1-1*01	CVVGDRGSALGRLHF-AV11-AJ18	CASSDQTANTEVFF-BV13-BJ1	canonical
	clonotype947	N5	NKT2	1	TRAV11D*01,TRAV11*01	TRAJ18*01	TRBV13-2*01	TRBJ1-5*01	CVVGDRGSALGRLHF-AV11-AJ18	CASGDAGDIQAPLF-BV13-BJ1	canonical
	clonotype948	N5	NKT2	1	TRAV11D*01,TRAV11*01	TRAJ18*01	TRBV29*01	TRBJ2-5*01	CVVGDRGSALGRLHF-AV11-AJ18	CASSLSRGAQDTQYF-BV29-BJ2	canonical
	clonotype949	N4	NKT2	1	TRAV11D*01,TRAV11*01	TRAJ18*01	TRBV13-2*01	TRBJ1-6*01	CVVGDRGSALGRLHF-AV11-AJ18	CASGDMDNNSPLYF-BV13-BJ1	canonical
	clonotype95	N2	NKT1	1	TRAV11D*01,TRAV11*01	TRAJ18*01	TRBV29*01	TRBJ1-3*01	CVVGDRGSALGRLHF-AV11-AJ18	CASSLRDGNTLYF-BV29-BJ1	canonical
	clonotype950	N5	NKT2	1	TRAV11D*01,TRAV11*01	TRAJ18*01	TRBV13-3*01	TRBJ1-3*01	CVVGDRGSALGRLHF-AV11-AJ18	CASSDLGVGNTLYF-BV13-BJ1	canonical
	clonotype951	N3	NKT2	1	TRAV11D*01,TRAV11*01	TRAJ18*01	TRBV13-2*01	TRBJ2-7*01	CVVGDRGSALGRLHF-AV11-AJ18	CASGEGPGDEQYF-BV13-BJ2	canonical
	clonotype952	N1	NKTp	1	TRAV11D*01,TRAV11*01	TRAJ18*01	TRBV29*01	TRBJ1-1*01	CVVGDRGSALGRLHF-AV11-AJ18	CASSYTTGGNTEVFF-BV29-BJ1	canonical
	clonotype953	N3	NKT2	1	TRAV11D*01,TRAV11*01	TRAJ18*01	TRBV13-3*01	TRBJ2-7*01	CVVGDRGSALGRLHF-AV11-AJ18	CASSAQGAEQYF-BV13-BJ2	canonical
	clonotype954	N1	NKTp	1	TRAV11D*01,TRAV11*01	TRAJ18*01	TRBV13-2*01	TRBJ1-2*01	CVVGDRGSALGRLHF-AV11-AJ18	CASGDMDRDGSDYTF-BV13-BJ1	canonical
	clonotype955	N5	NKT2	1	TRAV11D*01,TRAV11*01	TRAJ18*01	TRBV1*01	TRBJ2-7*01	CVVGDRGSALGRLHF-AV11-AJ18	CSADWGGYEQYF-BV1-BJ2	canonical
	clonotype956	N3	NKT2	1	TRAV11D*01,TRAV11*01	TRAJ18*01	TRBV13-2*01	TRBJ2-3*01	CVVGDRGSALGRLHF-AV11-AJ18	CAARDWGGEEETLYF-BV13-BJ2	canonical
	clonotype957	N5	NKT2	1	TRAV11D*01,TRAV11*01	TRAJ18*01	TRBV13-3*01	TRBJ1-1*01	CVVGDRGSALGRLHF-AV11-AJ18	CASSEYRATNTEVFF-BV13-BJ1	canonical
	clonotype958	N1	NKTp	1	TRAV11D*01,TRAV11*01	TRAJ18*01	TRBV5*01	TRBJ2-4*01	CVVGDRGSALGRLHF-AV11-AJ18	CASSQEQTGGGNQNTLYF-BV5-BJ2	noncanonical
	clonotype959	N2	NKT1	1	TRAV11D*01,TRAV11*01	TRAJ18*01	TRBV13-2*01	TRBJ1-5*01	CVVGDRGSALGRLHF-AV11-AJ18	CASGDSAGVGNQAPLF-BV13-BJ1	canonical
	clonotype96	N5	NKT2	1	TRAV11D*01,TRAV11*01	TRAJ18*01	TRBV13-2*01	TRBJ2-1*01	CVVGDRGSALGRLHF-AV11-AJ18	CASGNGAEQFF-BV13-BJ2	canonical
	clonotype960	N5	NKT2	1	TRAV11D*01,TRAV11*01	TRAJ18*01	TRBV13-2*01	TRBJ2-2*01	CVVGDRGSALGRLHF-AV11-AJ18	CASGDLRQGNTGQLYF-BV13-BJ2	canonical
	clonotype961	N2	NKT0	1	TRAV11D*01,TRAV11*01	TRAJ18*01	TRBV29*01	TRBJ2-4*01	CVVGDRGSALGRLHF-AV11-AJ18	CASRSSQNTLYF-BV29-BJ2	canonical
	clonotype962	N1	NKTp	1	TRAV11D*01,TRAV11*01	TRAJ18*01	TRBV29*01	TRBJ2-4*01	CVVGDRGSALGRLHF-AV11-AJ18	CASRQDKSQNTLYF-BV29-BJ2	canonical
	clonotype963	N1	NKT0	1	TRAV11D*01,TRAV11*01	TRAJ18*01	TRBV29*01	TRBJ1-5*01	CVVGDRGSALGRLHF-AV11-AJ18	CASRAGDNNQAPLF-BV29-BJ1	canonical
	clonotype964	N2	NKT1	1	TRAV11D*01,TRAV11*01	TRAJ18*01	TRBV13-1*02	TRBJ1-5*01	CVVGDRGSALGRLHF-AV11-AJ18	CASSDAGEWNQAPLF-BV13-BJ1	canonical
	clonotype965	N5	NKT2	1	TRAV11D*01,TRAV11*01	TRAJ18*01	TRBV13-2*01	TRBJ2-5*01	CVVGDRGSALGRLHF-AV11-AJ18	CASGDTGGQDTQYF-BV13-BJ2	canonical
	clonotype966	N5	NKT2	1	TRAV11D*01,TRAV11*01	TRAJ18*01	TRBV19*01	TRBJ2-7*01	CVVGDRGSALGRLHF-AV11-AJ18	CASTPGQGWEQYF-BV19-BJ2	noncanonical
	clonotype967	N5	NKT2	1	TRAV11D*01,TRAV11*01	TRAJ18*01	TRBV1*01	TRBJ2-7*01	CVVGDRGSALGRLHF-AV11-AJ18	CSETRGYEQYF-BV1-BJ2	canonical
	clonotype968	N5	NKT2	1	TRAV11D*01,TRAV11*01	TRAJ18*01	TRBV13-2*01	TRBJ2-7*01	CVVGDRGSALGRLHF-AV11-AJ18	CASGDAGPGGQGGEQYF-BV13-BJ2	canonical
	clonotype969	N5	NKT2	1	TRAV11D*01,TRAV11*01	TRAJ18*01	TRBV13-2*01	TRBJ2-1*01	CVVGDRGSALGRLHF-AV11-AJ18	CASGGQGAAEQFF-BV13-BJ2	canonical
	clonotype97	N5	NKT2	1	TRAV11D*01,TRAV11*01	TRAJ18*01	TRBV13-1*02	TRBJ2-1*01	CVVGDRGSALGRLHF-AV11-AJ18	CASSALGDNYAEQFF-BV13-BJ2	canonical
	clonotype970	N5	NKT2	1	TRAV11D*01,TRAV11*01	TRAJ18*01	TRBV13-2*01	TRBJ2-1*01	CVVGDRGSALGRLHF-AV11-AJ18	CASGDAGAGSYAEQFF-BV13-BJ2	canonical
	clonotype971	N2	NKT1	1	TRAV11D*01,TRAV11*01	TRAJ18*01	TRBV13-3*01	TRBJ2-1*01	CVVGDRGSALGRLHF-AV11-AJ18	CASSDGGAEQFF-BV13-BJ2	canonical
	clonotype972	N3	NKT2	1	TRAV11D*01,TRAV11*01	TRAJ18*01	TRBV29*01	TRBJ1-5*01	CVVGDRGSALGRLHF-AV11-AJ18	CASSLLGRGLDNQAPLF-BV29-BJ1	canonical
	clonotype973	N2	NKT1	1	TRAV11D*01,TRAV11*01	TRAJ18*01	TRBV13-3*01	TRBJ1-3*01	CVVGDRGSALGRLHF-AV11-AJ18	CASSDHSGNTLYF-BV13-BJ1	canonical
	clonotype974	N2	NKT1	1	TRAV11D*01,TRAV11*01	TRAJ18*01	TRBV13-1*02	TRBJ2-7*01	CVVGDRGSALGRLHF-AV11-AJ18	CASSDAGTGAYEQYF-BV13-BJ2	canonical
	clonotype975	N3	NKT2	1	TRAV11D*01,TRAV11*01	TRAJ18*01	TRBV13-2*01	TRBJ2-7*01	CVVGDRGSALGRLHF-AV11-AJ18	CASGDVWGPSYEQYF-BV13-BJ2	canonical
	clonotype976	N3	NKT2	1	TRAV11D*01,TRAV11*01	TRAJ18*01	TRBV13-1*02	TRBJ2-1*01	CVVGDRGSALGRLHF-AV11-AJ18	CTSVPAVMRDWAYAEQFF-BV13-BJ2	canonical
	clonotype977	N5	NKT2	1	TRAV11D*01,TRAV11*01	TRAJ18*01	TRBV29*01	TRBJ2-3*01	CVVGDRGSALGRLHF-AV11-AJ18	CASSLDWVSAETLYF-BV29-BJ2	canonical
	clonotype978	N3	NKT2	1	TRAV11D*01,TRAV11*01	TRAJ18*01	TRBV13-2*01	TRBJ1-4*02	CVVGDRGSALGRLHF-AV11-AJ18	CASGGGAANERLFF-BV13-BJ1	canonical
	clonotype979	N2	NKT1	1	TRAV11D*01,TRAV11*01	TRAJ18*01	TRBV13-2*01	TRBJ1-3*01	CVVGDRGSALGRLHF-AV11-AJ18	CASGEGTGGNTLYF-BV13-BJ1	canonical
	clonotype98	N4	NKT2	1	TRAV11D*01,TRAV11*01	TRAJ18*01	TRBV13-3*01	TRBJ2-1*01	CVVGDRGSALGRLHF-AV11-AJ18	CASSEGGARYAEQFF-BV13-BJ2	canonical
	clonotype980	N3	NKT2	1	TRAV11D*01,TRAV11*01	TRAJ18*01	TRBV13-1*02	TRBJ1-5*01	CVVGDRGSALGRLHF-AV11-AJ18	CASSDAQTVQAPLF-BV13-BJ1	canonical
	clonotype981	N2	NKT1	1	TRAV11D*01,TRAV11*01	TRAJ18*01	TRBV29*01	TRBJ1-2*01	CVVGDRGSALGRLHF-AV11-AJ18	CASSLGANSDYTF-BV29-BJ1	canonical
	clonotype982	N5	NKT2	1	TRAV11D*01,TRAV11*01	TRAJ18*01	TRBV1*01	TRBJ2-3*01	CVVGDRGSALGRLHF-AV11-AJ18	CSADRAETLYF-BV1-BJ2	canonical
	clonotype983	N5	NKT2	2	TRAV11D*01,TRAV11*01	TRAJ18*01	TRBV13-2*01	TRBJ2-3*01	CVVGDRGSALGRLHF-AV11-AJ18	CASGARTGGSAETLYF-BV13-BJ2	canonical
	clonotype984	N3	NKT2	1	TRAV11D*01,TRAV11*01	TRAJ18*01	TRBV13-2*01	TRBJ2-5*01	CVVGDRGSALGRLHF-AV11-AJ18	CASGDRQGHQDTQYF-BV13-BJ2	canonical
	clonotype985	N2	NKT1	1	TRAV11D*01,TRAV11*01	TRAJ18*01	TRBV13-1*02	TRBJ1-5*01	CVVGDRGSALGRLHF-AV11-AJ18	CASSAGAINQAPLF-BV13-BJ1	canonical
	clonotype986	N4	NKT2	1	TRAV11D*01,TRAV11*01	TRAJ18*01	TRBV17*01	TRBJ1-2*01	CVVGDRGSALGRLHF-AV11-AJ18	CASSRTPNSDYTF-BV17-BJ1	noncanonical
	clonotype987	N5	NKT2	1	TRAV11D*01,TRAV11*01	TRAJ18*01	TRBV13-3*01	TRBJ1-2*01	CVVGDRGSALGRLHF-AV11-AJ18	CASSDSGSNSDYTF-BV13-BJ1	canonical
	clonotype988	N5	NKT2	1	TRAV11D*01,TRAV11*01	TRAJ18*01	TRBV13-2*01	TRBJ1-2*01	CVVGDRGSALGRLHF-AV11-AJ18	CASGDDRANSDYTF-BV13-BJ1	canonical
	clonotype989	N2	NKT1	1	TRAV11D*01,TRAV11*01	TRAJ18*01	TRBV29*01	TRBJ2-4*01	CVVGDRGSALGRLHF-AV11-AJ18	CASSPLKNQNTLYF-BV29-BJ2	canonical
	clonotype99	N3	NKT2	1	TRAV11D*01,TRAV11*01	TRAJ18*01	TRBV1*01	TRBJ2-7*01	CVVGDRGSALGRLHF-AV11-AJ18	CSADEMGGYEQYF-BV1-BJ2	canonical
	clonotype990	N3	NKT2	1	TRAV11D*01,TRAV11*01	TRAJ18*01	TRBV13-2*01	TRBJ1-1*01	CVVGDRGSALGRLHF-AV11-AJ18	CASGHGQGVTEVFF-BV13-BJ1	canonical
	clonotype991	N1	NKTp	1	TRAV11D*01,TRAV11*01	TRAJ18*01	TRBV1*01	TRBJ2-7*01	CVVGDRGSALGRLHF-AV11-AJ18	CSAETYEQYF-BV1-BJ2	canonical
	clonotype992	N3	NKT2	1	TRAV11D*01,TRAV11*01	TRAJ18*01	TRBV13-2*01	TRBJ1-5*01	CVVGDRGSALGRLHF-AV11-AJ18	CASGHRTGRDNQAPLF-BV13-BJ1	canonical
	clonotype993	N3	NKT2	1	TRAV11D*01,TRAV11*01	TRAJ18*01	TRBV13-2*01	TRBJ1-3*01	CVVGDRGSALGRLHF-AV11-AJ18	CASGDDRTGVGNTLYF-BV13-BJ1	canonical
	clonotype994	N1	NKTp	1	TRAV11D*01,TRAV11*01	TRAJ18*01	TRBV13-2*01	TRBJ1-1*01	CVVGDRGSALGRLHF-AV11-AJ18	CASGDRANTEVFF-BV13-BJ1	canonical
	clonotype995	N3	NKT2	1	TRAV11D*01,TRAV11*01	TRAJ18*01	TRBV13-3*01	TRBJ1-3*01	CVVGDRGSALGRLHF-AV11-AJ18	CASSGTEGGNTLYF-BV13-BJ1	canonical
	clonotype996	N2	NKT1	1	TRAV11D*01,TRAV11*01	TRAJ18*01	TRBV29*01	TRBJ2-5*01	CVVGDRGSALGRLHF-AV11-AJ18	CASSLRGGLQDTQYF-BV29-BJ2	canonical
	clonotype997	N5	NKT2	1	TRAV11D*01,TRAV11*01	TRAJ18*01	TRBV13-2*01	TRBJ1-2*01	CVVGDRGSALGRLHF-AV11-AJ18	CASGDATNPNSDYTF-BV13-BJ1	canonical
	clonotype998	N1,N7	NKTp,NKT17	8	TRAV11D*01,TRAV11*01	TRAJ18*01	TRBV13-2*01	TRBJ1-2*01	CVVGDRGSALGRLHF-AV11-AJ18	CASGDAGNSDYTF-BV13-BJ1	canonical
	clonotype999	N1	NKTp	1	TRAV11D*01,TRAV11*01	TRAJ18*01	TRBV13-2*01	TRBJ2-4*01	CVVGDRGSALGRLHF-AV11-AJ18	CASGDIGRAGQNTLYF-BV13-BJ2	canonical

## Sheet: MAIT
#	clonotype	cluster	subcelltype	n	TRA_v_gene	TRA_j_gene	TRB_v_gene	TRB_j_gene	TRA_cdr3	TRB_cdr3	Canonicity
	clonotype171	M6,M5	MAIT17,MAIT1	11	TRAV1*01	TRAJ33*01	TRBV13-2*01	TRBJ2-3*01	CAVRDSNYQLIW-AV1-AJ33	CASGDAGGAETLYF-BV13-BJ2	canonical
	clonotype56	M8,M7,M6,M5	MAIT17,MAIT1	9	TRAV1*01	TRAJ33*01	TRBV13-3*01	TRBJ2-1*01	CAVRDSNYQLIW-AV1-AJ33	CASSGTGGYAEQFF-BV13-BJ2	canonical
	clonotype689	M1,M2,M3,M6	S1,S2,MAIT17	6	TRAV1*01	TRAJ33*01	TRBV13-2*01	TRBJ1-4*02	CAVRDSNYQLIW-AV1-AJ33	CASGDDISNERLFF-BV13-BJ1	canonical
	clonotype62	M5	MAIT1	5	TRAV1*01	TRAJ33*01	TRBV13-2*01	TRBJ2-3*01	CAVRDSNYQLIW-AV1-AJ33	CASGEGLGGAETLYF-BV13-BJ2	canonical
	clonotype219	M5	MAIT1	5	TRAV1*01	TRAJ33*01	TRBV13-2*01	TRBJ2-3*01	CAVRDSNYQLIW-AV1-AJ33	CASGGGQGAETLYF-BV13-BJ2	canonical
	clonotype465	M5	MAIT1	5	TRAV1*01	TRAJ33*01	TRBV13-2*01	TRBJ2-3*01	CAVRDSNYQLIW-AV1-AJ33	CASGEGGGAETLYF-BV13-BJ2	canonical
	clonotype397	M8,M3	MAIT17,S2	4	TRAV1*01	TRAJ33*01	TRBV13-2*01	TRBJ2-3*01	CAVRDSNYQLIW-AV1-AJ33	CASGDAWGGAETLYF-BV13-BJ2	canonical
	clonotype597	M7	MAIT17	3	TRAV1*01	TRAJ33*01	TRBV1*01	TRBJ1-3*01	CAVRDSNYQLIW-AV1-AJ33	CSAALDSGNTLYF-BV1-BJ1	noncanonical
	clonotype437	M8	MAIT17	3	TRAV1*01	TRAJ33*01	TRBV2*01	TRBJ1-1*01	CAVRDSNYQLIW-AV1-AJ33	CASSQEEANTEVFF-BV2-BJ1	noncanonical
	clonotype512	M8,M4,M6	MAIT17,S2	3	TRAV1*01	TRAJ33*01	TRBV13-1*02,TRBV13-3*01	TRBJ1-6*01	CAVRDSNYQLIW-AV1-AJ33	CASSDSYNSPLYF-BV13-BJ1	canonical
	clonotype21	M5	MAIT1	3	TRAV1*01	TRAJ33*01	TRBV13-2*01	TRBJ1-6*01	CAVRDSNYQLIW-AV1-AJ33	CASGSYNSPLYF-BV13-BJ1	canonical
	clonotype32	M8,M1	MAIT17,S1	3	TRAV1*01	TRAJ33*01	TRBV13-2*01	TRBJ2-3*01	CAVRDSNYQLIW-AV1-AJ33	CASGDGGSAETLYF-BV13-BJ2	canonical
	clonotype114	M5	MAIT1	3	TRAV1*01	TRAJ33*01	TRBV13-2*01	TRBJ2-3*01	CAVRDSNYQLIW-AV1-AJ33	CASGDGTGAETLYF-BV13-BJ2	canonical
	clonotype123	M8,M3,M5	MAIT17,S2,MAIT1	3	TRAV1*01	TRAJ33*01	TRBV13-2*01	TRBJ2-3*01	CAVRDSNYQLIW-AV1-AJ33	CASGDSGGAETLYF-BV13-BJ2	canonical
	clonotype239	M8,M5	MAIT17,MAIT1	3	TRAV1*01	TRAJ33*01	TRBV13-2*01	TRBJ2-4*01	CAVRDSNYQLIW-AV1-AJ33	CASGDAGGASQNTLYF-BV13-BJ2	canonical
	clonotype412	M1,M3,M6	S1,S2,MAIT17	3	TRAV1*01	TRAJ33*01	TRBV13-2*01	TRBJ2-3*01	CAVRDSNYQLIW-AV1-AJ33	CASGDGTGGAETLYF-BV13-BJ2	canonical
	clonotype445	M8,M1,M6	MAIT17,S1	3	TRAV1*01	TRAJ33*01	TRBV13-3*01	TRBJ2-5*01	CAVRDSNYQLIW-AV1-AJ33	CASSLTGDQDTQYF-BV13-BJ2	canonical
	clonotype1423	M1	S1	2	TRAV14-2*03	TRAJ15*01	TRBV31*01	TRBJ2-3*01	CAAPAYQGGRALIF-AV14-AJ15	CAWSLGQGETLYF-BV31-BJ2	noncanonical
	clonotype50	M8	MAIT17	2	TRAV1*01	TRAJ33*01	TRBV1*01	TRBJ1-3*01	CAVRDSNYQLIW-AV1-AJ33	CSADEGSGNTLYF-BV1-BJ1	noncanonical
	clonotype795	M3	S2	2	TRAV1*01	TRAJ33*01	TRBV1*01	TRBJ2-4*01	CAVRDSNYQLIW-AV1-AJ33	CSAPGDSQNTLYF-BV1-BJ2	noncanonical
	clonotype391	M7	MAIT17	2	TRAV1*01	TRAJ33*01	TRBV17*01	TRBJ2-7*01	CAVRDSNYQLIW-AV1-AJ33	CASSREGDWGGEQYF-BV17-BJ2	noncanonical
	clonotype535	M7	MAIT17	2	TRAV1*01	TRAJ33*01	TRBV31*01	TRBJ1-1*01	CAVRDSNYQLIW-AV1-AJ33	CAWSNTEVFF-BV31-BJ1	noncanonical
	clonotype606	M8	MAIT17	2	TRAV1*01	TRAJ33*01	TRBV4*01	TRBJ2-3*01	CAVRDSNYQLIW-AV1-AJ33	CASSRTGGGSAETLYF-BV4-BJ2	noncanonical
	clonotype1516	M7	MAIT17	2	TRAV1*01	TRAJ33*01	TRBV4*01	TRBJ1-4*02	CAVKDSNYQLIW-AV1-AJ33	CASSPTSGTGAERLFF-BV4-BJ1	noncanonical
	clonotype242	M1,M3	S1,S2	2	TRAV1*01	TRAJ33*01	TRBV5*01	TRBJ2-7*01	CAVRDSNYQLIW-AV1-AJ33	CASSPGQYEQYF-BV5-BJ2	noncanonical
	clonotype407	M1,M3	S1,S2	2	TRAV1*01	TRAJ33*01	TRBV5*01	TRBJ2-3*01	CAVRDSNYQLIW-AV1-AJ33	CASSQDQGGAETLYF-BV5-BJ2	noncanonical
	clonotype615	M5	MAIT1	2	TRAV1*01	TRAJ33*01	TRBV5*01	TRBJ2-3*01	CAVRDSNYQLIW-AV1-AJ33	CASSPRLGGPETLYF-BV5-BJ2	noncanonical
	clonotype1509	M5	MAIT1	2	TRAV1*01	TRAJ30*01	TRBV13-3*01	TRBJ1-6*01	CAVRDGTYKVIF-AV1-AJ30	CASSGYNSPLYF-BV13-BJ1	noncanonical
	clonotype1637	M8	MAIT17	2	TRAV1*01	TRAJ34*01	TRBV13-3*01	TRBJ2-7*01	CAVRLSSNTDKVVF-AV1-AJ34	CASSENWDRGPEQYF-BV13-BJ2	noncanonical
	clonotype59	M5	MAIT1	2	TRAV1*01	TRAJ33*01	TRBV13-1*02	TRBJ2-1*01	CAVRDSNYQLIW-AV1-AJ33	CASSEGDSYAEQFF-BV13-BJ2	canonical
	clonotype977	M4	S2	2	TRAV1*01	TRAJ33*01	TRBV13-1*02	TRBJ2-3*01	CAVRDSNYQLIW-AV1-AJ33	CASSEGGGASAETLYF-BV13-BJ2	canonical
	clonotype2	M8	MAIT17	2	TRAV1*01	TRAJ33*01	TRBV13-2*01	TRBJ2-3*01	CAVRNSNYQLIW-AV1-AJ33	CASGDALGGPETLYF-BV13-BJ2	canonical
	clonotype5	M8	MAIT17	2	TRAV1*01	TRAJ33*01	TRBV13-2*01	TRBJ2-3*01	CAVRNSNYQLIW-AV1-AJ33	CASGEGGGGAETLYF-BV13-BJ2	canonical
	clonotype83	M8,M4	MAIT17,S2	2	TRAV1*01	TRAJ33*01	TRBV13-2*01	TRBJ2-3*01	CAVRDSNYQLIW-AV1-AJ33	CASGDGSSAETLYF-BV13-BJ2	canonical
	clonotype150	M5	MAIT1	2	TRAV1*01	TRAJ33*01	TRBV13-2*01	TRBJ2-3*01	CAVRDSNYQLIW-AV1-AJ33	CASGGGQGGAETLYF-BV13-BJ2	canonical
	clonotype176	M5	MAIT1	2	TRAV1*01	TRAJ33*01	TRBV13-2*01	TRBJ2-5*01	CAVRDSNYQLIW-AV1-AJ33	CASGEGGGADTQYF-BV13-BJ2	canonical
	clonotype196	M8,M2	MAIT17,S2	2	TRAV1*01	TRAJ33*01	TRBV13-2*01	TRBJ2-3*01	CAVRDSNYQLIW-AV1-AJ33	CASGGTGGAGAETLYF-BV13-BJ2	canonical
	clonotype262	M8,M5	MAIT17,MAIT1	2	TRAV1*01	TRAJ33*01	TRBV13-2*01	TRBJ1-6*01	CAVRDSNYQLIW-AV1-AJ33	CASGDYNSPLYF-BV13-BJ1	canonical
	clonotype325	M8,M6	MAIT17	2	TRAV1*01	TRAJ33*01	TRBV13-2*01	TRBJ2-1*01	CAVRDSNYQLIW-AV1-AJ33	CASGADWGGYAEQFF-BV13-BJ2	canonical
	clonotype355	M2,M7	S2,MAIT17	2	TRAV1*01	TRAJ33*01	TRBV13-2*01	TRBJ2-3*01	CAVRDSNYQLIW-AV1-AJ33	CASGDAGDAETLYF-BV13-BJ2	canonical
	clonotype390	M8,M7	MAIT17	2	TRAV1*01	TRAJ33*01	TRBV13-2*01	TRBJ2-1*01	CAVRDSNYQLIW-AV1-AJ33	CASGEDIAEQFF-BV13-BJ2	canonical
	clonotype414	M7	MAIT17	2	TRAV1*01	TRAJ33*01	TRBV13-2*01	TRBJ2-3*01	CAVRDSNYQLIW-AV1-AJ33	CASGEGTGGGAETLYF-BV13-BJ2	canonical
	clonotype431	M1	S1	2	TRAV1*01	TRAJ33*01	TRBV13-2*01	TRBJ2-5*01	CAVRDSNYQLIW-AV1-AJ33	CASGDAQNQDTQYF-BV13-BJ2	canonical
	clonotype463	M8	MAIT17	2	TRAV1*01	TRAJ33*01	TRBV13-2*01	TRBJ2-3*01	CAVRDSNYQLIW-AV1-AJ33	CASGGPWGASAETLYF-BV13-BJ2	canonical
	clonotype475	M7	MAIT17	2	TRAV1*01	TRAJ33*01	TRBV13-2*01	TRBJ2-3*01	CAVRDSNYQLIW-AV1-AJ33	CASGDGGAGAETLYF-BV13-BJ2	canonical
	clonotype482	M8	MAIT17	2	TRAV1*01	TRAJ33*01	TRBV13-2*01	TRBJ2-3*01	CAVRDSNYQLIW-AV1-AJ33	CASGDAGGGAETLYF-BV13-BJ2	canonical
	clonotype500	M8	MAIT17	2	TRAV1*01	TRAJ33*01	TRBV13-2*01	TRBJ1-4*02	CAVRDSNYQLIW-AV1-AJ33	CASGEGTGGVERLFF-BV13-BJ1	canonical
	clonotype564	M8	MAIT17	2	TRAV1*01	TRAJ33*01	TRBV13-2*01	TRBJ2-3*01	CAVRDSNYQLIW-AV1-AJ33	CASGDRGGAETLYF-BV13-BJ2	canonical
	clonotype581	M8,M4	MAIT17,S2	2	TRAV1*01	TRAJ33*01	TRBV13-2*01	TRBJ1-5*01	CAVRDSNYQLIW-AV1-AJ33	CASGDRGRNNQAPLF-BV13-BJ1	canonical
	clonotype623	M8,M7	MAIT17	2	TRAV1*01	TRAJ33*01	TRBV13-2*01	TRBJ2-7*01	CAVRDSNYQLIW-AV1-AJ33	CASGDKDWGGYEQYF-BV13-BJ2	canonical
	clonotype650	M1,M3	S1,S2	2	TRAV1*01	TRAJ33*01	TRBV13-2*01	TRBJ2-3*01	CAVRDSNYQLIW-AV1-AJ33	CASGERGGAETLYF-BV13-BJ2	canonical
	clonotype773	M8	MAIT17	2	TRAV1*01	TRAJ33*01	TRBV13-2*01	TRBJ2-3*01	CAVRDSNYQLIW-AV1-AJ33	CASGAGLGGGAETLYF-BV13-BJ2	canonical
	clonotype784	M8,M7	MAIT17	2	TRAV1*01	TRAJ33*01	TRBV13-2*01	TRBJ2-3*01	CAVRDSNYQLIW-AV1-AJ33	CASGEGLGGGAETLYF-BV13-BJ2	canonical
	clonotype807	M3	S2	2	TRAV1*01	TRAJ33*01	TRBV13-2*01	TRBJ2-5*01	CAVRDSNYQLIW-AV1-AJ33	CASGDARDSQDTQYF-BV13-BJ2	canonical
	clonotype825	M7	MAIT17	2	TRAV1*01	TRAJ33*01	TRBV13-2*01	TRBJ2-7*01	CAVRDSNYQLIW-AV1-AJ33	CASGRDNYEQYF-BV13-BJ2	canonical
	clonotype1166	M5	MAIT1	2	TRAV1*01	TRAJ33*01	TRBV13-2*01	TRBJ2-3*01	CAVRDSNYQLIW-AV1-AJ33	CASGDALGGAETLYF-BV13-BJ2	canonical
	clonotype1395	M7,M6	MAIT17	2	TRAV1*01	TRAJ33*01	TRBV13-2*01	TRBJ2-5*01	CAVMDSNYQLIW-AV1-AJ33	CASGEGTGVDTQYF-BV13-BJ2	canonical
	clonotype7	M6	MAIT17	2	TRAV1*01	TRAJ33*01	TRBV13-3*01	TRBJ2-1*01	CAVRNSNYQLIW-AV1-AJ33	CASSERLGGPAEQFF-BV13-BJ2	canonical
	clonotype19	M7	MAIT17	2	TRAV1*01	TRAJ33*01	TRBV13-3*01	TRBJ2-3*01	CAVRDSNYQLIW-AV1-AJ33	CASRTGGDSAETLYF-BV13-BJ2	canonical
	clonotype36	M8	MAIT17	2	TRAV1*01	TRAJ33*01	TRBV13-3*01	TRBJ2-5*01	CAVRDSNYQLIW-AV1-AJ33	CASSDARGQDTQYF-BV13-BJ2	canonical
	clonotype113	M8	MAIT17	2	TRAV1*01	TRAJ33*01	TRBV13-3*01	TRBJ2-7*01	CAVRDSNYQLIW-AV1-AJ33	CASSGGLYEQYF-BV13-BJ2	canonical
	clonotype151	M5	MAIT1	2	TRAV1*01	TRAJ33*01	TRBV13-3*01	TRBJ2-1*01	CAVRDSNYQLIW-AV1-AJ33	CASSGQGAYAEQFF-BV13-BJ2	canonical
	clonotype340	M8,M7	MAIT17	2	TRAV1*01	TRAJ33*01	TRBV13-3*01	TRBJ2-3*01	CAVRDSNYQLIW-AV1-AJ33	CASSEGTGGAETLYF-BV13-BJ2	canonical
	clonotype410	M8,M7	MAIT17	2	TRAV1*01	TRAJ33*01	TRBV13-3*01	TRBJ1-6*01	CAVRDSNYQLIW-AV1-AJ33	CASSDRYNSPLYF-BV13-BJ1	canonical
	clonotype419	M5	MAIT1	2	TRAV1*01	TRAJ33*01	TRBV13-3*01	TRBJ2-2*01	CAVRDSNYQLIW-AV1-AJ33	CASSDSELTGQLYF-BV13-BJ2	canonical
	clonotype423	M3,M6	S2,MAIT17	2	TRAV1*01	TRAJ33*01	TRBV13-3*01	TRBJ2-5*01	CAVRDSNYQLIW-AV1-AJ33	CASSTGDQDTQYF-BV13-BJ2	canonical
	clonotype466	M7,M3	MAIT17,S2	2	TRAV1*01	TRAJ33*01	TRBV13-3*01	TRBJ2-1*01	CAVRDSNYQLIW-AV1-AJ33	CASSERENYAEQFF-BV13-BJ2	canonical
	clonotype494	M7,M8	MAIT17	2	TRAV1*01	TRAJ33*01	TRBV13-3*01	TRBJ2-2*01	CAVRDSNYQLIW-AV1-AJ33	CASTPTGDTGQLYF-BV13-BJ2	canonical
	clonotype513	M8,M7	MAIT17	2	TRAV1*01	TRAJ33*01	TRBV13-3*01	TRBJ2-1*01	CAVRDSNYQLIW-AV1-AJ33	CASSDRAAYAEQFF-BV13-BJ2	canonical
	clonotype544	M1,M6	S1,MAIT17	2	TRAV1*01	TRAJ33*01	TRBV13-3*01	TRBJ1-3*01	CAVRDSNYQLIW-AV1-AJ33	CASSGDSSGNTLYF-BV13-BJ1	canonical
	clonotype551	M8	MAIT17	2	TRAV1*01	TRAJ33*01	TRBV13-3*01	TRBJ2-5*01	CAVRDSNYQLIW-AV1-AJ33	CASSSTGDQDTQYF-BV13-BJ2	canonical
	clonotype565	M7,M8	MAIT17	2	TRAV1*01	TRAJ33*01	TRBV13-3*01	TRBJ1-2*01	CAVRDSNYQLIW-AV1-AJ33	CASSDEAGTDYTF-BV13-BJ1	canonical
	clonotype610	M5	MAIT1	2	TRAV1*01	TRAJ33*01	TRBV13-3*01	TRBJ2-1*01	CAVRDSNYQLIW-AV1-AJ33	CASSDTGSYAEQFF-BV13-BJ2	canonical
	clonotype617	M7	MAIT17	2	TRAV1*01	TRAJ33*01	TRBV13-3*01	TRBJ2-7*01	CAVRDSNYQLIW-AV1-AJ33	CASSDGTGSGEQYF-BV13-BJ2	canonical
	clonotype643	M5	MAIT1	2	TRAV1*01	TRAJ33*01	TRBV13-3*01	TRBJ1-5*01	CAVRDSNYQLIW-AV1-AJ33	CASSERVNQAPLF-BV13-BJ1	canonical
	clonotype649	M8,M2	MAIT17,S2	2	TRAV1*01	TRAJ33*01	TRBV13-3*01	TRBJ2-2*01	CAVRDSNYQLIW-AV1-AJ33	CASSDRGDTGQLYF-BV13-BJ2	canonical
	clonotype685	M8,M6	MAIT17	2	TRAV1*01	TRAJ33*01	TRBV13-3*01	TRBJ2-2*01	CAVRDSNYQLIW-AV1-AJ33	CASSDSGGPGQLYF-BV13-BJ2	canonical
	clonotype714	M7,M6	MAIT17	2	TRAV1*01	TRAJ33*01	TRBV13-3*01	TRBJ1-3*01	CAVRDSNYQLIW-AV1-AJ33	CASSGTGDSGNTLYF-BV13-BJ1	canonical
	clonotype820	M8,M6	MAIT17	2	TRAV1*01	TRAJ33*01	TRBV13-3*01	TRBJ2-3*01	CAVRDSNYQLIW-AV1-AJ33	CASSGGDSAETLYF-BV13-BJ2	canonical
	clonotype922	M8,M3	MAIT17,S2	2	TRAV1*01	TRAJ33*01	TRBV13-3*01	TRBJ2-5*01	CAVRDSNYQLIW-AV1-AJ33	CASSGGQFNQDTQYF-BV13-BJ2	canonical
	clonotype1043	M2,M7	S2,MAIT17	2	TRAV1*01	TRAJ33*01	TRBV13-3*01	TRBJ2-2*01	CAVRDSNYQLIW-AV1-AJ33	CASSAGGAHTGQLYF-BV13-BJ2	canonical
	clonotype1252	M7	MAIT17	2	TRAV1*01	TRAJ33*01	TRBV13-3*01	TRBJ2-1*01	CAVRDRNYQLIW-AV1-AJ33	CASSGTGAGAEQFF-BV13-BJ2	canonical
	clonotype1289	M8,M7	MAIT17	2	TRAV1*01	TRAJ33*01	TRBV13-3*01	TRBJ2-5*01	CAVLDSNYQLIW-AV1-AJ33	CASSGQGNQDTQYF-BV13-BJ2	canonical
	clonotype1299	M5	MAIT1	2	TRAV1*01	TRAJ33*01	TRBV13-3*01	TRBJ1-4*02	CAVLDSNYQLIW-AV1-AJ33	CASNGQINERLFF-BV13-BJ1	canonical
	clonotype1334	M8	MAIT17	2	TRAV1*01	TRAJ33*01	TRBV13-3*01	TRBJ2-2*01	CAVMDSNYQLIW-AV1-AJ33	CASSVRDTGQLYF-BV13-BJ2	canonical
	clonotype1392	M2	S2	2	TRAV1*01	TRAJ33*01	TRBV13-3*01	TRBJ2-2*01	CAVMDSNYQLIW-AV1-AJ33	CASSETGDTGQLYF-BV13-BJ2	canonical
	clonotype1464	M8	MAIT17	2	TRAV1*01	TRAJ33*01	TRBV13-3*01	TRBJ1-3*01	CAALDSNYQLIW-AV1-AJ33	CASSEETGGSGNTLYF-BV13-BJ1	canonical
	clonotype1467	M7	MAIT17	2	TRAV1*01	TRAJ33*01	TRBV13-3*01	TRBJ2-4*01	CAALDSNYQLIW-AV1-AJ33	CASSAGSSQNTLYF-BV13-BJ2	canonical
	clonotype187	M8,M7	MAIT17	2	TRAV1*01	TRAJ33*01	TRBV19*01	TRBJ2-2*01	CAVRDSNYQLIW-AV1-AJ33	CASSGQGHTGQLYF-BV19-BJ2	canonical
	clonotype188	M2,M7	S2,MAIT17	2	TRAV1*01	TRAJ33*01	TRBV19*01	TRBJ2-3*01	CAVRDSNYQLIW-AV1-AJ33	CASSIGTGSAETLYF-BV19-BJ2	canonical
	clonotype1574	M8	MAIT17	2	TRAV1*01	TRAJ33*01	TRBV19*01	TRBJ2-3*01	CAAMDSNYQLIW-AV1-AJ33	CASSTGTSSAETLYF-BV19-BJ2	canonical
	clonotype1606	M4	S2	1	TRAV10*01	TRAJ28*01	TRBV4*01	TRBJ1-3*01	CAARGRGFLPGTGSNRLTF-AV10-AJ28	CASSQGAPGNTLYF-BV4-BJ1	noncanonical
	clonotype1661	M1	S1	1	TRAV10D*01	TRAJ56*01	TRBV4*01	TRBJ1-2*01	CAASNQGNNKLTF-AV10-AJ56	CASSYRGRNSDYTF-BV4-BJ1	noncanonical
	clonotype1538	M8	MAIT17	1	TRAV11*01	TRAJ17*01	TRBV1*01	TRBJ1-6*01	CVVGARSAGNKLTF-AV11-AJ17	CSAEYNSPLYF-BV1-BJ1	noncanonical
	clonotype1461	M1	S1	1	TRAV12D-1*02	TRAJ32*02	TRBV1*01	TRBJ2-3*01	CALSDGGSGNKLIF-AV12-AJ32	CSADWGSAETLYF-BV1-BJ2	noncanonical
	clonotype1651	M7	MAIT17	1	TRAV12D-1*02	TRAJ28*01	TRBV17*01	TRBJ2-3*01	CALTAPGTGSNRLTF-AV12-AJ28	CASSRLGSSAETLYF-BV17-BJ2	noncanonical
	clonotype1729	M1	S1	1	TRAV12D-1*02	TRAJ11*01	TRBV31*01	TRBJ1-5*01	CSGYNKLTF-AV12-AJ11	CAWSLRNNNQAPLF-BV31-BJ1	noncanonical
	clonotype1666	M4	S2	1	TRAV12D-1*02	TRAJ58*01	TRBV4*01	TRBJ2-1*01	CALSDMQQGTGSKLSF-AV12-AJ58	CASSSGHNYAEQFF-BV4-BJ2	noncanonical
	clonotype1636	M3	S2	1	TRAV12D-1*02	TRAJ17*01	TRBV5*01	TRBJ1-2*01	CALRECREQANFWNWNQ-AV12-AJ17	CASSQGTGGGDSDYTF-BV5-BJ1	noncanonical
	clonotype1494	M8	MAIT17	1	TRAV12D-2*02	TRAJ24*01	TRBV1*01	TRBJ2-3*01	CALSDDNCQFGETAVWNRNP-AV12-AJ24	CSAGWGDSAETLYF-BV1-BJ2	noncanonical
	clonotype1524	M1	S1	1	TRAV12D-2*02	TRAJ57*01	TRBV2*01	TRBJ2-5*01	CAPYQGGSAKLIF-AV12-AJ57	CASSQDKDRVDTQYF-BV2-BJ2	noncanonical
	clonotype1669	M3	S2	1	TRAV12D-2*02	TRAJ42*01	TRBV31*01	TRBJ1-3*01	CASGGSNAKLTF-AV12-AJ42	CAWSLGNSGNTLYF-BV31-BJ1	noncanonical
	clonotype1555	M4	S2	1	TRAV12D-2*02	TRAJ26*01	TRBV5*01	TRBJ1-2*01	CALNNYAQGLTF-AV12-AJ26	CASSQDQGANSDYTF-BV5-BJ1	noncanonical
	clonotype1523	M1	S1	1	TRAV12D-3*02	TRAJ16*01	TRBV1*01	TRBJ2-3*01	CACNFKWPEAGF-AV12-AJ16	CSGTGGAETLYF-BV1-BJ2	noncanonical
	clonotype1629	M4	S2	1	TRAV12D-3*02	TRAJ6*01	TRBV29*01	TRBJ1-6*01	CAHPPSGGNYKPTF-AV12-AJ6	CASKSTGEDNSPLYF-BV29-BJ1	noncanonical
	clonotype1699	M4	S2	1	TRAV13-4/DV7*01	TRAJ53*01	TRBV31*01	TRBJ1-1*01	CARNSGGSNYKLTF-AV13-AJ53	CAWRTGTGTNTEVFF-BV31-BJ1	noncanonical
	clonotype1687	M1	S1	1	TRAV13-4/DV7*01	TRAJ58*01	TRBV31*01	TRBJ2-3*01	CAMGQGTGSKLSF-AV13-AJ58	CAWSPQGSAETLYF-BV31-BJ2	noncanonical
	clonotype1581	M3	S2	1	TRAV13D-1*01	TRAJ22*01	TRBV14*01	TRBJ2-1*01	CYGTGSSGSWQLIF-AV13-AJ22	CASSPRQVYAEQFF-BV14-BJ2	noncanonical
	clonotype1545	M3	S2	1	TRAV14-1*02	TRAJ37*01	TRBV1*01	TRBJ2-1*01	CAASGAGNTRKLIF-AV14-AJ37	CSARTGGAPEQFF-BV1-BJ2	noncanonical
	clonotype1542	M1	S1	1	TRAV14-3*01	TRAJ52*01	TRBV20*01	TRBJ1-3*01	CAASRGANTGKLTF-AV14-AJ52	CGARDPGTGGGNTLYF-BV20-BJ1	noncanonical
	clonotype1587	M1	S1	1	TRAV14D-1*01	TRAJ9*01	TRBV5*01	TRBJ2-7*01	CAASQGMGYKLTF-AV14-AJ9	CASSPDRYEQYF-BV5-BJ2	noncanonical
	clonotype1275	M2	S2	1	TRAV14D-3/DV8*03	TRAJ37*01	TRBV1*01	TRBJ1-4*02	CAAKGQAILENSSL-AV14-AJ37	CSADPGTGNERLFF-BV1-BJ1	noncanonical
	clonotype1758	M1	S1	1	TRAV14D-3/DV8*03	TRAJ39*01	TRBV1*01	TRBJ1-5*01	CAASNNAGAKLTF-AV14-AJ39	CSAVPGQGGDNQAPLF-BV1-BJ1	noncanonical
	clonotype1564	M7	MAIT17	1	TRAV15-1/DV6-1*01	TRAJ6*01	TRBV5*01	TRBJ2-3*01	CALWELLTSGGNYKPTF-AV15-AJ6	CASSQGGQGSAETLYF-BV5-BJ2	noncanonical
	clonotype1668	M7	MAIT17	1	TRAV15D-1/DV6D-1*02	TRAJ4*02	TRBV1*01	TRBJ2-1*01	CALWEPSGSFNKLTF-AV15-AJ4	CSADLGPYAEQFF-BV1-BJ2	noncanonical
	clonotype1644	M7	MAIT17	1	TRAV15D-1/DV6D-1*02	TRAJ24*01	TRBV29*01	TRBJ2-3*01	CALWEPMTTASLGKLQF-AV15-AJ24	CASSLSPGGAETLYF-BV29-BJ2	noncanonical
	clonotype1570	M3	S2	1	TRAV16*01	TRAJ22*01	TRBV1*01	TRBJ2-7*01	CAISGSWQLIF-AV16-AJ22	CSAVRDWDSYEQYF-BV1-BJ2	noncanonical
	clonotype1597	M3	S2	1	TRAV16*01	TRAJ48*01	TRBV1*01	TRBJ2-3*01	CAMRDYYGNEKITF-AV16-AJ48	CSAPSSAETLYF-BV1-BJ2	noncanonical
	clonotype1522	M1	S1	1	TRAV16*01	TRAJ50*01	TRBV12-2*01	TRBJ1-6*01	CAMREGWASSSFSKLVF-AV16-AJ50	CASSRDREGNSPLYF-BV12-BJ1	noncanonical
	clonotype1724	M1	S1	1	TRAV16*01	TRAJ48*01	TRBV16*01	TRBJ2-5*01	CAMREANYGNEKITF-AV16-AJ48	CASSSGGADTQYF-BV16-BJ2	noncanonical
	clonotype1677	M3	S2	1	TRAV16*01	TRAJ56*01	TRBV16*01	TRBJ2-4*01	CAMREATGGNNKLTF-AV16-AJ56	CASSLGGADTLYF-BV16-BJ2	noncanonical
	clonotype1641	M4	S2	1	TRAV16*01	TRAJ56*01	TRBV2*01	TRBJ2-1*01	CAMVWATGGNNKLTF-AV16-AJ56	CASSQNYAEQFF-BV2-BJ2	noncanonical
	clonotype1674	M3	S2	1	TRAV16*01	TRAJ39*01	TRBV20*01	TRBJ2-7*01	CAMREGGAGAKLTF-AV16-AJ39	CGAREQSSYEQYF-BV20-BJ2	noncanonical
	clonotype1601	M1	S1	1	TRAV16*01	TRAJ31*02	TRBV5*01	TRBJ1-4*02	CAMRETNNNRIFF-AV16-AJ31	CASSQYSLSNERLFF-BV5-BJ1	noncanonical
	clonotype1671	M1	S1	1	TRAV16*01	TRAJ37*01	TRBV5*01	TRBJ2-7*01	CAMREGEAGNTRKLIF-AV16-AJ37	CASSQDSWGGLDEQYF-BV5-BJ2	noncanonical
	clonotype1627	M1	S1	1	TRAV19*01	TRAJ57*01	TRBV5*01	TRBJ1-6*01	CAAARGQGGSAKLIF-AV19-AJ57	CASSPNRVSPLYF-BV5-BJ1	noncanonical
	clonotype1755	M1	S1	1	TRAV21/DV12*01	TRAJ58*01	TRBV24*01	TRBJ2-5*01	CILRQQGTGSKLSF-AV21-AJ58	CASSLRLTGYQDTQYF-BV24-BJ2	noncanonical
	clonotype1594	M1	S1	1	TRAV3-3*01	TRAJ34*01	TRBV20*01	TRBJ2-4*01	CAVISSSNTDKVVF-AV3-AJ34	CGARARDKNTLYF-BV20-BJ2	noncanonical
	clonotype1736	M1	S1	1	TRAV3-4*01	TRAJ56*01	TRBV12-1*01	TRBJ2-5*01	CPSWGLSRVLLRSQCMATGGNNKLTF-AV3-AJ56	CASSPLTGVNQDTQYF-BV12-BJ2	noncanonical
	clonotype1702	M1	S1	1	TRAV3D-3*01	TRAJ22*01	TRBV15*01	TRBJ2-3*01	CAVRGSWQLIF-AV3-AJ22	CASRGTTSAETLYF-BV15-BJ2	noncanonical
	clonotype1477	M1	S1	1	TRAV3D-3*01	TRAJ26*01	TRBV3*01	TRBJ2-3*01	CAVSGFAQGLTF-AV3-AJ26	CASSFQGSAETLYF-BV3-BJ2	noncanonical
	clonotype1712	M3	S2	1	TRAV4-2*01	TRAJ12*01	TRBV4*01	TRBJ1-2*01	CAAEAGGGYKVVF-AV4-AJ12	CASSYPGQGASDYTF-BV4-BJ1	noncanonical
	clonotype1730	M7	MAIT17	1	TRAV4-3*01	TRAJ16*01	TRBV31*01	TRBJ2-7*01	CAAFNFKWPEAGF-AV4-AJ16	CAWSLEGEEDEQYF-BV31-BJ2	noncanonical
	clonotype1411	M1	S1	1	TRAV4-4/DV10*01	TRAJ47*01	TRBV3*01	TRBJ2-5*01	CAAEADANKMIF-AV4-AJ47	CASSLGQVNQDTQYF-BV3-BJ2	noncanonical
	clonotype1307	M1	S1	1	TRAV4-4/DV10*01	TRAJ50*01	TRBV4*01	TRBJ2-3*01	CAAIASSSFSKLVF-AV4-AJ50	CASSFDWTSAETLYF-BV4-BJ2	noncanonical
	clonotype1701	M3	S2	1	TRAV4-4/DV10*01	TRAJ22*01	TRBV5*01	TRBJ2-1*01	CAAASSGSWQLIF-AV4-AJ22	CASSQGLSYAEQFF-BV5-BJ2	noncanonical
	clonotype1622	M1	S1	1	TRAV4D-3*01	TRAJ32*02	TRBV12-2*01	TRBJ1-4*02	CAAYYGGSGNKLIF-AV4-AJ32	CASPGQGANERLFF-BV12-BJ1	noncanonical
	clonotype1717	M1	S1	1	TRAV5-1*01	TRAJ16*01	TRBV29*01	TRBJ1-4*02	CSATNFKWPEAGF-AV5-AJ16	CASSGTGGGERLFF-BV29-BJ1	noncanonical
	clonotype1540	M3	S2	1	TRAV5-1*01	TRAJ32*02	TRBV29*01	TRBJ2-7*01	CSASNGGSGNKLIF-AV5-AJ32	CASSLSSGGAYEQYF-BV29-BJ2	noncanonical
	clonotype1626	M7	MAIT17	1	TRAV5D-4*01	TRAJ42*01	TRBV14*01	TRBJ1-6*01	CAASFSGGSNAKLTF-AV5-AJ42	CASSLQSYNSPLYF-BV14-BJ1	noncanonical
	clonotype1499	M3	S2	1	TRAV5D-4*01	TRAJ4*02	TRBV29*01	TRBJ1-4*02	CAAPLSGSFNKLTF-AV5-AJ4	CASSLGTGGSERLFF-BV29-BJ1	noncanonical
	clonotype1586	M3	S2	1	TRAV5D-4*01	TRAJ11*01	TRBV5*01	TRBJ2-7*01	CAAPHSGYNKLTF-AV5-AJ11	CASSQDGGGYEQYF-BV5-BJ2	noncanonical
	clonotype1501	M3	S2	1	TRAV6-1*01	TRAJ38*01	TRBV12-2*01	TRBJ2-4*01	CVLVFPNVGDNSKLIW-AV6-AJ38	CASSFEDWASQNTLYF-BV12-BJ2	noncanonical
	clonotype1738	M1	S1	1	TRAV6-1*01	TRAJ38*01	TRBV29*01	TRBJ1-4*02	CVLGHVGDNSKLIW-AV6-AJ38	CASSLRASERLFF-BV29-BJ1	noncanonical
	clonotype1657	M1	S1	1	TRAV6-1*01	TRAJ27*01	TRBV4*01	TRBJ2-4*01	CVLGDPTNTGKLTF-AV6-AJ27	CASSSGSSQNTLYF-BV4-BJ2	noncanonical
	clonotype1652	M1	S1	1	TRAV6-4*01	TRAJ42*01	TRBV31*01	TRBJ1-2*01	CALTGGSNAKLTF-AV6-AJ42	CAWSLSANSDYTF-BV31-BJ1	noncanonical
	clonotype1589	M1	S1	1	TRAV6-5*01	TRAJ17*01	TRBV2*01	TRBJ1-5*01	CALSDRCAGNKLTF-AV6-AJ17	CASSQGTGDNQAPLF-BV2-BJ1	noncanonical
	clonotype1546	M3	S2	1	TRAV6-5*01	TRAJ18*01	TRBV4*01	TRBJ1-6*01	CALRGSALGRLHF-AV6-AJ18	CASSYGAGDNSPLYF-BV4-BJ1	noncanonical
	clonotype1462	M1	S1	1	TRAV6-5*01	TRAJ45*01	TRBV4*01	TRBJ1-4*02	CALRGGADRLTF-AV6-AJ45	CASSFPFSNERLFF-BV4-BJ1	noncanonical
	clonotype1503	M3	S2	1	TRAV6-6*01	TRAJ17*01	TRBV4*01	TRBJ2-1*01	CALGPRQCREQANFWNWNQ-AV6-AJ17	CASSISGAPYAEQFF-BV4-BJ2	noncanonical
	clonotype1673	M3	S2	1	TRAV6-6*01	TRAJ15*01	TRBV5*01	TRBJ1-1*01	CALGDGQGGRALIF-AV6-AJ15	CASSQGGGSTEVFF-BV5-BJ1	noncanonical
	clonotype1600	M3	S2	1	TRAV6-6*01	TRAJ23*01	TRBV5*01	TRBJ2-3*01	CASGGKLIF-AV6-AJ23	CASSQDQGGAETLYF-BV5-BJ2	noncanonical
	clonotype1592	M1	S1	1	TRAV6-7/DV9*01	TRAJ53*01	TRBV16*01	TRBJ2-1*01	CALGESGGSNYKLTF-AV6-AJ53	CASSLDTDNYAEQFF-BV16-BJ2	noncanonical
	clonotype1700	M3	S2	1	TRAV6D-6*01	TRAJ16*01	TRBV5*01	TRBJ2-1*01	CALKSTSSGQKLVF-AV6-AJ16	CASSQVGGEDAEQFF-BV5-BJ2	noncanonical
	clonotype1735	M3	S2	1	TRAV6D-7*01	TRAJ31*01	TRBV1*01	TRBJ2-3*01	CAHNRIFF-AV6-AJ31	CSADLGGSETLYF-BV1-BJ2	noncanonical
	clonotype1610	M7	MAIT17	1	TRAV6D-7*01	TRAJ27*01	TRBV29*01	TRBJ1-1*01	CAPPGKLTF-AV6-AJ27	CASSLGFTEVFF-BV29-BJ1	noncanonical
	clonotype1741	M3	S2	1	TRAV6D-7*01	TRAJ40*01	TRBV29*01	TRBJ2-7*01	CVTGNYKYVF-AV6-AJ40	CASTRTGPYEQYF-BV29-BJ2	noncanonical
	clonotype1560	M3	S2	1	TRAV6D-7*01	TRAJ28*01	TRBV5*01	TRBJ2-3*01	CALSDPGTGSNRLTF-AV6-AJ28	CASSQDSGGSAETLYF-BV5-BJ2	noncanonical
	clonotype1679	M1	S1	1	TRAV7-3*01	TRAJ21*01	TRBV5*01	TRBJ2-7*01	CAVSLPNYNVLYF-AV7-AJ21	CASSPRDRGSEQYF-BV5-BJ2	noncanonical
	clonotype1426	M3	S2	1	TRAV7-4*01	TRAJ17*01	TRBV4*01	TRBJ2-7*01	CAAHKLTF-AV7-AJ17	CASSPRDWGYEQYF-BV4-BJ2	noncanonical
	clonotype1616	M1	S1	1	TRAV7-5*01	TRAJ44*01	TRBV4*01	TRBJ2-5*01	CAIT-AV7-AJ44	CASSYAGGGPQYF-BV4-BJ2	noncanonical
	clonotype1279	M3	S2	1	TRAV7D-2*01	TRAJ50*01	TRBV5*01	TRBJ2-5*01	CAASKTSSFSKLVF-AV7-AJ50	CASSQGDWEDTQYF-BV5-BJ2	noncanonical
	clonotype1604	M1	S1	1	TRAV7D-3*01	TRAJ45*01	TRBV14*01	TRBJ2-1*01	CAVEAGGADRLTF-AV7-AJ45	CASSRDRDYAEQFF-BV14-BJ2	noncanonical
	clonotype1691	M3	S2	1	TRAV7D-3*01	TRAJ22*01	TRBV31*01	TRBJ2-5*01	CAVSTSSGSWQLIF-AV7-AJ22	CAWSGGDTQYF-BV31-BJ2	noncanonical
	clonotype1746	M1	S1	1	TRAV7D-4*02	TRAJ26*01	TRBV4*01	TRBJ2-7*01	CAASGSYAQGLTF-AV7-AJ26	CASSYTTWGGDEQYF-BV4-BJ2	noncanonical
	clonotype1632	M3	S2	1	TRAV8-1*01	TRAJ16*01	TRBV5*01	TRBJ2-3*01	CATLFKWPEAGF-AV8-AJ16	CASSPDRGGAETLYF-BV5-BJ2	noncanonical
	clonotype1422	M1	S1	1	TRAV8-2*01	TRAJ52*01	TRBV16*01	TRBJ2-5*01	CATDANTGANTGKLTF-AV8-AJ52	CASSLDFQDTQYF-BV16-BJ2	noncanonical
	clonotype1685	M1	S1	1	TRAV8D-1*01	TRAJ15*01	TRBV5*01	TRBJ2-7*01	CATEPPQGGRALIF-AV8-AJ15	CASSQDTGGYEQYF-BV5-BJ2	noncanonical
	clonotype1591	M1	S1	1	TRAV8D-2*01	TRAJ7*01	TRBV1*01	TRBJ2-3*01	CAGLQQQQTYF-AV8-AJ7	CSGGQGTGAETLYF-BV1-BJ2	noncanonical
	clonotype1424	M1	S1	1	TRAV9-1*01	TRAJ35*02	TRBV2*01	TRBJ2-4*01	CAVSAWGFASALTF-AV9-AJ35	CASSQLGGQNTLYF-BV2-BJ2	noncanonical
	clonotype1726	M3	S2	1	TRAV9-3*01	TRAJ57*01	TRBV2*01	TRBJ2-4*01	CAVSMQGGSAKLIF-AV9-AJ57	CASSQRDRNTLYF-BV2-BJ2	noncanonical
	clonotype1696	M1	S1	1	TRAV9-4*01	TRAJ15*01	TRBV16*01	TRBJ1-4*02	CAVSMRGGRALIF-AV9-AJ15	CASSLGHNERLFF-BV16-BJ1	noncanonical
	clonotype1569	M8	MAIT17	1	TRAV9-4*01	TRAJ40*01	TRBV29*01	TRBJ1-4*02	CAVSSPNTGNYKYVF-AV9-AJ40	CASSLGDNNERLFF-BV29-BJ1	noncanonical
	clonotype1732	M3	S2	1	TRAV9D-1*01	TRAJ52*01	TRBV2*01	TRBJ2-3*01	CAASTGANTGKLTF-AV9-AJ52	CASSHRGSAETLYF-BV2-BJ2	noncanonical
	clonotype1633	M3	S2	1	TRAV9D-2*02	TRAJ6*01	TRBV4*01	TRBJ2-1*01	CAVSAQEETTNLRL-AV9-AJ6	CASSSPGGAYAEQFF-BV4-BJ2	noncanonical
	clonotype1715	M1	S1	1	TRAV9D-3*01	TRAJ31*01	TRBV29*01	TRBJ2-5*01	CAVSAGNRIFF-AV9-AJ31	CASSLSDSQDTQYF-BV29-BJ2	noncanonical
	clonotype1693	M3	S2	1	TRAV9D-4*01	TRAJ15*01	TRBV2*01	TRBJ2-4*01	CALRYQGGRALIF-AV9-AJ15	CASSQLWGDQNTLYF-BV2-BJ2	noncanonical
	clonotype1614	M1	S1	1	TRAV9D-4*01	TRAJ40*01	TRBV20*01	TRBJ2-1*01	CALSAGNYKYVF-AV9-AJ40	CGAGHYAEQFF-BV20-BJ2	noncanonical
	clonotype1525	M8	MAIT17	1	TRAV1*01	TRAJ18*01	TRBV1*01	TRBJ1-3*01	CAVRDRDRGSALGRLHF-AV1-AJ18	CSADDSSGNTLYF-BV1-BJ1	noncanonical
	clonotype1664	M3	S2	1	TRAV1*01	TRAJ16*01	TRBV31*01	TRBJ2-3*01	CAVRASSGQKLVF-AV1-AJ16	CAWSWRGEAETLYF-BV31-BJ2	noncanonical
	clonotype1739	M3	S2	1	TRAV1*01	TRAJ24*01	TRBV4*01	TRBJ2-3*01	CAVRETTASLGKLQF-AV1-AJ24	CASSLLGGRGAETLYF-BV4-BJ2	noncanonical
	clonotype1607	M1	S1	1	TRAV1*01	TRAJ18*01	TRBV5*01	TRBJ2-7*01	CAVRDLGRGSALGRLHF-AV1-AJ18	CASSQDGGLGYEQYF-BV5-BJ2	noncanonical
	clonotype1556	M4	S2	1	TRAV16*01	TRAJ33*01	TRBV4*01	TRBJ2-7*01	CAMRGESNYQLIW-AV16-AJ33	CASSFYWGGSYEQYF-BV4-BJ2	noncanonical
	clonotype10	M1	S1	1	TRAV1*01	TRAJ33*01	TRBV1*01	TRBJ1-6*01	CAVRNSNYQLIW-AV1-AJ33	CSADEHSPLYF-BV1-BJ1	noncanonical
	clonotype30	M3	S2	1	TRAV1*01	TRAJ33*01	TRBV1*01	TRBJ2-7*01	CAVRDSNYQLIW-AV1-AJ33	CSADTAGGPYEQYF-BV1-BJ2	noncanonical
	clonotype38	M3	S2	1	TRAV1*01	TRAJ33*01	TRBV1*01	TRBJ2-7*01	CAVRDSNYQLIW-AV1-AJ33	CSADHTGGYEQYF-BV1-BJ2	noncanonical
	clonotype49	M3	S2	1	TRAV1*01	TRAJ33*01	TRBV1*01	TRBJ2-7*01	CAVRDSNYQLIW-AV1-AJ33	CSGDSNYEQYF-BV1-BJ2	noncanonical
	clonotype177	M3	S2	1	TRAV1*01	TRAJ33*01	TRBV1*01	TRBJ2-3*01	CAVRDSNYQLIW-AV1-AJ33	CSAVPGQGSAETLYF-BV1-BJ2	noncanonical
	clonotype197	M7	MAIT17	1	TRAV1*01	TRAJ33*01	TRBV1*01	TRBJ1-5*01	CAVRDSNYQLIW-AV1-AJ33	CSVGEENQAPLF-BV1-BJ1	noncanonical
	clonotype229	M3	S2	1	TRAV1*01	TRAJ33*01	TRBV1*01	TRBJ2-3*01	CAVRDSNYQLIW-AV1-AJ33	CSAEGLGGPETLYF-BV1-BJ2	noncanonical
	clonotype232	M8	MAIT17	1	TRAV1*01	TRAJ33*01	TRBV1*01	TRBJ1-3*01	CAVRDSNYQLIW-AV1-AJ33	CSADGDSGNTLYF-BV1-BJ1	noncanonical
	clonotype235	M3	S2	1	TRAV1*01	TRAJ33*01	TRBV1*01	TRBJ2-5*01	CAVRDSNYQLIW-AV1-AJ33	CSGQGDQDTQYF-BV1-BJ2	noncanonical
	clonotype251	M1	S1	1	TRAV1*01	TRAJ33*01	TRBV1*01	TRBJ2-7*01	CAVRDSNYQLIW-AV1-AJ33	CSAEEGQGYEQYF-BV1-BJ2	noncanonical
	clonotype274	M3	S2	1	TRAV1*01	TRAJ33*01	TRBV1*01	TRBJ2-2*01	CAVRDSNYQLIW-AV1-AJ33	CSGLGDTGQLYF-BV1-BJ2	noncanonical
	clonotype279	M3	S2	1	TRAV1*01	TRAJ33*01	TRBV1*01	TRBJ1-3*01	CAVRDSNYQLIW-AV1-AJ33	CSEGQGGGNTLYF-BV1-BJ1	noncanonical
	clonotype311	M3	S2	1	TRAV1*01	TRAJ33*01	TRBV1*01	TRBJ2-7*01	CAVRDSNYQLIW-AV1-AJ33	CSADETGGDEQYF-BV1-BJ2	noncanonical
	clonotype331	M7	MAIT17	1	TRAV1*01	TRAJ33*01	TRBV1*01	TRBJ1-6*01	CAVRDSNYQLIW-AV1-AJ33	CSADYNSPLYF-BV1-BJ1	noncanonical
	clonotype372	M7	MAIT17	1	TRAV1*01	TRAJ33*01	TRBV1*01	TRBJ1-1*01	CAVRDSNYQLIW-AV1-AJ33	CSAEHLTEVFF-BV1-BJ1	noncanonical
	clonotype374	M3	S2	1	TRAV1*01	TRAJ33*01	TRBV1*01	TRBJ2-2*01	CAVRDSNYQLIW-AV1-AJ33	CSADEGGAGGQLYF-BV1-BJ2	noncanonical
	clonotype384	M1	S1	1	TRAV1*01	TRAJ33*01	TRBV1*01	TRBJ2-4*01	CAVRDSNYQLIW-AV1-AJ33	CSADGWGGSQNTLYF-BV1-BJ2	noncanonical
	clonotype416	M3	S2	1	TRAV1*01	TRAJ33*01	TRBV1*01	TRBJ1-3*01	CAVRDSNYQLIW-AV1-AJ33	CSADLDSGNTLYF-BV1-BJ1	noncanonical
	clonotype427	M1	S1	1	TRAV1*01	TRAJ33*01	TRBV1*01	TRBJ2-1*01	CAVRDSNYQLIW-AV1-AJ33	CSAEGTYAEQFF-BV1-BJ2	noncanonical
	clonotype436	M1	S1	1	TRAV1*01	TRAJ33*01	TRBV1*01	TRBJ1-3*01	CAVRDSNYQLIW-AV1-AJ33	CSADPGSGNTLYF-BV1-BJ1	noncanonical
	clonotype533	M4	S2	1	TRAV1*01	TRAJ33*01	TRBV1*01	TRBJ2-3*01	CAVRDSNYQLIW-AV1-AJ33	CSADGTGGAETLYF-BV1-BJ2	noncanonical
	clonotype549	M6	MAIT17	1	TRAV1*01	TRAJ33*01	TRBV1*01	TRBJ1-3*01	CAVRDSNYQLIW-AV1-AJ33	CSEGTDSGNTLYF-BV1-BJ1	noncanonical
	clonotype582	M3	S2	1	TRAV1*01	TRAJ33*01	TRBV1*01	TRBJ2-1*01	CAVRDSNYQLIW-AV1-AJ33	CSALGEGYAEQFF-BV1-BJ2	noncanonical
	clonotype584	M1	S1	1	TRAV1*01	TRAJ33*01	TRBV1*01	TRBJ1-4*02	CAVRDSNYQLIW-AV1-AJ33	CSAEGDSNERLFF-BV1-BJ1	noncanonical
	clonotype601	M1	S1	1	TRAV1*01	TRAJ33*01	TRBV1*01	TRBJ2-2*01	CAVRDSNYQLIW-AV1-AJ33	CSAEGETGQLYF-BV1-BJ2	noncanonical
	clonotype609	M3	S2	1	TRAV1*01	TRAJ33*01	TRBV1*01	TRBJ1-3*01	CAVRDSNYQLIW-AV1-AJ33	CSARTDSGNTLYF-BV1-BJ1	noncanonical
	clonotype664	M7	MAIT17	1	TRAV1*01	TRAJ33*01	TRBV1*01	TRBJ1-3*01	CAVRDSNYQLIW-AV1-AJ33	CSADGDSSGNTLYF-BV1-BJ1	noncanonical
	clonotype675	M6	MAIT17	1	TRAV1*01	TRAJ33*01	TRBV1*01	TRBJ1-1*01	CAVRDSNYQLIW-AV1-AJ33	CSADLDRGPEVFF-BV1-BJ1	noncanonical
	clonotype758	M1	S1	1	TRAV1*01	TRAJ33*01	TRBV1*01	TRBJ1-1*01	CAVRDSNYQLIW-AV1-AJ33	CSAGQEGGTEVFF-BV1-BJ1	noncanonical
	clonotype759	M7	MAIT17	1	TRAV1*01	TRAJ33*01	TRBV1*01	TRBJ1-3*01	CAVRDSNYQLIW-AV1-AJ33	CSADPTSGNTLYF-BV1-BJ1	noncanonical
	clonotype763	M1	S1	1	TRAV1*01	TRAJ33*01	TRBV1*01	TRBJ1-1*01	CAVRDSNYQLIW-AV1-AJ33	CSADSQAGNTEVFF-BV1-BJ1	noncanonical
	clonotype816	M1	S1	1	TRAV1*01	TRAJ33*01	TRBV1*01	TRBJ1-1*01	CAVRDSNYQLIW-AV1-AJ33	CSAEDTTEVFF-BV1-BJ1	noncanonical
	clonotype822	M3	S2	1	TRAV1*01	TRAJ33*01	TRBV1*01	TRBJ2-1*01	CAVRDSNYQLIW-AV1-AJ33	CSADPEYAEQFF-BV1-BJ2	noncanonical
	clonotype824	M3	S2	1	TRAV1*01	TRAJ33*01	TRBV1*01	TRBJ2-4*01	CAVRDSNYQLIW-AV1-AJ33	CSADGGQNTLYF-BV1-BJ2	noncanonical
	clonotype837	M1	S1	1	TRAV1*01	TRAJ33*01	TRBV1*01	TRBJ2-3*01	CAVRDSNYQLIW-AV1-AJ33	CSSGLGDAETLYF-BV1-BJ2	noncanonical
	clonotype856	M1	S1	1	TRAV1*01	TRAJ33*01	TRBV1*01	TRBJ1-4*02	CAVRDSNYQLIW-AV1-AJ33	CSADRDERLFF-BV1-BJ1	noncanonical
	clonotype862	M3	S2	1	TRAV1*01	TRAJ33*01	TRBV1*01	TRBJ1-1*01	CAVRDSNYQLIW-AV1-AJ33	CSGTGGAGTEVFF-BV1-BJ1	noncanonical
	clonotype885	M1	S1	1	TRAV1*01	TRAJ33*01	TRBV1*01	TRBJ2-3*01	CAVRDSNYQLIW-AV1-AJ33	CSADWGAAETLYF-BV1-BJ2	noncanonical
	clonotype910	M3	S2	1	TRAV1*01	TRAJ33*01	TRBV1*01	TRBJ2-5*01	CAVRDSNYQLIW-AV1-AJ33	CSADLTGGYTQYF-BV1-BJ2	noncanonical
	clonotype918	M4	S2	1	TRAV1*01	TRAJ33*01	TRBV1*01	TRBJ2-1*01	CAVRDSNYQLIW-AV1-AJ33	CSGDSNYAEQFF-BV1-BJ2	noncanonical
	clonotype942	M3	S2	1	TRAV1*01	TRAJ33*01	TRBV1*01	TRBJ1-5*01	CAVRDSNYQLIW-AV1-AJ33	CSADPHNNQAPLF-BV1-BJ1	noncanonical
	clonotype945	M3	S2	1	TRAV1*01	TRAJ33*01	TRBV1*01	TRBJ1-1*01	CAVRDSNYQLIW-AV1-AJ33	CSADREGHTEVFF-BV1-BJ1	noncanonical
	clonotype986	M7	MAIT17	1	TRAV1*01	TRAJ33*01	TRBV1*01	TRBJ2-3*01	CAVRDSNYQLIW-AV1-AJ33	CSADPGQGAETLYF-BV1-BJ2	noncanonical
	clonotype987	M1	S1	1	TRAV1*01	TRAJ33*01	TRBV1*01	TRBJ2-2*01	CAVRDSNYQLIW-AV1-AJ33	CSTGDDTGQLYF-BV1-BJ2	noncanonical
	clonotype1010	M7	MAIT17	1	TRAV1*01	TRAJ33*01	TRBV1*01	TRBJ2-5*01	CAVRDSNYQLIW-AV1-AJ33	CSADRDSQDTQYF-BV1-BJ2	noncanonical
	clonotype1044	M1	S1	1	TRAV1*01	TRAJ33*01	TRBV1*01	TRBJ1-5*01	CAVRDSNYQLIW-AV1-AJ33	CSADREGNQAPLF-BV1-BJ1	noncanonical
	clonotype1046	M7	MAIT17	1	TRAV1*01	TRAJ33*01	TRBV1*01	TRBJ2-3*01	CAVRDSNYQLIW-AV1-AJ33	CSAGGEAETLYF-BV1-BJ2	noncanonical
	clonotype1070	M6	MAIT17	1	TRAV1*01	TRAJ33*01	TRBV1*01	TRBJ2-3*01	CAVRDSNYQLIW-AV1-AJ33	CSAGGGGAETLYF-BV1-BJ2	noncanonical
	clonotype1073	M1	S1	1	TRAV1*01	TRAJ33*01	TRBV1*01	TRBJ1-3*01	CAVRDSNYQLIW-AV1-AJ33	CSAEADSGNTLYF-BV1-BJ1	noncanonical
	clonotype1086	M1	S1	1	TRAV1*01	TRAJ33*01	TRBV1*01	TRBJ1-5*01	CAVRDSNYQLIW-AV1-AJ33	CSADGDSQAPLF-BV1-BJ1	noncanonical
	clonotype1092	M4	S2	1	TRAV1*01	TRAJ33*01	TRBV1*01	TRBJ2-3*01	CAVRDSNYQLIW-AV1-AJ33	CSADLGSAETLYF-BV1-BJ2	noncanonical
	clonotype1098	M3	S2	1	TRAV1*01	TRAJ33*01	TRBV1*01	TRBJ2-3*01	CAVRDSNYQLIW-AV1-AJ33	CSAGTGGSETLYF-BV1-BJ2	noncanonical
	clonotype1116	M7	MAIT17	1	TRAV1*01	TRAJ33*01	TRBV1*01	TRBJ1-5*01	CAVRDSNYQLIW-AV1-AJ33	CSQGEGNQAPLF-BV1-BJ1	noncanonical
	clonotype1137	M1	S1	1	TRAV1*01	TRAJ33*01	TRBV1*01	TRBJ2-7*01	CAVRDSNYQLIW-AV1-AJ33	CSADREVDEQYF-BV1-BJ2	noncanonical
	clonotype1147	M4	S2	1	TRAV1*01	TRAJ33*01	TRBV1*01	TRBJ2-3*01	CAVRDSNYQLIW-AV1-AJ33	CSAEQGGAETLYF-BV1-BJ2	noncanonical
	clonotype1209	M1	S1	1	TRAV1*01	TRAJ33*01	TRBV1*01	TRBJ1-4*02	CAVRDSNYQLIW-AV1-AJ33	CSADGGQGTERLFF-BV1-BJ1	noncanonical
	clonotype1211	M3	S2	1	TRAV1*01	TRAJ33*01	TRBV1*01	TRBJ2-2*01	CAVRDSNYQLIW-AV1-AJ33	CSADLGGSTGQLYF-BV1-BJ2	noncanonical
	clonotype1242	M3	S2	1	TRAV1*01	TRAJ33*01	TRBV1*01	TRBJ2-7*01	CAVRDRNYQLIW-AV1-AJ33	CSADLGEGLYEQYF-BV1-BJ2	noncanonical
	clonotype1278	M4	S2	1	TRAV1*01	TRAJ33*01	TRBV1*01	TRBJ1-5*01	CACMDSNYQLIW-AV1-AJ33	CSADPGQGNQAPLF-BV1-BJ1	noncanonical
	clonotype1286	M3	S2	1	TRAV1*01	TRAJ33*01	TRBV1*01	TRBJ2-5*01	CAVLDSNYQLIW-AV1-AJ33	CSASGEDTQYF-BV1-BJ2	noncanonical
	clonotype1301	M3	S2	1	TRAV1*01	TRAJ33*01	TRBV1*01	TRBJ1-1*01	CAVLDSNYQLIW-AV1-AJ33	CSADVGEVFF-BV1-BJ1	noncanonical
	clonotype1329	M3	S2	1	TRAV1*01	TRAJ33*01	TRBV1*01	TRBJ2-2*01	CAVMDSNYQLIW-AV1-AJ33	CSAAGDTGQLYF-BV1-BJ2	noncanonical
	clonotype1332	M5	MAIT1	1	TRAV1*01	TRAJ33*01	TRBV1*01	TRBJ2-7*01	CAVMDSNYQLIW-AV1-AJ33	CSADLPYEQYF-BV1-BJ2	noncanonical
	clonotype1405	M4	S2	1	TRAV1*01	TRAJ33*01	TRBV1*01	TRBJ1-4*02	CAVMDSNYQLIW-AV1-AJ33	CTYLTVSNERLFF-BV1-BJ1	noncanonical
	clonotype1407	M8	MAIT17	1	TRAV1*01	TRAJ33*01	TRBV1*01	TRBJ1-3*01	CAVMDSNYQLIW-AV1-AJ33	CSADSNSGNTLYF-BV1-BJ1	noncanonical
	clonotype1417	M8	MAIT17	1	TRAV1*01	TRAJ33*01	TRBV1*01	TRBJ1-4*02	CAVSDSNYQLIW-AV1-AJ33	CSADPGTDERLFF-BV1-BJ1	noncanonical
	clonotype1456	M1	S1	1	TRAV1*01	TRAJ33*01	TRBV1*01	TRBJ2-2*01	CAVRDGNYQLIW-AV1-AJ33	CSAAGEDTGQLYF-BV1-BJ2	noncanonical
	clonotype1484	M1	S1	1	TRAV1*01	TRAJ33*01	TRBV1*01	TRBJ2-4*01	CAVTDSNYQLIW-AV1-AJ33	CSAELGSSQNTLYF-BV1-BJ2	noncanonical
	clonotype1491	M4	S2	1	TRAV1*01	TRAJ33*01	TRBV1*01	TRBJ2-3*01	CAVTDSNYQLIW-AV1-AJ33	CSAELGGAETLYF-BV1-BJ2	noncanonical
	clonotype1492	M1	S1	1	TRAV1*01	TRAJ33*01	TRBV1*01	TRBJ1-3*01	CAVTDSNYQLIW-AV1-AJ33	CSADKGSGNTLYF-BV1-BJ1	noncanonical
	clonotype1562	M3	S2	1	TRAV1*01	TRAJ33*01	TRBV1*01	TRBJ1-2*01	CAASDSNYQLIW-AV1-AJ33	CSADRDSNSDYTF-BV1-BJ1	noncanonical
	clonotype404	M8	MAIT17	1	TRAV1*01	TRAJ33*01	TRBV12-1*01	TRBJ2-7*01	CAVRDSNYQLIW-AV1-AJ33	CASSPDDYEQYF-BV12-BJ2	noncanonical
	clonotype1172	M3	S2	1	TRAV1*01	TRAJ33*01	TRBV14*01	TRBJ1-5*01	CAVRDSNYQLIW-AV1-AJ33	CASSDRGNNQAPLF-BV14-BJ1	noncanonical
	clonotype421	M6	MAIT17	1	TRAV1*01	TRAJ33*01	TRBV15*01	TRBJ2-7*01	CAVRDSNYQLIW-AV1-AJ33	CASSLYEQYF-BV15-BJ2	noncanonical
	clonotype788	M7	MAIT17	1	TRAV1*01	TRAJ33*01	TRBV15*01	TRBJ2-3*01	CAVRDSNYQLIW-AV1-AJ33	CASSPGLGDAETLYF-BV15-BJ2	noncanonical
	clonotype832	M1	S1	1	TRAV1*01	TRAJ33*01	TRBV15*01	TRBJ1-4*02	CAVRDSNYQLIW-AV1-AJ33	CASGQSDERLFF-BV15-BJ1	noncanonical
	clonotype980	M7	MAIT17	1	TRAV1*01	TRAJ33*01	TRBV15*01	TRBJ2-5*01	CAVRDSNYQLIW-AV1-AJ33	CASSLDWGLDTQYF-BV15-BJ2	noncanonical
	clonotype1033	M7	MAIT17	1	TRAV1*01	TRAJ33*01	TRBV15*01	TRBJ2-3*01	CAVRDSNYQLIW-AV1-AJ33	CASSLGLGEAETLYF-BV15-BJ2	noncanonical
	clonotype1155	M3	S2	1	TRAV1*01	TRAJ33*01	TRBV15*01	TRBJ1-2*01	CAVRDSNYQLIW-AV1-AJ33	CASSSDSANSDYTF-BV15-BJ1	noncanonical
	clonotype1195	M1	S1	1	TRAV1*01	TRAJ33*01	TRBV15*01	TRBJ2-3*01	CAVRDSNYQLIW-AV1-AJ33	CASSFRTGASAETLYF-BV15-BJ2	noncanonical
	clonotype160	M1	S1	1	TRAV1*01	TRAJ33*01	TRBV16*01	TRBJ2-3*01	CAVRDSNYQLIW-AV1-AJ33	CASSSDWGGAETLYF-BV16-BJ2	noncanonical
	clonotype821	M3	S2	1	TRAV1*01	TRAJ33*01	TRBV16*01	TRBJ2-5*01	CAVRDSNYQLIW-AV1-AJ33	CASSLDEGGREDTQYF-BV16-BJ2	noncanonical
	clonotype932	M6	MAIT17	1	TRAV1*01	TRAJ33*01	TRBV16*01	TRBJ2-4*01	CAVRDSNYQLIW-AV1-AJ33	CASSLDLGNTLYF-BV16-BJ2	noncanonical
	clonotype117	M3	S2	1	TRAV1*01	TRAJ33*01	TRBV17*01	TRBJ2-5*01	CAVRDSNYQLIW-AV1-AJ33	CASSRGTGGGQDTQYF-BV17-BJ2	noncanonical
	clonotype406	M1	S1	1	TRAV1*01	TRAJ33*01	TRBV17*01	TRBJ2-1*01	CAVRDSNYQLIW-AV1-AJ33	CASSRTHNYAEQFF-BV17-BJ2	noncanonical
	clonotype452	M1	S1	1	TRAV1*01	TRAJ33*01	TRBV17*01	TRBJ1-5*01	CAVRDSNYQLIW-AV1-AJ33	CASSRHRDRANQAPLF-BV17-BJ1	noncanonical
	clonotype531	M3	S2	1	TRAV1*01	TRAJ33*01	TRBV17*01	TRBJ2-3*01	CAVRDSNYQLIW-AV1-AJ33	CASSRGGFAETLYF-BV17-BJ2	noncanonical
	clonotype658	M7	MAIT17	1	TRAV1*01	TRAJ33*01	TRBV17*01	TRBJ2-3*01	CAVRDSNYQLIW-AV1-AJ33	CASSRGTGDSAETLYF-BV17-BJ2	noncanonical
	clonotype848	M1	S1	1	TRAV1*01	TRAJ33*01	TRBV17*01	TRBJ2-1*01	CAVRDSNYQLIW-AV1-AJ33	CASSIGGTDAEQFF-BV17-BJ2	noncanonical
	clonotype880	M4	S2	1	TRAV1*01	TRAJ33*01	TRBV17*01	TRBJ2-5*01	CAVRDSNYQLIW-AV1-AJ33	CASSRGTGGAVDTQYF-BV17-BJ2	noncanonical
	clonotype1011	M7	MAIT17	1	TRAV1*01	TRAJ33*01	TRBV17*01	TRBJ1-6*01	CAVRDSNYQLIW-AV1-AJ33	CASSRTYNSPLYF-BV17-BJ1	noncanonical
	clonotype1075	M4	S2	1	TRAV1*01	TRAJ33*01	TRBV17*01	TRBJ2-3*01	CAVRDSNYQLIW-AV1-AJ33	CASTMTGGAETLYF-BV17-BJ2	noncanonical
	clonotype1404	M8	MAIT17	1	TRAV1*01	TRAJ33*01	TRBV17*01	TRBJ2-1*01	CAVMDSNYQLIW-AV1-AJ33	CASSRDGAEQFF-BV17-BJ2	noncanonical
	clonotype1435	M3	S2	1	TRAV1*01	TRAJ33*01	TRBV17*01	TRBJ2-7*01	CAVRDGNYQLIW-AV1-AJ33	CASSRDSGGDSYEQYF-BV17-BJ2	noncanonical
	clonotype1643	M3	S2	1	TRAV1*01	TRAJ33*01	TRBV17*01	TRBJ2-7*01	CAVRDANYQLIW-AV1-AJ33	CASSREIPGQGVYEQYF-BV17-BJ2	noncanonical
	clonotype8	M3	S2	1	TRAV1*01	TRAJ33*01	TRBV2*01	TRBJ1-1*01	CAVRNSNYQLIW-AV1-AJ33	CASSQEGDREEVFF-BV2-BJ1	noncanonical
	clonotype20	M2	S2	1	TRAV1*01	TRAJ33*01	TRBV2*01	TRBJ2-7*01	CAVRDSNYQLIW-AV1-AJ33	CASSQNPDWDYEQYF-BV2-BJ2	noncanonical
	clonotype28	M1	S1	1	TRAV1*01	TRAJ33*01	TRBV2*01	TRBJ2-1*01	CAVRDSNYQLIW-AV1-AJ33	CASSQETGGVAEQFF-BV2-BJ2	noncanonical
	clonotype40	M1	S1	1	TRAV1*01	TRAJ33*01	TRBV2*01	TRBJ1-3*01	CAVRDSNYQLIW-AV1-AJ33	CASSQEGGAGNTLYF-BV2-BJ1	noncanonical
	clonotype51	M3	S2	1	TRAV1*01	TRAJ33*01	TRBV2*01	TRBJ2-3*01	CAVRDSNYQLIW-AV1-AJ33	CASSQDQGNGAETLYF-BV2-BJ2	noncanonical
	clonotype60	M7	MAIT17	1	TRAV1*01	TRAJ33*01	TRBV2*01	TRBJ2-4*01	CAVRDSNYQLIW-AV1-AJ33	CASSQGAGGPDTLYF-BV2-BJ2	noncanonical
	clonotype116	M1	S1	1	TRAV1*01	TRAJ33*01	TRBV2*01	TRBJ2-1*01	CAVRDSNYQLIW-AV1-AJ33	CASSQEEGGNYAEQFF-BV2-BJ2	noncanonical
	clonotype134	M1	S1	1	TRAV1*01	TRAJ33*01	TRBV2*01	TRBJ2-5*01	CAVRDSNYQLIW-AV1-AJ33	CASSQEGDWGVDTQYF-BV2-BJ2	noncanonical
	clonotype136	M3	S2	1	TRAV1*01	TRAJ33*01	TRBV2*01	TRBJ1-1*01	CAVRDSNYQLIW-AV1-AJ33	CASSQEEGPNTEVFF-BV2-BJ1	noncanonical
	clonotype174	M4	S2	1	TRAV1*01	TRAJ33*01	TRBV2*01	TRBJ2-1*01	CAVRDSNYQLIW-AV1-AJ33	CASSPPGDNYAEQFF-BV2-BJ2	noncanonical
	clonotype175	M1	S1	1	TRAV1*01	TRAJ33*01	TRBV2*01	TRBJ1-3*01	CAVRDSNYQLIW-AV1-AJ33	CASSQEEDPGNTLYF-BV2-BJ1	noncanonical
	clonotype190	M8	MAIT17	1	TRAV1*01	TRAJ33*01	TRBV2*01	TRBJ2-3*01	CAVRDSNYQLIW-AV1-AJ33	CASSQEIGGGAETLYF-BV2-BJ2	noncanonical
	clonotype227	M1	S1	1	TRAV1*01	TRAJ33*01	TRBV2*01	TRBJ1-4*02	CAVRDSNYQLIW-AV1-AJ33	CASSQGQTYERLFF-BV2-BJ1	noncanonical
	clonotype248	M8	MAIT17	1	TRAV1*01	TRAJ33*01	TRBV2*01	TRBJ2-1*01	CAVRDSNYQLIW-AV1-AJ33	CASSQEGDSYAEQFF-BV2-BJ2	noncanonical
	clonotype282	M1	S1	1	TRAV1*01	TRAJ33*01	TRBV2*01	TRBJ2-7*01	CAVRDSNYQLIW-AV1-AJ33	CASSQEGDRGFEQYF-BV2-BJ2	noncanonical
	clonotype333	M1	S1	1	TRAV1*01	TRAJ33*01	TRBV2*01	TRBJ2-7*01	CAVRDSNYQLIW-AV1-AJ33	CASSQDEGGGADEQYF-BV2-BJ2	noncanonical
	clonotype348	M4	S2	1	TRAV1*01	TRAJ33*01	TRBV2*01	TRBJ2-3*01	CAVRDSNYQLIW-AV1-AJ33	CASSQDAGGSAETLYF-BV2-BJ2	noncanonical
	clonotype351	M3	S2	1	TRAV1*01	TRAJ33*01	TRBV2*01	TRBJ2-3*01	CAVRDSNYQLIW-AV1-AJ33	CASSQDAGRGAETLYF-BV2-BJ2	noncanonical
	clonotype366	M8	MAIT17	1	TRAV1*01	TRAJ33*01	TRBV2*01	TRBJ2-1*01	CAVRDSNYQLIW-AV1-AJ33	CASSQEEGGGYAEQFF-BV2-BJ2	noncanonical
	clonotype369	M1	S1	1	TRAV1*01	TRAJ33*01	TRBV2*01	TRBJ1-2*01	CAVRDSNYQLIW-AV1-AJ33	CASSQDGGTGASDYTF-BV2-BJ1	noncanonical
	clonotype375	M1	S1	1	TRAV1*01	TRAJ33*01	TRBV2*01	TRBJ2-3*01	CAVRDSNYQLIW-AV1-AJ33	CASSQTGWAETLYF-BV2-BJ2	noncanonical
	clonotype461	M8	MAIT17	1	TRAV1*01	TRAJ33*01	TRBV2*01	TRBJ2-7*01	CAVRDSNYQLIW-AV1-AJ33	CASSQEWGASYEQYF-BV2-BJ2	noncanonical
	clonotype493	M3	S2	1	TRAV1*01	TRAJ33*01	TRBV2*01	TRBJ1-6*01	CAVRDSNYQLIW-AV1-AJ33	CASSQDISYNSPLYF-BV2-BJ1	noncanonical
	clonotype505	M7	MAIT17	1	TRAV1*01	TRAJ33*01	TRBV2*01	TRBJ2-3*01	CAVRDSNYQLIW-AV1-AJ33	CASSQGTGGGAETLYF-BV2-BJ2	noncanonical
	clonotype516	M3	S2	1	TRAV1*01	TRAJ33*01	TRBV2*01	TRBJ2-3*01	CAVRDSNYQLIW-AV1-AJ33	CASSQDGGGSAETLYF-BV2-BJ2	noncanonical
	clonotype523	M4	S2	1	TRAV1*01	TRAJ33*01	TRBV2*01	TRBJ1-1*01	CAVRDSNYQLIW-AV1-AJ33	CASSQVPGQGDTEVFF-BV2-BJ1	noncanonical
	clonotype542	M3	S2	1	TRAV1*01	TRAJ33*01	TRBV2*01	TRBJ2-5*01	CAVRDSNYQLIW-AV1-AJ33	CASSQDAGTGGDTQYF-BV2-BJ2	noncanonical
	clonotype573	M6	MAIT17	1	TRAV1*01	TRAJ33*01	TRBV2*01	TRBJ1-6*01	CAVRDSNYQLIW-AV1-AJ33	CASSQQNYNSPLYF-BV2-BJ1	noncanonical
	clonotype578	M1	S1	1	TRAV1*01	TRAJ33*01	TRBV2*01	TRBJ2-5*01	CAVRDSNYQLIW-AV1-AJ33	CASSQDGGGGADTQYF-BV2-BJ2	noncanonical
	clonotype583	M1	S1	1	TRAV1*01	TRAJ33*01	TRBV2*01	TRBJ1-3*01	CAVRDSNYQLIW-AV1-AJ33	CASSQDGDGSGNTLYF-BV2-BJ1	noncanonical
	clonotype586	M3	S2	1	TRAV1*01	TRAJ33*01	TRBV2*01	TRBJ2-2*01	CAVRDSNYQLIW-AV1-AJ33	CASSQEQGGTGQLYF-BV2-BJ2	noncanonical
	clonotype595	M3	S2	1	TRAV1*01	TRAJ33*01	TRBV2*01	TRBJ2-7*01	CAVRDSNYQLIW-AV1-AJ33	CASSQSGTGGYEQYF-BV2-BJ2	noncanonical
	clonotype625	M8	MAIT17	1	TRAV1*01	TRAJ33*01	TRBV2*01	TRBJ2-3*01	CAVRDSNYQLIW-AV1-AJ33	CASSQGTGEAETLYF-BV2-BJ2	noncanonical
	clonotype626	M3	S2	1	TRAV1*01	TRAJ33*01	TRBV2*01	TRBJ2-1*01	CAVRDSNYQLIW-AV1-AJ33	CASSQDQEGYAEQFF-BV2-BJ2	noncanonical
	clonotype628	M1	S1	1	TRAV1*01	TRAJ33*01	TRBV2*01	TRBJ2-7*01	CAVRDSNYQLIW-AV1-AJ33	CASSQETGGFYEQYF-BV2-BJ2	noncanonical
	clonotype676	M3	S2	1	TRAV1*01	TRAJ33*01	TRBV2*01	TRBJ2-7*01	CAVRDSNYQLIW-AV1-AJ33	CASSQDPGTGGDEQYF-BV2-BJ2	noncanonical
	clonotype691	M1	S1	1	TRAV1*01	TRAJ33*01	TRBV2*01	TRBJ1-6*01	CAVRDSNYQLIW-AV1-AJ33	CASSHQADNSPLYF-BV2-BJ1	noncanonical
	clonotype709	M3	S2	1	TRAV1*01	TRAJ33*01	TRBV2*01	TRBJ2-2*01	CAVRDSNYQLIW-AV1-AJ33	CASSQDWGAGTGQLYF-BV2-BJ2	noncanonical
	clonotype728	M7	MAIT17	1	TRAV1*01	TRAJ33*01	TRBV2*01	TRBJ2-3*01	CAVRDSNYQLIW-AV1-AJ33	CASSQESAGGAETLYF-BV2-BJ2	noncanonical
	clonotype744	M3	S2	1	TRAV1*01	TRAJ33*01	TRBV2*01	TRBJ2-1*01	CAVRDSNYQLIW-AV1-AJ33	CASSQDESGGYAEQFF-BV2-BJ2	noncanonical
	clonotype747	M3	S2	1	TRAV1*01	TRAJ33*01	TRBV2*01	TRBJ1-2*01	CAVRDSNYQLIW-AV1-AJ33	CASSQEAGQGGSDYTF-BV2-BJ1	noncanonical
	clonotype756	M1	S1	1	TRAV1*01	TRAJ33*01	TRBV2*01	TRBJ1-5*01	CAVRDSNYQLIW-AV1-AJ33	CASSRISGTGDQAPLF-BV2-BJ1	noncanonical
	clonotype781	M3	S2	1	TRAV1*01	TRAJ33*01	TRBV2*01	TRBJ2-1*01	CAVRDSNYQLIW-AV1-AJ33	CASSQEAGEYAEQFF-BV2-BJ2	noncanonical
	clonotype782	M3	S2	1	TRAV1*01	TRAJ33*01	TRBV2*01	TRBJ2-3*01	CAVRDSNYQLIW-AV1-AJ33	CASSQDTGGAETLYF-BV2-BJ2	noncanonical
	clonotype800	M3	S2	1	TRAV1*01	TRAJ33*01	TRBV2*01	TRBJ2-4*01	CAVRDSNYQLIW-AV1-AJ33	CASSQEIGTGGDTLYF-BV2-BJ2	noncanonical
	clonotype834	M3	S2	1	TRAV1*01	TRAJ33*01	TRBV2*01	TRBJ1-1*01	CAVRDSNYQLIW-AV1-AJ33	CASSQEADANTEVFF-BV2-BJ1	noncanonical
	clonotype846	M3	S2	1	TRAV1*01	TRAJ33*01	TRBV2*01	TRBJ2-3*01	CAVRDSNYQLIW-AV1-AJ33	CASSQEGLGGAETLYF-BV2-BJ2	noncanonical
	clonotype898	M8	MAIT17	1	TRAV1*01	TRAJ33*01	TRBV2*01	TRBJ2-3*01	CAVRDSNYQLIW-AV1-AJ33	CASSHLDWGGGAETLYF-BV2-BJ2	noncanonical
	clonotype906	M8	MAIT17	1	TRAV1*01	TRAJ33*01	TRBV2*01	TRBJ2-1*01	CAVRDSNYQLIW-AV1-AJ33	CASSQDEGGGYAEQFF-BV2-BJ2	noncanonical
	clonotype931	M6	MAIT17	1	TRAV1*01	TRAJ33*01	TRBV2*01	TRBJ2-7*01	CAVRDSNYQLIW-AV1-AJ33	CASSQEAGGAHEQYF-BV2-BJ2	noncanonical
	clonotype941	M7	MAIT17	1	TRAV1*01	TRAJ33*01	TRBV2*01	TRBJ1-5*01	CAVRDSNYQLIW-AV1-AJ33	CASSQDPDRGDQAPLF-BV2-BJ1	noncanonical
	clonotype1006	M8	MAIT17	1	TRAV1*01	TRAJ33*01	TRBV2*01	TRBJ2-2*01	CAVRDSNYQLIW-AV1-AJ33	CASSQELGATGQLYF-BV2-BJ2	noncanonical
	clonotype1018	M3	S2	1	TRAV1*01	TRAJ33*01	TRBV2*01	TRBJ1-2*01	CAVRDSNYQLIW-AV1-AJ33	CASSQDVGQGSSDYTF-BV2-BJ1	noncanonical
	clonotype1034	M2	S2	1	TRAV1*01	TRAJ33*01	TRBV2*01	TRBJ2-5*01	CAVRDSNYQLIW-AV1-AJ33	CASSQEGLGGPDTQYF-BV2-BJ2	noncanonical
	clonotype1049	M7	MAIT17	1	TRAV1*01	TRAJ33*01	TRBV2*01	TRBJ2-1*01	CAVRDSNYQLIW-AV1-AJ33	CASSQEAGGYYAEQFF-BV2-BJ2	noncanonical
	clonotype1053	M7	MAIT17	1	TRAV1*01	TRAJ33*01	TRBV2*01	TRBJ2-2*01	CAVRDSNYQLIW-AV1-AJ33	CASSQEAGAPGQLYF-BV2-BJ2	noncanonical
	clonotype1064	M8	MAIT17	1	TRAV1*01	TRAJ33*01	TRBV2*01	TRBJ1-6*01	CAVRDSNYQLIW-AV1-AJ33	CASSQESGTGSSPLYF-BV2-BJ1	noncanonical
	clonotype1067	M1	S1	1	TRAV1*01	TRAJ33*01	TRBV2*01	TRBJ1-1*01	CAVRDSNYQLIW-AV1-AJ33	CASSQDLGEVTEVFF-BV2-BJ1	noncanonical
	clonotype1120	M7	MAIT17	1	TRAV1*01	TRAJ33*01	TRBV2*01	TRBJ2-3*01	CAVRDSNYQLIW-AV1-AJ33	CASSQEQGGAETLYF-BV2-BJ2	noncanonical
	clonotype1123	M4	S2	1	TRAV1*01	TRAJ33*01	TRBV2*01	TRBJ2-2*01	CAVRDSNYQLIW-AV1-AJ33	CASSQDGDGNTGQLYF-BV2-BJ2	noncanonical
	clonotype1157	M4	S2	1	TRAV1*01	TRAJ33*01	TRBV2*01	TRBJ2-7*01	CAVRDSNYQLIW-AV1-AJ33	CASSQGQNEQYF-BV2-BJ2	noncanonical
	clonotype1174	M2	S2	1	TRAV1*01	TRAJ33*01	TRBV2*01	TRBJ1-6*01	CAVRDSNYQLIW-AV1-AJ33	CASSQDSGGYNSPLYF-BV2-BJ1	noncanonical
	clonotype1212	M1	S1	1	TRAV1*01	TRAJ33*01	TRBV2*01	TRBJ2-3*01	CAVRDSNYQLIW-AV1-AJ33	CASSQDAPGGASAETLYF-BV2-BJ2	noncanonical
	clonotype1219	M1	S1	1	TRAV1*01	TRAJ33*01	TRBV2*01	TRBJ2-1*01	CAVRDSNYQLIW-AV1-AJ33	CASSQGTGGYAEQFF-BV2-BJ2	noncanonical
	clonotype1270	M7	MAIT17	1	TRAV1*01	TRAJ33*01	TRBV2*01	TRBJ2-3*01	CAVRDRNYQLIW-AV1-AJ33	CASSQATGGAETLYF-BV2-BJ2	noncanonical
	clonotype1285	M4	S2	1	TRAV1*01	TRAJ33*01	TRBV2*01	TRBJ2-3*01	CAVLDSNYQLIW-AV1-AJ33	CASSPGQGASAETLYF-BV2-BJ2	noncanonical
	clonotype1287	M1	S1	1	TRAV1*01	TRAJ33*01	TRBV2*01	TRBJ2-4*01	CAVLDSNYQLIW-AV1-AJ33	CASSQAESQNTLYF-BV2-BJ2	noncanonical
	clonotype1323	M8	MAIT17	1	TRAV1*01	TRAJ33*01	TRBV2*01	TRBJ2-1*01	CAVMDSNYQLIW-AV1-AJ33	CASSQETGGYAEQFF-BV2-BJ2	noncanonical
	clonotype1330	M3	S2	1	TRAV1*01	TRAJ33*01	TRBV2*01	TRBJ2-7*01	CAVMDSNYQLIW-AV1-AJ33	CASSQEGGGAGEQYF-BV2-BJ2	noncanonical
	clonotype1353	M4	S2	1	TRAV1*01	TRAJ33*01	TRBV2*01	TRBJ1-1*01	CAVMDSNYQLIW-AV1-AJ33	CASSQEGGDNTEVFF-BV2-BJ1	noncanonical
	clonotype1356	M1	S1	1	TRAV1*01	TRAJ33*01	TRBV2*01	TRBJ2-1*01	CAVMDSNYQLIW-AV1-AJ33	CASSQDGGDYAEQFF-BV2-BJ2	noncanonical
	clonotype1361	M6	MAIT17	1	TRAV1*01	TRAJ33*01	TRBV2*01	TRBJ2-2*01	CAVMDSNYQLIW-AV1-AJ33	CASSQDPGSTGQLYF-BV2-BJ2	noncanonical
	clonotype1384	M5	MAIT1	1	TRAV1*01	TRAJ33*01	TRBV2*01	TRBJ2-1*01	CAVMDSNYQLIW-AV1-AJ33	CASSQEGGVPYAEQFF-BV2-BJ2	noncanonical
	clonotype1432	M3	S2	1	TRAV1*01	TRAJ33*01	TRBV2*01	TRBJ2-7*01	CAVRDGNYQLIW-AV1-AJ33	CASSQDNWGVGEQYF-BV2-BJ2	noncanonical
	clonotype1474	M8	MAIT17	1	TRAV1*01	TRAJ33*01	TRBV2*01	TRBJ2-4*01	CAVVDSNYQLIW-AV1-AJ33	CASSQGTGGAPDTLYF-BV2-BJ2	noncanonical
	clonotype1479	M1	S1	1	TRAV1*01	TRAJ33*01	TRBV2*01	TRBJ1-1*01	CAVTDSNYQLIW-AV1-AJ33	CASSQDPGTPNTEVFF-BV2-BJ1	noncanonical
	clonotype1481	M4	S2	1	TRAV1*01	TRAJ33*01	TRBV2*01	TRBJ1-2*01	CAVTDSNYQLIW-AV1-AJ33	CASSQDPGQVDSDYTF-BV2-BJ1	noncanonical
	clonotype1486	M3	S2	1	TRAV1*01	TRAJ33*01	TRBV2*01	TRBJ2-3*01	CAVTDSNYQLIW-AV1-AJ33	CASSQEGGGSAETLYF-BV2-BJ2	noncanonical
	clonotype1490	M1	S1	1	TRAV1*01	TRAJ33*01	TRBV2*01	TRBJ2-5*01	CAVTDSNYQLIW-AV1-AJ33	CASSQGLGGGQDTQYF-BV2-BJ2	noncanonical
	clonotype1533	M3	S2	1	TRAV1*01	TRAJ33*01	TRBV2*01	TRBJ2-2*01	CAVRDRDYQLIW-AV1-AJ33	CASSPGTGDTGQLYF-BV2-BJ2	noncanonical
	clonotype1566	M1	S1	1	TRAV1*01	TRAJ33*01	TRBV2*01	TRBJ1-4*02	CAPMDSNYQLIW-AV1-AJ33	CASSQESGGPGERLFF-BV2-BJ1	noncanonical
	clonotype1751	M3	S2	1	TRAV1*01	TRAJ33*01	TRBV2*01	TRBJ2-3*01	CAVRGGNYQLIW-AV1-AJ33	CASSHGTGDAETLYF-BV2-BJ2	noncanonical
	clonotype39	M4	S2	1	TRAV1*01	TRAJ33*01	TRBV20*01	TRBJ2-5*01	CAVRDSNYQLIW-AV1-AJ33	CGAGQDQDTQYF-BV20-BJ2	noncanonical
	clonotype94	M4	S2	1	TRAV1*01	TRAJ33*01	TRBV20*01	TRBJ2-2*01	CAVRDSNYQLIW-AV1-AJ33	CGAIRDRDTGQLYF-BV20-BJ2	noncanonical
	clonotype165	M1	S1	1	TRAV1*01	TRAJ33*01	TRBV20*01	TRBJ2-7*01	CAVRDSNYQLIW-AV1-AJ33	CGADRGGSSYEQYF-BV20-BJ2	noncanonical
	clonotype205	M1	S1	1	TRAV1*01	TRAJ33*01	TRBV20*01	TRBJ2-2*01	CAVRDSNYQLIW-AV1-AJ33	CGARDGGLDTGQLYF-BV20-BJ2	noncanonical
	clonotype286	M3	S2	1	TRAV1*01	TRAJ33*01	TRBV20*01	TRBJ1-6*01	CAVRDSNYQLIW-AV1-AJ33	CGARDQGNSPLYF-BV20-BJ1	noncanonical
	clonotype378	M8	MAIT17	1	TRAV1*01	TRAJ33*01	TRBV20*01	TRBJ2-7*01	CAVRDSNYQLIW-AV1-AJ33	CGARSDYEQYF-BV20-BJ2	noncanonical
	clonotype457	M3	S2	1	TRAV1*01	TRAJ33*01	TRBV20*01	TRBJ2-7*01	CAVRDSNYQLIW-AV1-AJ33	CGASGVYEQYF-BV20-BJ2	noncanonical
	clonotype545	M1	S1	1	TRAV1*01	TRAJ33*01	TRBV20*01	TRBJ2-5*01	CAVRDSNYQLIW-AV1-AJ33	CGASRTGEDTQYF-BV20-BJ2	noncanonical
	clonotype739	M1	S1	1	TRAV1*01	TRAJ33*01	TRBV20*01	TRBJ2-3*01	CAVRDSNYQLIW-AV1-AJ33	CGAREGTGGAETLYF-BV20-BJ2	noncanonical
	clonotype774	M1	S1	1	TRAV1*01	TRAJ33*01	TRBV20*01	TRBJ1-1*01	CAVRDSNYQLIW-AV1-AJ33	CGASGGNTEVFF-BV20-BJ1	noncanonical
	clonotype972	M3	S2	1	TRAV1*01	TRAJ33*01	TRBV20*01	TRBJ2-5*01	CAVRDSNYQLIW-AV1-AJ33	CGAKTEDTQYF-BV20-BJ2	noncanonical
	clonotype978	M1	S1	1	TRAV1*01	TRAJ33*01	TRBV20*01	TRBJ2-3*01	CAVRDSNYQLIW-AV1-AJ33	CGARAGTGGAETLYF-BV20-BJ2	noncanonical
	clonotype1000	M5	MAIT1	1	TRAV1*01	TRAJ33*01	TRBV20*01	TRBJ1-1*01	CAVRDSNYQLIW-AV1-AJ33	CGALQGNTEVFF-BV20-BJ1	noncanonical
	clonotype1061	M3	S2	1	TRAV1*01	TRAJ33*01	TRBV20*01	TRBJ1-1*01	CAVRDSNYQLIW-AV1-AJ33	CGATQGETEVFF-BV20-BJ1	noncanonical
	clonotype1068	M1	S1	1	TRAV1*01	TRAJ33*01	TRBV20*01	TRBJ2-7*01	CAVRDSNYQLIW-AV1-AJ33	CGASGGPYEQYF-BV20-BJ2	noncanonical
	clonotype1310	M1	S1	1	TRAV1*01	TRAJ33*01	TRBV20*01	TRBJ2-4*01	CAVMDSNYQLIW-AV1-AJ33	CGASNWGTSQNTLYF-BV20-BJ2	noncanonical
	clonotype25	M4	S2	1	TRAV1*01	TRAJ33*01	TRBV29*01	TRBJ1-1*01	CAVRDSNYQLIW-AV1-AJ33	CASSPTGGTEVFF-BV29-BJ1	noncanonical
	clonotype29	M2	S2	1	TRAV1*01	TRAJ33*01	TRBV29*01	TRBJ2-1*01	CAVRDSNYQLIW-AV1-AJ33	CASSLSREGTGGYAEQFF-BV29-BJ2	noncanonical
	clonotype33	M1	S1	1	TRAV1*01	TRAJ33*01	TRBV29*01	TRBJ2-1*01	CAVRDSNYQLIW-AV1-AJ33	CASSFPGQVYAEQFF-BV29-BJ2	noncanonical
	clonotype37	M3	S2	1	TRAV1*01	TRAJ33*01	TRBV29*01	TRBJ2-1*01	CAVRDSNYQLIW-AV1-AJ33	CASRDWGGAGYAEQFF-BV29-BJ2	noncanonical
	clonotype77	M8	MAIT17	1	TRAV1*01	TRAJ33*01	TRBV29*01	TRBJ2-2*01	CAVRDSNYQLIW-AV1-AJ33	CASSSTTGHTGQLYF-BV29-BJ2	noncanonical
	clonotype89	M1	S1	1	TRAV1*01	TRAJ33*01	TRBV29*01	TRBJ1-5*01	CAVRDSNYQLIW-AV1-AJ33	CASSLYPGRDQAPLF-BV29-BJ1	noncanonical
	clonotype100	M7	MAIT17	1	TRAV1*01	TRAJ33*01	TRBV29*01	TRBJ2-1*01	CAVRDSNYQLIW-AV1-AJ33	CASSKGTGAYAEQFF-BV29-BJ2	noncanonical
	clonotype127	M1	S1	1	TRAV1*01	TRAJ33*01	TRBV29*01	TRBJ2-7*01	CAVRDSNYQLIW-AV1-AJ33	CASSLLTGGSYEQYF-BV29-BJ2	noncanonical
	clonotype164	M3	S2	1	TRAV1*01	TRAJ33*01	TRBV29*01	TRBJ1-2*01	CAVRDSNYQLIW-AV1-AJ33	CASSLSPPANSDYTF-BV29-BJ1	noncanonical
	clonotype182	M1	S1	1	TRAV1*01	TRAJ33*01	TRBV29*01	TRBJ2-3*01	CAVRDSNYQLIW-AV1-AJ33	CASSLGTGGAETLYF-BV29-BJ2	noncanonical
	clonotype221	M4	S2	1	TRAV1*01	TRAJ33*01	TRBV29*01	TRBJ1-3*01	CAVRDSNYQLIW-AV1-AJ33	CASSPRGDSGNTLYF-BV29-BJ1	noncanonical
	clonotype225	M4	S2	1	TRAV1*01	TRAJ33*01	TRBV29*01	TRBJ2-7*01	CAVRDSNYQLIW-AV1-AJ33	CASSPGLGAYEQYF-BV29-BJ2	noncanonical
	clonotype249	M5	MAIT1	1	TRAV1*01	TRAJ33*01	TRBV29*01	TRBJ2-1*01	CAVRDSNYQLIW-AV1-AJ33	CASSLSPRAYAEQFF-BV29-BJ2	noncanonical
	clonotype258	M4	S2	1	TRAV1*01	TRAJ33*01	TRBV29*01	TRBJ1-1*01	CAVRDSNYQLIW-AV1-AJ33	CASSLSGANTEVFF-BV29-BJ1	noncanonical
	clonotype265	M8	MAIT17	1	TRAV1*01	TRAJ33*01	TRBV29*01	TRBJ2-1*01	CAVRDSNYQLIW-AV1-AJ33	CASSLPPGQGASEQFF-BV29-BJ2	noncanonical
	clonotype297	M5	MAIT1	1	TRAV1*01	TRAJ33*01	TRBV29*01	TRBJ2-1*01	CAVRDSNYQLIW-AV1-AJ33	CASSSGTGAYAEQFF-BV29-BJ2	noncanonical
	clonotype300	M1	S1	1	TRAV1*01	TRAJ33*01	TRBV29*01	TRBJ2-1*01	CAVRDSNYQLIW-AV1-AJ33	CASSLSQGAYAEQFF-BV29-BJ2	noncanonical
	clonotype315	M4	S2	1	TRAV1*01	TRAJ33*01	TRBV29*01	TRBJ2-3*01	CAVRDSNYQLIW-AV1-AJ33	CASSLGQGEAETLYF-BV29-BJ2	noncanonical
	clonotype322	M1	S1	1	TRAV1*01	TRAJ33*01	TRBV29*01	TRBJ2-5*01	CAVRDSNYQLIW-AV1-AJ33	CASSSASQDTQYF-BV29-BJ2	noncanonical
	clonotype327	M4	S2	1	TRAV1*01	TRAJ33*01	TRBV29*01	TRBJ2-2*01	CAVRDSNYQLIW-AV1-AJ33	CASRGTGDTGQLYF-BV29-BJ2	noncanonical
	clonotype329	M8	MAIT17	1	TRAV1*01	TRAJ33*01	TRBV29*01	TRBJ1-1*01	CAVRDSNYQLIW-AV1-AJ33	CASSSLPGEGTEVFF-BV29-BJ1	noncanonical
	clonotype334	M8	MAIT17	1	TRAV1*01	TRAJ33*01	TRBV29*01	TRBJ2-1*01	CAVRDSNYQLIW-AV1-AJ33	CASSSGTDYAEQFF-BV29-BJ2	noncanonical
	clonotype342	M6	MAIT17	1	TRAV1*01	TRAJ33*01	TRBV29*01	TRBJ2-7*01	CAVRDSNYQLIW-AV1-AJ33	CASSLDIYEQYF-BV29-BJ2	noncanonical
	clonotype354	M1	S1	1	TRAV1*01	TRAJ33*01	TRBV29*01	TRBJ1-6*01	CAVRDSNYQLIW-AV1-AJ33	CASSLGDSYNSPLYF-BV29-BJ1	noncanonical
	clonotype411	M1	S1	1	TRAV1*01	TRAJ33*01	TRBV29*01	TRBJ2-7*01	CAVRDSNYQLIW-AV1-AJ33	CASSFGTGAYEQYF-BV29-BJ2	noncanonical
	clonotype443	M1	S1	1	TRAV1*01	TRAJ33*01	TRBV29*01	TRBJ1-4*02	CAVRDSNYQLIW-AV1-AJ33	CASSFLGQGANERLFF-BV29-BJ1	noncanonical
	clonotype450	M8	MAIT17	1	TRAV1*01	TRAJ33*01	TRBV29*01	TRBJ1-5*01	CAVRDSNYQLIW-AV1-AJ33	CASSLDNQAPLF-BV29-BJ1	noncanonical
	clonotype478	M3	S2	1	TRAV1*01	TRAJ33*01	TRBV29*01	TRBJ1-3*01	CAVRDSNYQLIW-AV1-AJ33	CASSFLSDRVGNTLYF-BV29-BJ1	noncanonical
	clonotype479	M3	S2	1	TRAV1*01	TRAJ33*01	TRBV29*01	TRBJ1-1*01	CAVRDSNYQLIW-AV1-AJ33	CASGQSNTEVFF-BV29-BJ1	noncanonical
	clonotype496	M7	MAIT17	1	TRAV1*01	TRAJ33*01	TRBV29*01	TRBJ1-6*01	CAVRDSNYQLIW-AV1-AJ33	CASSPTPGQNNSPLYF-BV29-BJ1	noncanonical
	clonotype560	M1	S1	1	TRAV1*01	TRAJ33*01	TRBV29*01	TRBJ2-7*01	CAVRDSNYQLIW-AV1-AJ33	CASRTGTGGYEQYF-BV29-BJ2	noncanonical
	clonotype574	M1	S1	1	TRAV1*01	TRAJ33*01	TRBV29*01	TRBJ1-1*01	CAVRDSNYQLIW-AV1-AJ33	CASSSQGAVTEVFF-BV29-BJ1	noncanonical
	clonotype637	M3	S2	1	TRAV1*01	TRAJ33*01	TRBV29*01	TRBJ2-3*01	CAVRDSNYQLIW-AV1-AJ33	CASSQQGSGAETLYF-BV29-BJ2	noncanonical
	clonotype659	M5	MAIT1	1	TRAV1*01	TRAJ33*01	TRBV29*01	TRBJ2-1*01	CAVRDSNYQLIW-AV1-AJ33	CASSRTGGYAEQFF-BV29-BJ2	noncanonical
	clonotype706	M3	S2	1	TRAV1*01	TRAJ33*01	TRBV29*01	TRBJ2-7*01	CAVRDSNYQLIW-AV1-AJ33	CASSLGGAFYEQYF-BV29-BJ2	noncanonical
	clonotype717	M1	S1	1	TRAV1*01	TRAJ33*01	TRBV29*01	TRBJ2-2*01	CAVRDSNYQLIW-AV1-AJ33	CASSPRDRANTGQLYF-BV29-BJ2	noncanonical
	clonotype745	M4	S2	1	TRAV1*01	TRAJ33*01	TRBV29*01	TRBJ2-2*01	CAVRDSNYQLIW-AV1-AJ33	CASSSGGADTGQLYF-BV29-BJ2	noncanonical
	clonotype777	M1	S1	1	TRAV1*01	TRAJ33*01	TRBV29*01	TRBJ2-2*01	CAVRDSNYQLIW-AV1-AJ33	CASSLQGDTGQLYF-BV29-BJ2	noncanonical
	clonotype783	M7	MAIT17	1	TRAV1*01	TRAJ33*01	TRBV29*01	TRBJ2-1*01	CAVRDSNYQLIW-AV1-AJ33	CASSLFPGTGDAEQFF-BV29-BJ2	noncanonical
	clonotype815	M1	S1	1	TRAV1*01	TRAJ33*01	TRBV29*01	TRBJ2-2*01	CAVRDSNYQLIW-AV1-AJ33	CASSLRVNTGQLYF-BV29-BJ2	noncanonical
	clonotype865	M7	MAIT17	1	TRAV1*01	TRAJ33*01	TRBV29*01	TRBJ1-4*02	CAVRDSNYQLIW-AV1-AJ33	CASERGDSNERLFF-BV29-BJ1	noncanonical
	clonotype872	M4	S2	1	TRAV1*01	TRAJ33*01	TRBV29*01	TRBJ1-1*01	CAVRDSNYQLIW-AV1-AJ33	CASIANTEVFF-BV29-BJ1	noncanonical
	clonotype891	M1	S1	1	TRAV1*01	TRAJ33*01	TRBV29*01	TRBJ2-1*01	CAVRDSNYQLIW-AV1-AJ33	CASSRDRDYAEQFF-BV29-BJ2	noncanonical
	clonotype892	M1	S1	1	TRAV1*01	TRAJ33*01	TRBV29*01	TRBJ1-1*01	CAVRDSNYQLIW-AV1-AJ33	CASTTGENTEVFF-BV29-BJ1	noncanonical
	clonotype921	M1	S1	1	TRAV1*01	TRAJ33*01	TRBV29*01	TRBJ1-2*01	CAVRDSNYQLIW-AV1-AJ33	CASSFRGTNSDYTF-BV29-BJ1	noncanonical
	clonotype927	M4	S2	1	TRAV1*01	TRAJ33*01	TRBV29*01	TRBJ2-1*01	CAVRDSNYQLIW-AV1-AJ33	CASSPGTDYAEQFF-BV29-BJ2	noncanonical
	clonotype940	M3	S2	1	TRAV1*01	TRAJ33*01	TRBV29*01	TRBJ2-7*01	CAVRDSNYQLIW-AV1-AJ33	CASSPPTGGSYEQYF-BV29-BJ2	noncanonical
	clonotype969	M8	MAIT17	1	TRAV1*01	TRAJ33*01	TRBV29*01	TRBJ1-4*02	CAVRDSNYQLIW-AV1-AJ33	CASSLSEGYERLFF-BV29-BJ1	noncanonical
	clonotype974	M1	S1	1	TRAV1*01	TRAJ33*01	TRBV29*01	TRBJ2-3*01	CAVRDSNYQLIW-AV1-AJ33	CASSPNRGGAETLYF-BV29-BJ2	noncanonical
	clonotype982	M3	S2	1	TRAV1*01	TRAJ33*01	TRBV29*01	TRBJ2-7*01	CAVRDSNYQLIW-AV1-AJ33	CASSLSRGTGGDEQYF-BV29-BJ2	noncanonical
	clonotype1001	M3	S2	1	TRAV1*01	TRAJ33*01	TRBV29*01	TRBJ2-1*01	CAVRDSNYQLIW-AV1-AJ33	CASSNRDIYAEQFF-BV29-BJ2	noncanonical
	clonotype1025	M8	MAIT17	1	TRAV1*01	TRAJ33*01	TRBV29*01	TRBJ2-2*01	CAVRDSNYQLIW-AV1-AJ33	CASSLSNLHTGQLYF-BV29-BJ2	noncanonical
	clonotype1039	M1	S1	1	TRAV1*01	TRAJ33*01	TRBV29*01	TRBJ1-2*01	CAVRDSNYQLIW-AV1-AJ33	CASSSPGQGANSDYTF-BV29-BJ1	noncanonical
	clonotype1078	M4	S2	1	TRAV1*01	TRAJ33*01	TRBV29*01	TRBJ2-7*01	CAVRDSNYQLIW-AV1-AJ33	CASSPGTGDYEQYF-BV29-BJ2	noncanonical
	clonotype1095	M8	MAIT17	1	TRAV1*01	TRAJ33*01	TRBV29*01	TRBJ2-1*01	CAVRDSNYQLIW-AV1-AJ33	CASSLSGGYAEQFF-BV29-BJ2	noncanonical
	clonotype1105	M3	S2	1	TRAV1*01	TRAJ33*01	TRBV29*01	TRBJ2-2*01	CAVRDSNYQLIW-AV1-AJ33	CASSTGDTGQLYF-BV29-BJ2	noncanonical
	clonotype1121	M3	S2	1	TRAV1*01	TRAJ33*01	TRBV29*01	TRBJ1-6*01	CAVRDSNYQLIW-AV1-AJ33	CASSQGDSYNSPLYF-BV29-BJ1	noncanonical
	clonotype1126	M3	S2	1	TRAV1*01	TRAJ33*01	TRBV29*01	TRBJ2-7*01	CAVRDSNYQLIW-AV1-AJ33	CASSQRDRELYEQYF-BV29-BJ2	noncanonical
	clonotype1151	M8	MAIT17	1	TRAV1*01	TRAJ33*01	TRBV29*01	TRBJ1-5*01	CAVRDSNYQLIW-AV1-AJ33	CASSSDRNLQAPLF-BV29-BJ1	noncanonical
	clonotype1156	M8	MAIT17	1	TRAV1*01	TRAJ33*01	TRBV29*01	TRBJ2-3*01	CAVRDSNYQLIW-AV1-AJ33	CASSFPPTGPETLYF-BV29-BJ2	noncanonical
	clonotype1167	M3	S2	1	TRAV1*01	TRAJ33*01	TRBV29*01	TRBJ2-1*01	CAVRDSNYQLIW-AV1-AJ33	CASSRTNYAEQFF-BV29-BJ2	noncanonical
	clonotype1171	M7	MAIT17	1	TRAV1*01	TRAJ33*01	TRBV29*01	TRBJ2-1*01	CAVRDSNYQLIW-AV1-AJ33	CASSRQGAYAEQFF-BV29-BJ2	noncanonical
	clonotype1226	M1	S1	1	TRAV1*01	TRAJ33*01	TRBV29*01	TRBJ2-1*01	CAVRDSNYQLIW-AV1-AJ33	CASSSGTGGALAEQFF-BV29-BJ2	noncanonical
	clonotype1257	M8	MAIT17	1	TRAV1*01	TRAJ33*01	TRBV29*01	TRBJ2-1*01	CAVRDRNYQLIW-AV1-AJ33	CASSLGDRAYAEQFF-BV29-BJ2	noncanonical
	clonotype1263	M3	S2	1	TRAV1*01	TRAJ33*01	TRBV29*01	TRBJ2-2*01	CAVRDRNYQLIW-AV1-AJ33	CASSPRDRANTGQLYF-BV29-BJ2	noncanonical
	clonotype1314	M8	MAIT17	1	TRAV1*01	TRAJ33*01	TRBV29*01	TRBJ1-4*02	CAVMDSNYQLIW-AV1-AJ33	CASSTSGTGPNERLFF-BV29-BJ1	noncanonical
	clonotype1340	M3	S2	1	TRAV1*01	TRAJ33*01	TRBV29*01	TRBJ2-2*01	CAVMDSNYQLIW-AV1-AJ33	CASSLPPGQGGTGQLYF-BV29-BJ2	noncanonical
	clonotype1364	M1	S1	1	TRAV1*01	TRAJ33*01	TRBV29*01	TRBJ1-4*02	CAVMDSNYQLIW-AV1-AJ33	CASSSGTGYERLFF-BV29-BJ1	noncanonical
	clonotype1380	M1	S1	1	TRAV1*01	TRAJ33*01	TRBV29*01	TRBJ1-3*01	CAVMDSNYQLIW-AV1-AJ33	CASSLKYSGNTLYF-BV29-BJ1	noncanonical
	clonotype1433	M3	S2	1	TRAV1*01	TRAJ33*01	TRBV29*01	TRBJ2-3*01	CAVRDGNYQLIW-AV1-AJ33	CASTGTGGAETLYF-BV29-BJ2	noncanonical
	clonotype1475	M4	S2	1	TRAV1*01	TRAJ33*01	TRBV29*01	TRBJ1-1*01	CAVVDSNYQLIW-AV1-AJ33	CASRQSNTEVFF-BV29-BJ1	noncanonical
	clonotype1578	M7	MAIT17	1	TRAV1*01	TRAJ33*01	TRBV29*01	TRBJ1-1*01	CAAMDSNYQLIW-AV1-AJ33	CASSKGQEGTEVFF-BV29-BJ1	noncanonical
	clonotype1609	M1	S1	1	TRAV1*01	TRAJ33*01	TRBV29*01	TRBJ1-1*01	CAVEDSNYQLIW-AV1-AJ33	CASSRQGAPTEVFF-BV29-BJ1	noncanonical
	clonotype347	M8	MAIT17	1	TRAV1*01	TRAJ33*01	TRBV3*01	TRBJ1-5*01	CAVRDSNYQLIW-AV1-AJ33	CASSPRGDNQAPLF-BV3-BJ1	noncanonical
	clonotype1415	M3	S2	1	TRAV1*01	TRAJ33*01	TRBV3*01	TRBJ2-1*01	CAVSDSNYQLIW-AV1-AJ33	CASSLTGGYAEQFF-BV3-BJ2	noncanonical
	clonotype31	M8	MAIT17	1	TRAV1*01	TRAJ33*01	TRBV31*01	TRBJ2-3*01	CAVRDSNYQLIW-AV1-AJ33	CAWSLGGGAETLYF-BV31-BJ2	noncanonical
	clonotype72	M4	S2	1	TRAV1*01	TRAJ33*01	TRBV31*01	TRBJ1-6*01	CAVRDSNYQLIW-AV1-AJ33	CAWSMTGDNSPLYF-BV31-BJ1	noncanonical
	clonotype74	M1	S1	1	TRAV1*01	TRAJ33*01	TRBV31*01	TRBJ2-1*01	CAVRDSNYQLIW-AV1-AJ33	CAWGGGYAEQFF-BV31-BJ2	noncanonical
	clonotype135	M4	S2	1	TRAV1*01	TRAJ33*01	TRBV31*01	TRBJ1-1*01	CAVRDSNYQLIW-AV1-AJ33	CAWPPGQGNTEVFF-BV31-BJ1	noncanonical
	clonotype141	M1	S1	1	TRAV1*01	TRAJ33*01	TRBV31*01	TRBJ2-2*01	CAVRDSNYQLIW-AV1-AJ33	CAWSPTGDTGQLYF-BV31-BJ2	noncanonical
	clonotype230	M4	S2	1	TRAV1*01	TRAJ33*01	TRBV31*01	TRBJ1-4*02	CAVRDSNYQLIW-AV1-AJ33	CAWSHDPGQGSERLFF-BV31-BJ1	noncanonical
	clonotype275	M3	S2	1	TRAV1*01	TRAJ33*01	TRBV31*01	TRBJ2-3*01	CAVRDSNYQLIW-AV1-AJ33	CAWSRLGESAETLYF-BV31-BJ2	noncanonical
	clonotype349	M1	S1	1	TRAV1*01	TRAJ33*01	TRBV31*01	TRBJ2-3*01	CAVRDSNYQLIW-AV1-AJ33	CAWSPSEISAETLYF-BV31-BJ2	noncanonical
	clonotype444	M3	S2	1	TRAV1*01	TRAJ33*01	TRBV31*01	TRBJ2-3*01	CAVRDSNYQLIW-AV1-AJ33	CAWSPDWGGGAETLYF-BV31-BJ2	noncanonical
	clonotype502	M4	S2	1	TRAV1*01	TRAJ33*01	TRBV31*01	TRBJ2-3*01	CAVRDSNYQLIW-AV1-AJ33	CAWSLGQGAETLYF-BV31-BJ2	noncanonical
	clonotype506	M6	MAIT17	1	TRAV1*01	TRAJ33*01	TRBV31*01	TRBJ2-3*01	CAVRDSNYQLIW-AV1-AJ33	CAWSSGGEAETLYF-BV31-BJ2	noncanonical
	clonotype530	M1	S1	1	TRAV1*01	TRAJ33*01	TRBV31*01	TRBJ1-2*01	CAVRDSNYQLIW-AV1-AJ33	CAWSRTGGDANSDYTF-BV31-BJ1	noncanonical
	clonotype566	M3	S2	1	TRAV1*01	TRAJ33*01	TRBV31*01	TRBJ2-3*01	CAVRDSNYQLIW-AV1-AJ33	CAWSAGLGGAETLYF-BV31-BJ2	noncanonical
	clonotype579	M1	S1	1	TRAV1*01	TRAJ33*01	TRBV31*01	TRBJ2-3*01	CAVRDSNYQLIW-AV1-AJ33	CAWGATGGAETLYF-BV31-BJ2	noncanonical
	clonotype660	M1	S1	1	TRAV1*01	TRAJ33*01	TRBV31*01	TRBJ2-1*01	CAVRDSNYQLIW-AV1-AJ33	CAWRGTGGADAEQFF-BV31-BJ2	noncanonical
	clonotype661	M8	MAIT17	1	TRAV1*01	TRAJ33*01	TRBV31*01	TRBJ2-3*01	CAVRDSNYQLIW-AV1-AJ33	CAWSVGQGGAETLYF-BV31-BJ2	noncanonical
	clonotype721	M1	S1	1	TRAV1*01	TRAJ33*01	TRBV31*01	TRBJ2-3*01	CAVRDSNYQLIW-AV1-AJ33	CAWSPDRESAETLYF-BV31-BJ2	noncanonical
	clonotype785	M3	S2	1	TRAV1*01	TRAJ33*01	TRBV31*01	TRBJ2-3*01	CAVRDSNYQLIW-AV1-AJ33	CAWSLGDGAETLYF-BV31-BJ2	noncanonical
	clonotype860	M1	S1	1	TRAV1*01	TRAJ33*01	TRBV31*01	TRBJ1-2*01	CAVRDSNYQLIW-AV1-AJ33	CAWSLEGPVSDYTF-BV31-BJ1	noncanonical
	clonotype961	M3	S2	1	TRAV1*01	TRAJ33*01	TRBV31*01	TRBJ2-1*01	CAVRDSNYQLIW-AV1-AJ33	CASDWGEPYAEQFF-BV31-BJ2	noncanonical
	clonotype1004	M4	S2	1	TRAV1*01	TRAJ33*01	TRBV31*01	TRBJ2-3*01	CAVRDSNYQLIW-AV1-AJ33	CAWSLGGQGAETLYF-BV31-BJ2	noncanonical
	clonotype1180	M3	S2	1	TRAV1*01	TRAJ33*01	TRBV31*01	TRBJ1-6*01	CAVRDSNYQLIW-AV1-AJ33	CAWSLPGQDYSPLYF-BV31-BJ1	noncanonical
	clonotype1202	M1	S1	1	TRAV1*01	TRAJ33*01	TRBV31*01	TRBJ2-3*01	CAVRDSNYQLIW-AV1-AJ33	CAWSLVGGGGAETLYF-BV31-BJ2	noncanonical
	clonotype1249	M3	S2	1	TRAV1*01	TRAJ33*01	TRBV31*01	TRBJ2-5*01	CAVRDRNYQLIW-AV1-AJ33	CAWSSLDWGVDTQYF-BV31-BJ2	noncanonical
	clonotype1313	M1	S1	1	TRAV1*01	TRAJ33*01	TRBV31*01	TRBJ2-3*01	CAVMDSNYQLIW-AV1-AJ33	CAWSLRGEGAETLYF-BV31-BJ2	noncanonical
	clonotype1322	M1	S1	1	TRAV1*01	TRAJ33*01	TRBV31*01	TRBJ1-2*01	CAVMDSNYQLIW-AV1-AJ33	CAWSRRENSDYTF-BV31-BJ1	noncanonical
	clonotype1372	M3	S2	1	TRAV1*01	TRAJ33*01	TRBV31*01	TRBJ2-3*01	CAVMDSNYQLIW-AV1-AJ33	CAWSLTGDSAETLYF-BV31-BJ2	noncanonical
	clonotype1393	M8	MAIT17	1	TRAV1*01	TRAJ33*01	TRBV31*01	TRBJ2-3*01	CAVMDSNYQLIW-AV1-AJ33	CAWSPGGGAETLYF-BV31-BJ2	noncanonical
	clonotype1448	M8	MAIT17	1	TRAV1*01	TRAJ33*01	TRBV31*01	TRBJ2-3*01	CAVRDGNYQLIW-AV1-AJ33	CAWSLGTGGAETLYF-BV31-BJ2	noncanonical
	clonotype1457	M2	S2	1	TRAV1*01	TRAJ33*01	TRBV31*01	TRBJ2-3*01	CAVRDGNYQLIW-AV1-AJ33	CAWSRDWGSAETLYF-BV31-BJ2	noncanonical
	clonotype1568	M3	S2	1	TRAV1*01	TRAJ33*01	TRBV31*01	TRBJ2-4*01	CAPMDSNYQLIW-AV1-AJ33	CAWSPRDRSQNTLYF-BV31-BJ2	noncanonical
	clonotype45	M1	S1	1	TRAV1*01	TRAJ33*01	TRBV4*01	TRBJ1-6*01	CAVRDSNYQLIW-AV1-AJ33	CASSDSYNSPLYF-BV4-BJ1	noncanonical
	clonotype47	M1	S1	1	TRAV1*01	TRAJ33*01	TRBV4*01	TRBJ2-3*01	CAVRDSNYQLIW-AV1-AJ33	CASSSGTGSAETLYF-BV4-BJ2	noncanonical
	clonotype66	M3	S2	1	TRAV1*01	TRAJ33*01	TRBV4*01	TRBJ2-7*01	CAVRDSNYQLIW-AV1-AJ33	CASSRDIYEQYF-BV4-BJ2	noncanonical
	clonotype97	M3	S2	1	TRAV1*01	TRAJ33*01	TRBV4*01	TRBJ2-4*01	CAVRDSNYQLIW-AV1-AJ33	CASSPGTGEASQNTLYF-BV4-BJ2	noncanonical
	clonotype146	M3	S2	1	TRAV1*01	TRAJ33*01	TRBV4*01	TRBJ2-3*01	CAVRDSNYQLIW-AV1-AJ33	CASSPDWGGSAETLYF-BV4-BJ2	noncanonical
	clonotype233	M4	S2	1	TRAV1*01	TRAJ33*01	TRBV4*01	TRBJ2-5*01	CAVRDSNYQLIW-AV1-AJ33	CASSSTGGAPDTQYF-BV4-BJ2	noncanonical
	clonotype301	M3	S2	1	TRAV1*01	TRAJ33*01	TRBV4*01	TRBJ2-2*01	CAVRDSNYQLIW-AV1-AJ33	CASRSGTGDTGQLYF-BV4-BJ2	noncanonical
	clonotype308	M3	S2	1	TRAV1*01	TRAJ33*01	TRBV4*01	TRBJ2-2*01	CAVRDSNYQLIW-AV1-AJ33	CASSPLGDTGQLYF-BV4-BJ2	noncanonical
	clonotype376	M3	S2	1	TRAV1*01	TRAJ33*01	TRBV4*01	TRBJ2-3*01	CAVRDSNYQLIW-AV1-AJ33	CASSSHWGGGAETLYF-BV4-BJ2	noncanonical
	clonotype387	M3	S2	1	TRAV1*01	TRAJ33*01	TRBV4*01	TRBJ2-3*01	CAVRDSNYQLIW-AV1-AJ33	CASSSGLGGGAETLYF-BV4-BJ2	noncanonical
	clonotype408	M7	MAIT17	1	TRAV1*01	TRAJ33*01	TRBV4*01	TRBJ1-1*01	CAVRDSNYQLIW-AV1-AJ33	CASRDKEVFF-BV4-BJ1	noncanonical
	clonotype426	M1	S1	1	TRAV1*01	TRAJ33*01	TRBV4*01	TRBJ2-7*01	CAVRDSNYQLIW-AV1-AJ33	CASSRDFYEQYF-BV4-BJ2	noncanonical
	clonotype449	M3	S2	1	TRAV1*01	TRAJ33*01	TRBV4*01	TRBJ2-3*01	CAVRDSNYQLIW-AV1-AJ33	CASSSDWGSAETLYF-BV4-BJ2	noncanonical
	clonotype474	M3	S2	1	TRAV1*01	TRAJ33*01	TRBV4*01	TRBJ2-7*01	CAVRDSNYQLIW-AV1-AJ33	CASSSGTGIYEQYF-BV4-BJ2	noncanonical
	clonotype492	M3	S2	1	TRAV1*01	TRAJ33*01	TRBV4*01	TRBJ2-5*01	CAVRDSNYQLIW-AV1-AJ33	CASSPDWGGVDTQYF-BV4-BJ2	noncanonical
	clonotype510	M3	S2	1	TRAV1*01	TRAJ33*01	TRBV4*01	TRBJ2-7*01	CAVRDSNYQLIW-AV1-AJ33	CASSPSGTGGVTYEQYF-BV4-BJ2	noncanonical
	clonotype543	M3	S2	1	TRAV1*01	TRAJ33*01	TRBV4*01	TRBJ2-7*01	CAVRDSNYQLIW-AV1-AJ33	CASTRGLYEQYF-BV4-BJ2	noncanonical
	clonotype633	M4	S2	1	TRAV1*01	TRAJ33*01	TRBV4*01	TRBJ2-1*01	CAVRDSNYQLIW-AV1-AJ33	CASSWTDYAEQFF-BV4-BJ2	noncanonical
	clonotype663	M6	MAIT17	1	TRAV1*01	TRAJ33*01	TRBV4*01	TRBJ2-3*01	CAVRDSNYQLIW-AV1-AJ33	CASSWGLGGAETLYF-BV4-BJ2	noncanonical
	clonotype752	M1	S1	1	TRAV1*01	TRAJ33*01	TRBV4*01	TRBJ2-1*01	CAVRDSNYQLIW-AV1-AJ33	CASSYDWGGAYAEQFF-BV4-BJ2	noncanonical
	clonotype757	M3	S2	1	TRAV1*01	TRAJ33*01	TRBV4*01	TRBJ2-7*01	CAVRDSNYQLIW-AV1-AJ33	CASSTGTGHEQYF-BV4-BJ2	noncanonical
	clonotype868	M3	S2	1	TRAV1*01	TRAJ33*01	TRBV4*01	TRBJ2-1*01	CAVRDSNYQLIW-AV1-AJ33	CASSPRDWGDAEQFF-BV4-BJ2	noncanonical
	clonotype869	M8	MAIT17	1	TRAV1*01	TRAJ33*01	TRBV4*01	TRBJ2-3*01	CAVRDSNYQLIW-AV1-AJ33	CASSPGTGGAETLYF-BV4-BJ2	noncanonical
	clonotype913	M3	S2	1	TRAV1*01	TRAJ33*01	TRBV4*01	TRBJ2-3*01	CAVRDSNYQLIW-AV1-AJ33	CASSSTGGSAETLYF-BV4-BJ2	noncanonical
	clonotype925	M1	S1	1	TRAV1*01	TRAJ33*01	TRBV4*01	TRBJ2-1*01	CAVRDSNYQLIW-AV1-AJ33	CASRRDNDYAEQFF-BV4-BJ2	noncanonical
	clonotype933	M3	S2	1	TRAV1*01	TRAJ33*01	TRBV4*01	TRBJ2-3*01	CAVRDSNYQLIW-AV1-AJ33	CASSPDRTGAETLYF-BV4-BJ2	noncanonical
	clonotype971	M1	S1	1	TRAV1*01	TRAJ33*01	TRBV4*01	TRBJ2-7*01	CAVRDSNYQLIW-AV1-AJ33	CASSPGQYEQYF-BV4-BJ2	noncanonical
	clonotype1008	M3	S2	1	TRAV1*01	TRAJ33*01	TRBV4*01	TRBJ2-1*01	CAVRDSNYQLIW-AV1-AJ33	CASRWGGVYAEQFF-BV4-BJ2	noncanonical
	clonotype1014	M1	S1	1	TRAV1*01	TRAJ33*01	TRBV4*01	TRBJ2-1*01	CAVRDSNYQLIW-AV1-AJ33	CASSSGLGVYAEQFF-BV4-BJ2	noncanonical
	clonotype1080	M7	MAIT17	1	TRAV1*01	TRAJ33*01	TRBV4*01	TRBJ2-7*01	CAVRDSNYQLIW-AV1-AJ33	CASSPGLGGPYEQYF-BV4-BJ2	noncanonical
	clonotype1093	M3	S2	1	TRAV1*01	TRAJ33*01	TRBV4*01	TRBJ2-3*01	CAVRDSNYQLIW-AV1-AJ33	CASSYGTGAAETLYF-BV4-BJ2	noncanonical
	clonotype1124	M1	S1	1	TRAV1*01	TRAJ33*01	TRBV4*01	TRBJ1-3*01	CAVRDSNYQLIW-AV1-AJ33	CASRAGGDSGNTLYF-BV4-BJ1	noncanonical
	clonotype1165	M3	S2	1	TRAV1*01	TRAJ33*01	TRBV4*01	TRBJ2-3*01	CAVRDSNYQLIW-AV1-AJ33	CASSFGGGDAETLYF-BV4-BJ2	noncanonical
	clonotype1168	M1	S1	1	TRAV1*01	TRAJ33*01	TRBV4*01	TRBJ2-3*01	CAVRDSNYQLIW-AV1-AJ33	CASSSGGGAETLYF-BV4-BJ2	noncanonical
	clonotype1196	M7	MAIT17	1	TRAV1*01	TRAJ33*01	TRBV4*01	TRBJ2-5*01	CAVRDSNYQLIW-AV1-AJ33	CASSLGLGGSDTQYF-BV4-BJ2	noncanonical
	clonotype1214	M3	S2	1	TRAV1*01	TRAJ33*01	TRBV4*01	TRBJ2-3*01	CAVRDSNYQLIW-AV1-AJ33	CASSRLGGDAETLYF-BV4-BJ2	noncanonical
	clonotype1230	M3	S2	1	TRAV1*01	TRAJ33*01	TRBV4*01	TRBJ2-3*01	CAVRDSNYQLIW-AV1-AJ33	CASSRGLGGAETLYF-BV4-BJ2	noncanonical
	clonotype1350	M3	S2	1	TRAV1*01	TRAJ33*01	TRBV4*01	TRBJ2-5*01	CAVMDSNYQLIW-AV1-AJ33	CASSPRGDFNQDTQYF-BV4-BJ2	noncanonical
	clonotype1414	M2	S2	1	TRAV1*01	TRAJ33*01	TRBV4*01	TRBJ2-3*01	CAVSDSNYQLIW-AV1-AJ33	CASSPNWGEAETLYF-BV4-BJ2	noncanonical
	clonotype1431	M3	S2	1	TRAV1*01	TRAJ33*01	TRBV4*01	TRBJ2-7*01	CAVRDGNYQLIW-AV1-AJ33	CASSGDWGYEQYF-BV4-BJ2	noncanonical
	clonotype1438	M3	S2	1	TRAV1*01	TRAJ33*01	TRBV4*01	TRBJ2-3*01	CAVRDGNYQLIW-AV1-AJ33	CASKRQGDAETLYF-BV4-BJ2	noncanonical
	clonotype1441	M8	MAIT17	1	TRAV1*01	TRAJ33*01	TRBV4*01	TRBJ2-1*01	CAVRDGNYQLIW-AV1-AJ33	CASSPDWGAPYAEQFF-BV4-BJ2	noncanonical
	clonotype1443	M3	S2	1	TRAV1*01	TRAJ33*01	TRBV4*01	TRBJ2-1*01	CAVRDGNYQLIW-AV1-AJ33	CASSFRDWGYAEQFF-BV4-BJ2	noncanonical
	clonotype12	M1	S1	1	TRAV1*01	TRAJ33*01	TRBV5*01	TRBJ2-3*01	CAVRNSNYQLIW-AV1-AJ33	CASSQGLGGSAETLYF-BV5-BJ2	noncanonical
	clonotype22	M3	S2	1	TRAV1*01	TRAJ33*01	TRBV5*01	TRBJ2-3*01	CAVRDSNYQLIW-AV1-AJ33	CASSPQGQGSAETLYF-BV5-BJ2	noncanonical
	clonotype34	M3	S2	1	TRAV1*01	TRAJ33*01	TRBV5*01	TRBJ2-1*01	CAVRDSNYQLIW-AV1-AJ33	CASSPTENYAEQFF-BV5-BJ2	noncanonical
	clonotype67	M1	S1	1	TRAV1*01	TRAJ33*01	TRBV5*01	TRBJ2-7*01	CAVRDSNYQLIW-AV1-AJ33	CASSQDEQYEQYF-BV5-BJ2	noncanonical
	clonotype69	M8	MAIT17	1	TRAV1*01	TRAJ33*01	TRBV5*01	TRBJ2-7*01	CAVRDSNYQLIW-AV1-AJ33	CASSQDMDRDYEQYF-BV5-BJ2	noncanonical
	clonotype131	M1	S1	1	TRAV1*01	TRAJ33*01	TRBV5*01	TRBJ2-3*01	CAVRDSNYQLIW-AV1-AJ33	CASSPRTGDAETLYF-BV5-BJ2	noncanonical
	clonotype140	M8	MAIT17	1	TRAV1*01	TRAJ33*01	TRBV5*01	TRBJ2-5*01	CAVRDSNYQLIW-AV1-AJ33	CASSHSTGGGGDTQYF-BV5-BJ2	noncanonical
	clonotype153	M3	S2	1	TRAV1*01	TRAJ33*01	TRBV5*01	TRBJ2-3*01	CAVRDSNYQLIW-AV1-AJ33	CASSQDTGGAAETLYF-BV5-BJ2	noncanonical
	clonotype154	M4	S2	1	TRAV1*01	TRAJ33*01	TRBV5*01	TRBJ2-3*01	CAVRDSNYQLIW-AV1-AJ33	CASSQDLGGTETLYF-BV5-BJ2	noncanonical
	clonotype159	M1	S1	1	TRAV1*01	TRAJ33*01	TRBV5*01	TRBJ1-1*01	CAVRDSNYQLIW-AV1-AJ33	CASSHPGHTNTEVFF-BV5-BJ1	noncanonical
	clonotype162	M1	S1	1	TRAV1*01	TRAJ33*01	TRBV5*01	TRBJ2-1*01	CAVRDSNYQLIW-AV1-AJ33	CASSPRTGGGDAEQFF-BV5-BJ2	noncanonical
	clonotype169	M1	S1	1	TRAV1*01	TRAJ33*01	TRBV5*01	TRBJ2-7*01	CAVRDSNYQLIW-AV1-AJ33	CASSHKTGGASYEQYF-BV5-BJ2	noncanonical
	clonotype195	M1	S1	1	TRAV1*01	TRAJ33*01	TRBV5*01	TRBJ2-2*01	CAVRDSNYQLIW-AV1-AJ33	CASSSGTGATGQLYF-BV5-BJ2	noncanonical
	clonotype203	M4	S2	1	TRAV1*01	TRAJ33*01	TRBV5*01	TRBJ2-7*01	CAVRDSNYQLIW-AV1-AJ33	CASSQDVTGGYEQYF-BV5-BJ2	noncanonical
	clonotype204	M1	S1	1	TRAV1*01	TRAJ33*01	TRBV5*01	TRBJ2-5*01	CAVRDSNYQLIW-AV1-AJ33	CASSQDWGGADTQYF-BV5-BJ2	noncanonical
	clonotype245	M8	MAIT17	1	TRAV1*01	TRAJ33*01	TRBV5*01	TRBJ2-3*01	CAVRDSNYQLIW-AV1-AJ33	CASSPDWGSAETLYF-BV5-BJ2	noncanonical
	clonotype254	M3	S2	1	TRAV1*01	TRAJ33*01	TRBV5*01	TRBJ2-3*01	CAVRDSNYQLIW-AV1-AJ33	CASSQDSGGSAETLYF-BV5-BJ2	noncanonical
	clonotype261	M3	S2	1	TRAV1*01	TRAJ33*01	TRBV5*01	TRBJ2-3*01	CAVRDSNYQLIW-AV1-AJ33	CASSQGTGDAETLYF-BV5-BJ2	noncanonical
	clonotype263	M1	S1	1	TRAV1*01	TRAJ33*01	TRBV5*01	TRBJ2-7*01	CAVRDSNYQLIW-AV1-AJ33	CASSQGQYEQYF-BV5-BJ2	noncanonical
	clonotype269	M7	MAIT17	1	TRAV1*01	TRAJ33*01	TRBV5*01	TRBJ2-3*01	CAVRDSNYQLIW-AV1-AJ33	CASSHQTGGAETLYF-BV5-BJ2	noncanonical
	clonotype319	M7	MAIT17	1	TRAV1*01	TRAJ33*01	TRBV5*01	TRBJ2-1*01	CAVRDSNYQLIW-AV1-AJ33	CASSSQGEWDAEQFF-BV5-BJ2	noncanonical
	clonotype324	M8	MAIT17	1	TRAV1*01	TRAJ33*01	TRBV5*01	TRBJ2-3*01	CAVRDSNYQLIW-AV1-AJ33	CASSQDWGGGAETLYF-BV5-BJ2	noncanonical
	clonotype434	M7	MAIT17	1	TRAV1*01	TRAJ33*01	TRBV5*01	TRBJ2-7*01	CAVRDSNYQLIW-AV1-AJ33	CASRGESSYEQYF-BV5-BJ2	noncanonical
	clonotype487	M3	S2	1	TRAV1*01	TRAJ33*01	TRBV5*01	TRBJ2-7*01	CAVRDSNYQLIW-AV1-AJ33	CASSQDEDWGAEQYF-BV5-BJ2	noncanonical
	clonotype489	M3	S2	1	TRAV1*01	TRAJ33*01	TRBV5*01	TRBJ2-4*01	CAVRDSNYQLIW-AV1-AJ33	CASSHAWGGVDTLYF-BV5-BJ2	noncanonical
	clonotype491	M3	S2	1	TRAV1*01	TRAJ33*01	TRBV5*01	TRBJ2-5*01	CAVRDSNYQLIW-AV1-AJ33	CASSPTGGAGDTQYF-BV5-BJ2	noncanonical
	clonotype522	M3	S2	1	TRAV1*01	TRAJ33*01	TRBV5*01	TRBJ2-1*01	CAVRDSNYQLIW-AV1-AJ33	CASSQDDSYAEQFF-BV5-BJ2	noncanonical
	clonotype526	M1	S1	1	TRAV1*01	TRAJ33*01	TRBV5*01	TRBJ2-7*01	CAVRDSNYQLIW-AV1-AJ33	CASSQEWGESYEQYF-BV5-BJ2	noncanonical
	clonotype541	M1	S1	1	TRAV1*01	TRAJ33*01	TRBV5*01	TRBJ2-5*01	CAVRDSNYQLIW-AV1-AJ33	CASSQDMSRGVDTQYF-BV5-BJ2	noncanonical
	clonotype577	M3	S2	1	TRAV1*01	TRAJ33*01	TRBV5*01	TRBJ2-3*01	CAVRDSNYQLIW-AV1-AJ33	CASSPDWGAAETLYF-BV5-BJ2	noncanonical
	clonotype600	M3	S2	1	TRAV1*01	TRAJ33*01	TRBV5*01	TRBJ2-7*01	CAVRDSNYQLIW-AV1-AJ33	CASSQDNYEQYF-BV5-BJ2	noncanonical
	clonotype611	M3	S2	1	TRAV1*01	TRAJ33*01	TRBV5*01	TRBJ2-3*01	CAVRDSNYQLIW-AV1-AJ33	CASSQETGGSAETLYF-BV5-BJ2	noncanonical
	clonotype651	M3	S2	1	TRAV1*01	TRAJ33*01	TRBV5*01	TRBJ2-3*01	CAVRDSNYQLIW-AV1-AJ33	CASSTGLGGGAETLYF-BV5-BJ2	noncanonical
	clonotype655	M1	S1	1	TRAV1*01	TRAJ33*01	TRBV5*01	TRBJ2-7*01	CAVRDSNYQLIW-AV1-AJ33	CASSPGTGGYEQYF-BV5-BJ2	noncanonical
	clonotype672	M4	S2	1	TRAV1*01	TRAJ33*01	TRBV5*01	TRBJ2-1*01	CAVRDSNYQLIW-AV1-AJ33	CASSQDSGGAAEQFF-BV5-BJ2	noncanonical
	clonotype690	M1	S1	1	TRAV1*01	TRAJ33*01	TRBV5*01	TRBJ2-7*01	CAVRDSNYQLIW-AV1-AJ33	CASSQEGDSSYEQYF-BV5-BJ2	noncanonical
	clonotype711	M3	S2	1	TRAV1*01	TRAJ33*01	TRBV5*01	TRBJ2-7*01	CAVRDSNYQLIW-AV1-AJ33	CASSQDSGGAYEQYF-BV5-BJ2	noncanonical
	clonotype712	M1	S1	1	TRAV1*01	TRAJ33*01	TRBV5*01	TRBJ2-1*01	CAVRDSNYQLIW-AV1-AJ33	CASSQDGTGGANAEQFF-BV5-BJ2	noncanonical
	clonotype715	M7	MAIT17	1	TRAV1*01	TRAJ33*01	TRBV5*01	TRBJ2-7*01	CAVRDSNYQLIW-AV1-AJ33	CASSQDQEGWEQYF-BV5-BJ2	noncanonical
	clonotype733	M3	S2	1	TRAV1*01	TRAJ33*01	TRBV5*01	TRBJ2-3*01	CAVRDSNYQLIW-AV1-AJ33	CASSQGTGGAETLYF-BV5-BJ2	noncanonical
	clonotype772	M1	S1	1	TRAV1*01	TRAJ33*01	TRBV5*01	TRBJ2-5*01	CAVRDSNYQLIW-AV1-AJ33	CASSQGTGGVDTQYF-BV5-BJ2	noncanonical
	clonotype780	M8	MAIT17	1	TRAV1*01	TRAJ33*01	TRBV5*01	TRBJ1-5*01	CAVRDSNYQLIW-AV1-AJ33	CASSPGTDNQAPLF-BV5-BJ1	noncanonical
	clonotype786	M4	S2	1	TRAV1*01	TRAJ33*01	TRBV5*01	TRBJ1-1*01	CAVRDSNYQLIW-AV1-AJ33	CASSQDQEGAEVFF-BV5-BJ1	noncanonical
	clonotype789	M1	S1	1	TRAV1*01	TRAJ33*01	TRBV5*01	TRBJ2-3*01	CAVRDSNYQLIW-AV1-AJ33	CASSRGTGGAETLYF-BV5-BJ2	noncanonical
	clonotype790	M3	S2	1	TRAV1*01	TRAJ33*01	TRBV5*01	TRBJ2-7*01	CAVRDSNYQLIW-AV1-AJ33	CASSPDSYEQYF-BV5-BJ2	noncanonical
	clonotype797	M3	S2	1	TRAV1*01	TRAJ33*01	TRBV5*01	TRBJ2-4*01	CAVRDSNYQLIW-AV1-AJ33	CASSQDAGGVDTLYF-BV5-BJ2	noncanonical
	clonotype801	M4	S2	1	TRAV1*01	TRAJ33*01	TRBV5*01	TRBJ2-4*01	CAVRDSNYQLIW-AV1-AJ33	CASSQGTGGGDTLYF-BV5-BJ2	noncanonical
	clonotype839	M1	S1	1	TRAV1*01	TRAJ33*01	TRBV5*01	TRBJ2-3*01	CAVRDSNYQLIW-AV1-AJ33	CASSQDRGGAETLYF-BV5-BJ2	noncanonical
	clonotype852	M4	S2	1	TRAV1*01	TRAJ33*01	TRBV5*01	TRBJ2-1*01	CAVRDSNYQLIW-AV1-AJ33	CASSQDGDRGYAEQFF-BV5-BJ2	noncanonical
	clonotype874	M3	S2	1	TRAV1*01	TRAJ33*01	TRBV5*01	TRBJ2-1*01	CAVRDSNYQLIW-AV1-AJ33	CASSPPGAGYAEQFF-BV5-BJ2	noncanonical
	clonotype879	M1	S1	1	TRAV1*01	TRAJ33*01	TRBV5*01	TRBJ2-3*01	CAVRDSNYQLIW-AV1-AJ33	CASSQETGGAETLYF-BV5-BJ2	noncanonical
	clonotype923	M7	MAIT17	1	TRAV1*01	TRAJ33*01	TRBV5*01	TRBJ2-3*01	CAVRDSNYQLIW-AV1-AJ33	CASSHDWGGAETLYF-BV5-BJ2	noncanonical
	clonotype950	M1	S1	1	TRAV1*01	TRAJ33*01	TRBV5*01	TRBJ2-3*01	CAVRDSNYQLIW-AV1-AJ33	CASSPGQGVAETLYF-BV5-BJ2	noncanonical
	clonotype1036	M1	S1	1	TRAV1*01	TRAJ33*01	TRBV5*01	TRBJ2-3*01	CAVRDSNYQLIW-AV1-AJ33	CASSQRGGGAETLYF-BV5-BJ2	noncanonical
	clonotype1040	M3	S2	1	TRAV1*01	TRAJ33*01	TRBV5*01	TRBJ2-5*01	CAVRDSNYQLIW-AV1-AJ33	CASSQEEGAGDTQYF-BV5-BJ2	noncanonical
	clonotype1052	M7	MAIT17	1	TRAV1*01	TRAJ33*01	TRBV5*01	TRBJ2-7*01	CAVRDSNYQLIW-AV1-AJ33	CASSQDLGGPYEQYF-BV5-BJ2	noncanonical
	clonotype1071	M3	S2	1	TRAV1*01	TRAJ33*01	TRBV5*01	TRBJ2-7*01	CAVRDSNYQLIW-AV1-AJ33	CASSPRTGGSYEQYF-BV5-BJ2	noncanonical
	clonotype1099	M7	MAIT17	1	TRAV1*01	TRAJ33*01	TRBV5*01	TRBJ2-1*01	CAVRDSNYQLIW-AV1-AJ33	CASSPGVAEQFF-BV5-BJ2	noncanonical
	clonotype1110	M3	S2	1	TRAV1*01	TRAJ33*01	TRBV5*01	TRBJ1-1*01	CAVRDSNYQLIW-AV1-AJ33	CASTTGEGTEVFF-BV5-BJ1	noncanonical
	clonotype1119	M2	S2	1	TRAV1*01	TRAJ33*01	TRBV5*01	TRBJ2-3*01	CAVRDSNYQLIW-AV1-AJ33	CASSQELPGGGAETLYF-BV5-BJ2	noncanonical
	clonotype1201	M8	MAIT17	1	TRAV1*01	TRAJ33*01	TRBV5*01	TRBJ2-7*01	CAVRDSNYQLIW-AV1-AJ33	CASSQGTGHEQYF-BV5-BJ2	noncanonical
	clonotype1228	M3	S2	1	TRAV1*01	TRAJ33*01	TRBV5*01	TRBJ2-3*01	CAVRDSNYQLIW-AV1-AJ33	CASSPRQGGAETLYF-BV5-BJ2	noncanonical
	clonotype1231	M1	S1	1	TRAV1*01	TRAJ33*01	TRBV5*01	TRBJ2-7*01	CAVRDSNYQLIW-AV1-AJ33	CASSQESDRGYEQYF-BV5-BJ2	noncanonical
	clonotype1239	M4	S2	1	TRAV1*01	TRAJ33*01	TRBV5*01	TRBJ2-1*01	CAVRDRNYQLIW-AV1-AJ33	CASSQGPAEQFF-BV5-BJ2	noncanonical
	clonotype1244	M3	S2	1	TRAV1*01	TRAJ33*01	TRBV5*01	TRBJ2-2*01	CAVRDRNYQLIW-AV1-AJ33	CASSQDWGGNTGQLYF-BV5-BJ2	noncanonical
	clonotype1246	M1	S1	1	TRAV1*01	TRAJ33*01	TRBV5*01	TRBJ1-3*01	CAVRDRNYQLIW-AV1-AJ33	CASSPTNSGNTLYF-BV5-BJ1	noncanonical
	clonotype1267	M1	S1	1	TRAV1*01	TRAJ33*01	TRBV5*01	TRBJ1-4*02	CAVRDRNYQLIW-AV1-AJ33	CASSQGDRGPSIERLFF-BV5-BJ1	noncanonical
	clonotype1296	M3	S2	1	TRAV1*01	TRAJ33*01	TRBV5*01	TRBJ2-5*01	CAVLDSNYQLIW-AV1-AJ33	CASSQGQIQDTQYF-BV5-BJ2	noncanonical
	clonotype1297	M7	MAIT17	1	TRAV1*01	TRAJ33*01	TRBV5*01	TRBJ2-2*01	CAVLDSNYQLIW-AV1-AJ33	CASSQGTGDTGQLYF-BV5-BJ2	noncanonical
	clonotype1320	M1	S1	1	TRAV1*01	TRAJ33*01	TRBV5*01	TRBJ2-3*01	CAVMDSNYQLIW-AV1-AJ33	CASSQQGTGSAETLYF-BV5-BJ2	noncanonical
	clonotype1328	M3	S2	1	TRAV1*01	TRAJ33*01	TRBV5*01	TRBJ2-4*01	CAVMDSNYQLIW-AV1-AJ33	CASRRDWGRQNTLYF-BV5-BJ2	noncanonical
	clonotype1335	M2	S2	1	TRAV1*01	TRAJ33*01	TRBV5*01	TRBJ2-5*01	CAVMDSNYQLIW-AV1-AJ33	CASSQEGLGPQDTQYF-BV5-BJ2	noncanonical
	clonotype1369	M4	S2	1	TRAV1*01	TRAJ33*01	TRBV5*01	TRBJ2-5*01	CAVMDSNYQLIW-AV1-AJ33	CASSQEGVVQDTQYF-BV5-BJ2	noncanonical
	clonotype1375	M3	S2	1	TRAV1*01	TRAJ33*01	TRBV5*01	TRBJ2-2*01	CAVMDSNYQLIW-AV1-AJ33	CASSGDWGGAGQLYF-BV5-BJ2	noncanonical
	clonotype1386	M7	MAIT17	1	TRAV1*01	TRAJ33*01	TRBV5*01	TRBJ2-3*01	CAVMDSNYQLIW-AV1-AJ33	CASSPGQGGAETLYF-BV5-BJ2	noncanonical
	clonotype1427	M1	S1	1	TRAV1*01	TRAJ33*01	TRBV5*01	TRBJ2-1*01	CAVRDGNYQLIW-AV1-AJ33	CASSQTGGDYAEQFF-BV5-BJ2	noncanonical
	clonotype1444	M1	S1	1	TRAV1*01	TRAJ33*01	TRBV5*01	TRBJ1-2*01	CAVRDGNYQLIW-AV1-AJ33	CASSQGTGGVSDYTF-BV5-BJ1	noncanonical
	clonotype1447	M3	S2	1	TRAV1*01	TRAJ33*01	TRBV5*01	TRBJ1-2*01	CAVRDGNYQLIW-AV1-AJ33	CASSQDTGPGSDYTF-BV5-BJ1	noncanonical
	clonotype1471	M3	S2	1	TRAV1*01	TRAJ33*01	TRBV5*01	TRBJ2-3*01	CAVVDSNYQLIW-AV1-AJ33	CASSQAGDSSAETLYF-BV5-BJ2	noncanonical
	clonotype1531	M6	MAIT17	1	TRAV1*01	TRAJ33*01	TRBV5*01	TRBJ2-3*01	CAVRDRDYQLIW-AV1-AJ33	CASSPGLGGAETLYF-BV5-BJ2	noncanonical
	clonotype1551	M3	S2	1	TRAV1*01	TRAJ33*01	TRBV5*01	TRBJ2-7*01	CAVADSNYQLIW-AV1-AJ33	CASSPSGTGIGYEQYF-BV5-BJ2	noncanonical
	clonotype1552	M3	S2	1	TRAV1*01	TRAJ33*01	TRBV5*01	TRBJ2-7*01	CAVADSNYQLIW-AV1-AJ33	CASSRRGDWGFEQYF-BV5-BJ2	noncanonical
	clonotype1559	M4	S2	1	TRAV10*01	TRAJ22*01	TRBV13-1*02	TRBJ1-6*01	CAASISGSWQLIF-AV10-AJ22	CASSDAGHTYNSPLYF-BV13-BJ1	noncanonical
	clonotype1621	M3	S2	1	TRAV10*01	TRAJ26*01	TRBV19*01	TRBJ2-1*01	CAASNNYAQGLTF-AV10-AJ26	CASSMGDNYAEQFF-BV19-BJ2	noncanonical
	clonotype1613	M4	S2	1	TRAV11*01	TRAJ21*01	TRBV13-2*01	TRBJ1-2*01	CVVGMPNYNVLYF-AV11-AJ21	CASGDAGEGSDYTF-BV13-BJ1	noncanonical
	clonotype1596	M7	MAIT17	1	TRAV11*01	TRAJ6*01	TRBV13-3*01	TRBJ2-2*01	CVVAPSGGNYKPTF-AV11-AJ6	CASSDGSNTGQLYF-BV13-BJ2	noncanonical
	clonotype1728	M1	S1	1	TRAV12-2*01	TRAJ57*01	TRBV13-1*02	TRBJ1-6*01	CASQGGSAKLIF-AV12-AJ57	CASSAQGARNSPLYF-BV13-BJ1	noncanonical
	clonotype1520	M8	MAIT17	1	TRAV12-2*01	TRAJ5*01	TRBV13-2*01	TRBJ2-3*01	CALSDRDT-AV12-AJ5	CASGDSGGAETLYF-BV13-BJ2	noncanonical
	clonotype1667	M3	S2	1	TRAV12-2*01	TRAJ9*01	TRBV13-3*01	TRBJ2-3*01	CALSPRNMGYKLTF-AV12-AJ9	CASSRTGGSAETLYF-BV13-BJ2	noncanonical
	clonotype1588	M8	MAIT17	1	TRAV12D-1*02	TRAJ30*01	TRBV13-3*01	TRBJ2-5*01	CALNAYKVIF-AV12-AJ30	CASSDASDQDTQYF-BV13-BJ2	noncanonical
	clonotype1628	M1	S1	1	TRAV12D-2*02	TRAJ30*01	TRBV13-1*02	TRBJ1-6*01	CASDTNAYKVIF-AV12-AJ30	CASSGGILYF-BV13-BJ1	noncanonical
	clonotype1582	M2	S2	1	TRAV12D-2*02	TRAJ24*01	TRBV13-2*01	TRBJ2-3*01	CAFDNCQFGETAVWNRNP-AV12-AJ24	CASGSGTTSAETLYF-BV13-BJ2	noncanonical
	clonotype1665	M1	S1	1	TRAV12D-2*02	TRAJ6*01	TRBV13-2*01	TRBJ2-4*01	CALSEKPQEETTNLRL-AV12-AJ6	CASGGSQNTLYF-BV13-BJ2	noncanonical
	clonotype1711	M1	S1	1	TRAV12D-2*02	TRAJ6*01	TRBV13-2*01	TRBJ2-3*01	CALSSQEETTNLRL-AV12-AJ6	CASGDAGGGAETLYF-BV13-BJ2	noncanonical
	clonotype1682	M1	S1	1	TRAV12D-2*02	TRAJ17*01	TRBV13-3*01	TRBJ2-5*01	CAFPPNSAGNKLTF-AV12-AJ17	CASSRDWGGDTQYF-BV13-BJ2	noncanonical
	clonotype1686	M5	MAIT1	1	TRAV12D-2*02	TRAJ17*01	TRBV13-3*01	TRBJ2-5*01	CALSDLGQCREQANFWNWNQ-AV12-AJ17	CASSVGEDTQYF-BV13-BJ2	noncanonical
	clonotype1754	M1	S1	1	TRAV12D-2*02	TRAJ31*02	TRBV13-3*01	TRBJ2-5*01	CALSVHSNNNRIFF-AV12-AJ31	CASSDHLDQDTQYF-BV13-BJ2	noncanonical
	clonotype1648	M3	S2	1	TRAV12D-2*02	TRAJ7*01	TRBV19*01	TRBJ1-1*01	CALSELQQQQTYF-AV12-AJ7	CASSITFTEVFF-BV19-BJ1	noncanonical
	clonotype1583	M1	S1	1	TRAV12D-2*02	TRAJ9*01	TRBV19*01	TRBJ2-3*01	CALSEGNMGYKLTF-AV12-AJ9	CASSGTGGSAETLYF-BV19-BJ2	noncanonical
	clonotype1690	M1	S1	1	TRAV12D-3*02	TRAJ11*01	TRBV13-1*02	TRBJ1-1*01	CAYDSGYNKLTF-AV12-AJ11	CASSDGQNTEVFF-BV13-BJ1	noncanonical
	clonotype1579	M2	S2	1	TRAV12D-3*02	TRAJ31*01	TRBV13-2*01	TRBJ1-3*01	CALSDRGNNRIFF-AV12-AJ31	CASAPQGDSGNTLYF-BV13-BJ1	noncanonical
	clonotype1742	M1	S1	1	TRAV12D-3*02	TRAJ2*01	TRBV13-3*01	TRBJ2-5*01	CALTGGLSGKLTF-AV12-AJ2	CASSPTGGDQDTQYF-BV13-BJ2	noncanonical
	clonotype1539	M3	S2	1	TRAV13-1*01	TRAJ49*01	TRBV13-1*02	TRBJ1-1*01	CAMENTGYQNFYF-AV13-AJ49	CASSGQGGEVFF-BV13-BJ1	noncanonical
	clonotype1676	M4	S2	1	TRAV13-1*01	TRAJ40*01	TRBV13-2*01	TRBJ2-7*01	CAGLNTGNYKYVF-AV13-AJ40	CASGGGGVEQYF-BV13-BJ2	noncanonical
	clonotype1750	M2	S2	1	TRAV13-1*01	TRAJ4*02	TRBV13-3*01	TRBJ1-2*01	CAPLSGSFNKLTF-AV13-AJ4	CASSPGQTNSDYTF-BV13-BJ1	noncanonical
	clonotype1593	M7	MAIT17	1	TRAV13-3*01	TRAJ50*01	TRBV13-3*01	TRBJ2-5*01	CAIASSSFSKLVF-AV13-AJ50	CASSVGQDTQYF-BV13-BJ2	noncanonical
	clonotype1274	M7	MAIT17	1	TRAV13-5*01	TRAJ42*01	TRBV13-2*01	TRBJ2-4*01	CVLSPRNSGGSNAKLTF-AV13-AJ42	CASGDAGGVNTLYF-BV13-BJ2	noncanonical
	clonotype1615	M8	MAIT17	1	TRAV13D-1*01	TRAJ16*01	TRBV13-2*01	TRBJ2-5*01	CAMGNFKWPEAGF-AV13-AJ16	CASGDGTGGFQDTQYF-BV13-BJ2	noncanonical
	clonotype1749	M8	MAIT17	1	TRAV13D-1*01	TRAJ5*01	TRBV19*01	TRBJ2-3*01	CAMET-AV13-AJ5	CASSTGTSSAETLYF-BV19-BJ2	noncanonical
	clonotype1718	M2	S2	1	TRAV13D-2*01	TRAJ31*01	TRBV13-2*01	TRBJ2-3*01	CANNRIFF-AV13-AJ31	CASGSGRSAETLYF-BV13-BJ2	noncanonical
	clonotype1683	M8	MAIT17	1	TRAV13D-3*01	TRAJ31*02	TRBV13-3*01	TRBJ1-3*01	CARENNNRIFF-AV13-AJ31	CASSGTGDSGNTLYF-BV13-BJ1	noncanonical
	clonotype1640	M4	S2	1	TRAV14D-1*01	TRAJ17*01	TRBV13-2*01	TRBJ2-7*01	CAASASNSAGNKLTF-AV14-AJ17	CASGASSYEQYF-BV13-BJ2	noncanonical
	clonotype1563	M8	MAIT17	1	TRAV14D-1*01	TRAJ28*01	TRBV13-2*01	TRBJ1-6*01	CAAPLPGTGSNRLTF-AV14-AJ28	CASGDYNSPLYF-BV13-BJ1	noncanonical
	clonotype1708	M4	S2	1	TRAV14D-1*01	TRAJ12*01	TRBV13-3*01	TRBJ1-2*01	CAERGTGGYKVVF-AV14-AJ12	CASSDADRANSDYTF-BV13-BJ1	noncanonical
	clonotype1280	M4	S2	1	TRAV14D-1*01	TRAJ16*01	TRBV13-3*01	TRBJ2-3*01	CAPSSGQKLVF-AV14-AJ16	CASSEGTTSAETLYF-BV13-BJ2	noncanonical
	clonotype1745	M3	S2	1	TRAV15-1/DV6-1*01	TRAJ2*01	TRBV13-2*01	TRBJ1-4*02	CALWELAGGLSGKLTF-AV15-AJ2	CASGDAGGQGNERLFF-BV13-BJ1	noncanonical
	clonotype1740	M5	MAIT1	1	TRAV15D-1/DV6D-1*02	TRAJ15*01	TRBV13-1*02	TRBJ2-1*01	CALWERYQGGRALIF-AV15-AJ15	CASSGRDWGGAEQFF-BV13-BJ2	noncanonical
	clonotype1694	M1	S1	1	TRAV15D-1/DV6D-1*02	TRAJ9*01	TRBV13-2*01	TRBJ2-7*01	CALWEGRDMGYKLTF-AV15-AJ9	CASGDKEYEQYF-BV13-BJ2	noncanonical
	clonotype1727	M6	MAIT17	1	TRAV15D-1/DV6D-1*02	TRAJ26*01	TRBV19*01	TRBJ2-2*01	CALWELERNYAQGLTF-AV15-AJ26	CASSPGGGNTGQLYF-BV19-BJ2	noncanonical
	clonotype1649	M6	MAIT17	1	TRAV2*01	TRAJ11*01	TRBV13-3*01	TRBJ2-5*01	CIVTAGIQQTHFWK-AV2-AJ11	CASSDQGVGDTQYF-BV13-BJ2	noncanonical
	clonotype1752	M3	S2	1	TRAV2*01	TRAJ26*01	TRBV13-3*01	TRBJ2-2*01	CIVTDMYYAQGLTF-AV2-AJ26	CASSDGTGVDTGQLYF-BV13-BJ2	noncanonical
	clonotype1276	M4	S2	1	TRAV3-1*01	TRAJ17*01	TRBV13-2*01	TRBJ2-5*01	CAVRMTNSAGNKLTF-AV3-AJ17	CASGDARGNQDTQYF-BV13-BJ2	noncanonical
	clonotype1557	M1	S1	1	TRAV3-1*01	TRAJ28*01	TRBV13-2*01,TRBV13-3*01	TRBJ1-3*01	CAVLPGTGSNRLTF-AV3-AJ28	CASSDNSGNTLYF-BV13-BJ1	noncanonical
	clonotype1707	M1	S1	1	TRAV3-1*01	TRAJ17*01	TRBV13-3*01	TRBJ1-3*01	CAVNMTNSAGNKLTF-AV3-AJ17	CASSDRGGGNTLYF-BV13-BJ1	noncanonical
	clonotype1541	M3	S2	1	TRAV3-1*01	TRAJ7*01	TRBV13-3*01	TRBJ2-1*01	CAVSFDYSNNRLTL-AV3-AJ7	CASSGRDRDAEQFF-BV13-BJ2	noncanonical
	clonotype1753	M1	S1	1	TRAV3-1*01	TRAJ27*01	TRBV19*01	TRBJ2-7*01	CAVSGSNTGKLTF-AV3-AJ27	CASSIGDSYEQYF-BV19-BJ2	noncanonical
	clonotype1760	M3	S2	1	TRAV3-3*01	TRAJ5*01	TRBV13-2*01	TRBJ2-3*01	CAVSGDT-AV3-AJ5	CASGDPDWGAETLYF-BV13-BJ2	noncanonical
	clonotype1670	M4	S2	1	TRAV3D-3*01	TRAJ13*01	TRBV13-1*02	TRBJ2-5*01	CAGNSGTYQRF-AV3-AJ13	CASSDAQIQDTQYF-BV13-BJ2	noncanonical
	clonotype1744	M8	MAIT17	1	TRAV4-2*01	TRAJ16*01	TRBV13-3*01	TRBJ2-5*01	CAAFKWPEAGF-AV4-AJ16	CASSGTGDPQDTQYF-BV13-BJ2	noncanonical
	clonotype1410	M1	S1	1	TRAV4-2*01	TRAJ17*01	TRBV13-3*01	TRBJ2-2*01	CAAEECREQANFWNWNQ-AV4-AJ17	CASSARGNTGQLYF-BV13-BJ2	noncanonical
	clonotype1543	M1	S1	1	TRAV4-2*01	TRAJ37*01	TRBV19*01	TRBJ1-4*02	CAAPITGNTRKLIF-AV4-AJ37	CASSIKVSNERLFF-BV19-BJ1	noncanonical
	clonotype1714	M8	MAIT17	1	TRAV4-3*01	TRAJ48*01	TRBV13-1*02	TRBJ2-2*01	CAAEAGGNEKITF-AV4-AJ48	CASSDANKNTGQLYF-BV13-BJ2	noncanonical
	clonotype1631	M3	S2	1	TRAV4D-4*01	TRAJ53*01	TRBV19*01	TRBJ2-7*01	CAAYYSGGSNYKLTF-AV4-AJ53	CASSIEGYEQYF-BV19-BJ2	noncanonical
	clonotype1590	M1	S1	1	TRAV5-1*01	TRAJ22*01	TRBV13-1*02	TRBJ2-7*01	CSASISSGSWQLIF-AV5-AJ22	CASSETDRDEQYF-BV13-BJ2	noncanonical
	clonotype1734	M3	S2	1	TRAV5-1*01	TRAJ26*01	TRBV13-3*01	TRBJ2-4*01	CSATNYAQGLTF-AV5-AJ26	CASSDRGPSSQNTLYF-BV13-BJ2	noncanonical
	clonotype1521	M3	S2	1	TRAV5-1*01	TRAJ31*02	TRBV13-3*01	TRBJ1-5*01	CSASRNNNNRIFF-AV5-AJ31	CASSDSNQAPLF-BV13-BJ1	noncanonical
	clonotype1658	M6	MAIT17	1	TRAV5-1*01	TRAJ40*01	TRBV13-3*01	TRBJ2-2*01	CSASNTGNYKYVF-AV5-AJ40	CASSGQGANTGQLYF-BV13-BJ2	noncanonical
	clonotype1603	M3	S2	1	TRAV5-1*01	TRAJ42*01	TRBV19*01	TRBJ2-3*01	CSASIRSGGSNAKLTF-AV5-AJ42	CASSPLRQGSAETLYF-BV19-BJ2	noncanonical
	clonotype1759	M3	S2	1	TRAV5D-4*01	TRAJ17*01	TRBV13-2*01	TRBJ2-3*01	CAASVECREQANFWNWNQ-AV5-AJ17	CASGETGGAETLYF-BV13-BJ2	noncanonical
	clonotype1599	M3	S2	1	TRAV5D-4*01	TRAJ26*01	TRBV13-2*01	TRBJ1-2*01	CAAVYAQGLTF-AV5-AJ26	CASGVTGEGSDYTF-BV13-BJ1	noncanonical
	clonotype1504	M1	S1	1	TRAV5D-4*01	TRAJ6*01	TRBV13-3*01	TRBJ1-6*01	CTSVLQVTSGGNYKPTF-AV5-AJ6	CASRADREDSPLYF-BV13-BJ1	noncanonical
	clonotype1630	M3	S2	1	TRAV6-1*01	TRAJ5*01	TRBV13-3*01	TRBJ2-3*01	CVLGVGDT-AV6-AJ5	CASSDGTGEAETLYF-BV13-BJ2	noncanonical
	clonotype1634	M3	S2	1	TRAV6-2*01	TRAJ22*01	TRBV13-1*02	TRBJ2-7*01	CVLGDGSWQLIF-AV6-AJ22	CASSDARTESF-BV13-BJ2	noncanonical
	clonotype1623	M7	MAIT17	1	TRAV6-3*01	TRAJ13*01	TRBV19*01	TRBJ2-7*01	CAPRTYQRF-AV6-AJ13	CASSIMDIYEQYF-BV19-BJ2	noncanonical
	clonotype1656	M1	S1	1	TRAV6-3*02	TRAJ13*01	TRBV13-2*01	TRBJ2-1*01	CATPNSGTYQRF-AV6-AJ13	CASGDEQGAPYAEQFF-BV13-BJ2	noncanonical
	clonotype1722	M1	S1	1	TRAV6-4*01	TRAJ34*01	TRBV13-3*01	TRBJ2-5*01	CTSVLSSNTDKVVF-AV6-AJ34	CASSVGQDTQYF-BV13-BJ2	noncanonical
	clonotype1748	M1	S1	1	TRAV6-4*01	TRAJ9*01	TRBV19*01	TRBJ1-6*01	CALNMGYKLTF-AV6-AJ9	CASSIESENSPLYF-BV19-BJ1	noncanonical
	clonotype1672	M3	S2	1	TRAV6-5*01	TRAJ50*01	TRBV13-3*01	TRBJ1-2*01	CALSDRGASSSFSKLVF-AV6-AJ50	CATRRTANSDYTF-BV13-BJ1	noncanonical
	clonotype1635	M7	MAIT17	1	TRAV6-5*01	TRAJ6*01	TRBV13-3*01	TRBJ2-1*01	CAPTSGGNYKPTF-AV6-AJ6	CASSSGTGGAEQFF-BV13-BJ2	noncanonical
	clonotype1585	M3	S2	1	TRAV6-5*01	TRAJ28*01	TRBV19*01	TRBJ2-1*01	CALSDRPGTGSNRLTF-AV6-AJ28	CASSRLGDYAEQFF-BV19-BJ2	noncanonical
	clonotype1639	M1	S1	1	TRAV6-5*01	TRAJ37*01	TRBV19*01	TRBJ2-3*01	CALSGPGNTRKLIF-AV6-AJ37	CASSIGLGSAETLYF-BV19-BJ2	noncanonical
	clonotype1493	M1	S1	1	TRAV6-6*01	TRAJ15*01	TRBV13-2*01	TRBJ2-1*01	CALGPQGGRALIF-AV6-AJ15	CASGDRGERYAEQFF-BV13-BJ2	noncanonical
	clonotype1611	M7	MAIT17	1	TRAV6-6*01	TRAJ6*01	TRBV13-2*01	TRBJ2-3*01	CALPSQEETTNLRL-AV6-AJ6	CASGDGTSAETLYF-BV13-BJ2	noncanonical
	clonotype1646	M1	S1	1	TRAV6D-5*01	TRAJ17*01	TRBV13-1*02	TRBJ2-7*01	CALGDQSAGNKLTF-AV6-AJ17	CASNTGGEQYF-BV13-BJ2	noncanonical
	clonotype1650	M1	S1	1	TRAV6D-6*01	TRAJ16*01	TRBV13-2*01	TRBJ2-7*01	CALSPTSSGQKLVF-AV6-AJ16	CASGQDYEQYF-BV13-BJ2	noncanonical
	clonotype1695	M3	S2	1	TRAV6D-6*01	TRAJ40*01	TRBV13-2*01	TRBJ2-5*01	CALSFNTGNYKYVF-AV6-AJ40	CASGDGGGFQDTQYF-BV13-BJ2	noncanonical
	clonotype1500	M1	S1	1	TRAV6D-6*01	TRAJ15*01	TRBV13-3*01	TRBJ2-4*01	CALSDQGGRALIF-AV6-AJ15	CASSPPGQVNTLYF-BV13-BJ2	noncanonical
	clonotype1703	M3	S2	1	TRAV6D-6*01	TRAJ27*01	TRBV13-3*01	TRBJ2-4*01	CALSENTNTGKLTF-AV6-AJ27	CASSRDWGTSQNTLYF-BV13-BJ2	noncanonical
	clonotype1595	M7	MAIT17	1	TRAV6D-7*01	TRAJ37*01	TRBV13-3*01	TRBJ2-1*01	CALSEQAILENSSL-AV6-AJ37	CASSGTYYAEQFF-BV13-BJ2	noncanonical
	clonotype1645	M1	S1	1	TRAV7-1*01	TRAJ5*01	TRBV13-2*01	TRBJ2-3*01	CAVSMRGT-AV7-AJ5	CASGTGTGSAETLYF-BV13-BJ2	noncanonical
	clonotype1617	M1	S1	1	TRAV7-1*01	TRAJ13*01	TRBV13-3*01	TRBJ1-2*01	CAVCANSGTYQRF-AV7-AJ13	CASSEGQANSDYTF-BV13-BJ1	noncanonical
	clonotype1660	M1	S1	1	TRAV7-1*01	TRAJ21*01	TRBV19*01	TRBJ1-4*02	CAVMPNYNVLYF-AV7-AJ21	CASSMSRANERLFF-BV19-BJ1	noncanonical
	clonotype1710	M1	S1	1	TRAV7-3*01	TRAJ37*01	TRBV13-2*01	TRBJ2-1*01	CAGGTGNTRKLIF-AV7-AJ37	CASGAGTPYAEQFF-BV13-BJ2	noncanonical
	clonotype1747	M1	S1	1	TRAV7-3*01	TRAJ7*01	TRBV13-3*01	TRBJ1-4*02	CAVSNELQQQQTYF-AV7-AJ7	CATGTGGGERLFF-BV13-BJ1	noncanonical
	clonotype1647	M1	S1	1	TRAV7-4*01	TRAJ11*01	TRBV19*01	TRBJ1-3*01	CAASVGIQQTHFWK-AV7-AJ11	CASSTGTGDGNTLYF-BV19-BJ1	noncanonical
	clonotype1680	M1	S1	1	TRAV7-4*01	TRAJ28*01	TRBV19*01	TRBJ2-3*01	CAASDPGTGSNRLTF-AV7-AJ28	CASSIAWGGSAETLYF-BV19-BJ2	noncanonical
	clonotype1655	M3	S2	1	TRAV7-5*01	TRAJ9*01	TRBV19*01	TRBJ1-3*01	CAMSRNMGYKLTF-AV7-AJ9	CASSIADNSGNTLYF-BV19-BJ1	noncanonical
	clonotype1638	M1	S1	1	TRAV7D-2*01	TRAJ18*01	TRBV13-3*01	TRBJ2-3*01	CAASQGGSALGRLHF-AV7-AJ18	CASSPSAETLYF-BV13-BJ2	noncanonical
	clonotype1675	M1	S1	1	TRAV7D-4*02	TRAJ13*01	TRBV13-3*01	TRBJ2-2*01	CAAYSNSGTYQRF-AV7-AJ13	CASSTGTANTGQLYF-BV13-BJ2	noncanonical
	clonotype1620	M1	S1	1	TRAV7D-4*02	TRAJ4*02	TRBV13-3*01	TRBJ1-3*01	CAAMLSGSFNKLTF-AV7-AJ4	CASSAGTDSGNTLYF-BV13-BJ1	noncanonical
	clonotype1678	M3	S2	1	TRAV7D-5*01	TRAJ11*01	TRBV13-2*01	TRBJ1-1*01	CAVSINPGYNKLTF-AV7-AJ11	CASGDTEVFF-BV13-BJ1	noncanonical
	clonotype1584	M3	S2	1	TRAV7D-5*01	TRAJ5*01	TRBV13-2*01	TRBJ2-3*01	CALTQVVGQLTF-AV7-AJ5	CASGDAGGPGGAETLYF-BV13-BJ2	noncanonical
	clonotype1743	M1	S1	1	TRAV7D-5*01	TRAJ16*01	TRBV13-3*01	TRBJ2-7*01	CAVSISSGQKLVF-AV7-AJ16	CASSEHGTGGVEQYF-BV13-BJ2	noncanonical
	clonotype1681	M8	MAIT17	1	TRAV7D-5*01	TRAJ17*01	TRBV13-3*01	TRBJ2-5*01	CAVKQCREQANFWNWNQ-AV7-AJ17	CASSQGEDTQYF-BV13-BJ2	noncanonical
	clonotype1558	M1	S1	1	TRAV8-1*01	TRAJ32*02	TRBV13-2*01	TRBJ1-1*01	CATDFSNYGGSGNKLIF-AV8-AJ32	CASGARGEVFF-BV13-BJ1	noncanonical
	clonotype1757	M7	MAIT17	1	TRAV8-1*01	TRAJ7*01	TRBV13-2*01	TRBJ2-3*01	CATPLQQQQTYF-AV8-AJ7	CASGPGQSAETLYF-BV13-BJ2	noncanonical
	clonotype1733	M1	S1	1	TRAV8-1*01	TRAJ22*01	TRBV13-3*01	TRBJ2-7*01	CTSVLPSSGSWQLIF-AV8-AJ22	CASSGSRDRGREQYF-BV13-BJ2	noncanonical
	clonotype1612	M6	MAIT17	1	TRAV8-1*01	TRAJ27*01	TRBV13-3*01	TRBJ1-2*01	CEDTAVYHNTNTGKLTF-AV8-AJ27	CASSDEGAGSDYTF-BV13-BJ1	noncanonical
	clonotype1720	M1	S1	1	TRAV8-2*01	TRAJ17*01	TRBV13-3*01	TRBJ1-1*01	CATENSAGNKLTF-AV8-AJ17	CASSDRREVFF-BV13-BJ1	noncanonical
	clonotype1721	M1	S1	1	TRAV8-2*01	TRAJ58*01	TRBV13-3*01	TRBJ2-4*01	CANGAKGTGSKLSF-AV8-AJ58	CASSDPGGAQVQNTLYF-BV13-BJ2	noncanonical
	clonotype1505	M2	S2	1	TRAV9-1*01	TRAJ24*01	TRBV13-1*02	TRBJ2-2*01	CAVSDNCQFGETAVWNRNP-AV9-AJ24	CATRDNTNTGQLYF-BV13-BJ2	noncanonical
	clonotype1692	M8	MAIT17	1	TRAV9-2*01	TRAJ5*01	TRBV19*01	TRBJ2-5*01	CAASHT-AV9-AJ5	CASSPPGDFQDTQYF-BV19-BJ2	noncanonical
	clonotype1425	M3	S2	1	TRAV9-3*01	TRAJ34*01	TRBV13-2*01	TRBJ1-3*01	CAVSPSNTDKVVF-AV9-AJ34	CASGGGGAGNTLYF-BV13-BJ1	noncanonical
	clonotype1642	M8	MAIT17	1	TRAV9D-2*02	TRAJ31*02	TRBV13-3*01	TRBJ1-3*01	CAVSRNNNNRIFF-AV9-AJ31	CASSPDRGNSGNTLYF-BV13-BJ1	noncanonical
	clonotype1709	M3	S2	1	TRAV9D-4*01	TRAJ11*01	TRBV13-3*01	TRBJ1-2*01	CALSELGIQQTHFWK-AV9-AJ11	CASSEKDRGHSDYTF-BV13-BJ1	noncanonical
	clonotype1725	M4	S2	1	TRAV1*01	TRAJ7*01	TRBV13-1*02	TRBJ2-5*01	CAVRALYSNNRLTL-AV1-AJ7	CASSGTGGQDTQYF-BV13-BJ2	noncanonical
	clonotype1706	M8	MAIT17	1	TRAV1*01	TRAJ9*01	TRBV13-1*02	TRBJ2-1*01	CAVRDGGYKLTF-AV1-AJ9	CASSDAGDWGPEQFF-BV13-BJ2	noncanonical
	clonotype1659	M7	MAIT17	1	TRAV1*01	TRAJ21*01	TRBV13-1*02,TRBV13-3*01	TRBJ1-6*01	CAPFNYNVLYF-AV1-AJ21	CASSDSYNSPLYF-BV13-BJ1	noncanonical
	clonotype1684	M3	S2	1	TRAV1*01	TRAJ30*01	TRBV13-2*01	TRBJ2-7*01	CAVRDGAYKVIF-AV1-AJ30	CASGDAADWGEEQYF-BV13-BJ2	noncanonical
	clonotype1719	M3	S2	1	TRAV1*01	TRAJ30*01	TRBV13-2*01	TRBJ1-2*01	CAVSTNAYKVIF-AV1-AJ30	CASGDGRDANSDYTF-BV13-BJ1	noncanonical
	clonotype1463	M8	MAIT17	1	TRAV1*01	TRAJ31*01	TRBV13-2*01	TRBJ1-3*01	CAVRFF-AV1-AJ31	CASGGRDRVSGNTLYF-BV13-BJ1	noncanonical
	clonotype1598	M3	S2	1	TRAV1*01	TRAJ31*01	TRBV13-2*01	TRBJ2-7*01	CAVNNRIFF-AV1-AJ31	CASGEGLGHEQYF-BV13-BJ2	noncanonical
	clonotype1624	M5	MAIT1	1	TRAV1*01	TRAJ34*01	TRBV13-2*01	TRBJ2-3*01	CAVRGPWTDKVVF-AV1-AJ34	CASGDSGGSETLYF-BV13-BJ2	noncanonical
	clonotype1625	M5	MAIT1	1	TRAV1*01	TRAJ34*01	TRBV13-2*01	TRBJ2-1*01	CAVRGPWTDKVVF-AV1-AJ34	CASGDARDWGGAEQFF-BV13-BJ2	noncanonical
	clonotype1704	M3	S2	1	TRAV1*01	TRAJ35*02	TRBV13-2*01	TRBJ2-4*01	CAVRDEAGFASALTF-AV1-AJ35	CASGETGGSQNTLYF-BV13-BJ2	noncanonical
	clonotype1580	M3	S2	1	TRAV1*01	TRAJ37*01	TRBV13-2*01	TRBJ2-3*01	CAVRDREAILENSSL-AV1-AJ37	CASGDGGGGETLYF-BV13-BJ2	noncanonical
	clonotype1723	M1	S1	1	TRAV1*01	TRAJ37*01	TRBV13-2*01	TRBJ2-4*01	CAVPLTGNTRKLIF-AV1-AJ37	CASGGDWGGNTLYF-BV13-BJ2	noncanonical
	clonotype1688	M1	S1	1	TRAV1*01	TRAJ9*01	TRBV13-2*01	TRBJ2-3*01	CAVRDEGYKLTF-AV1-AJ9	CASGDATDSETLYF-BV13-BJ2	noncanonical
	clonotype1281	M1	S1	1	TRAV1*01	TRAJ30*01	TRBV13-3*01	TRBJ2-5*01	CAVIDTNAYKVIF-AV1-AJ30	CASSDRGDQDTQYF-BV13-BJ2	noncanonical
	clonotype1756	M1	S1	1	TRAV1*01	TRAJ30*01	TRBV13-3*01	TRBJ2-5*01	CAVRDRAYKVIF-AV1-AJ30	CASSEGEVQDTQYF-BV13-BJ2	noncanonical
	clonotype1618	M1	S1	1	TRAV1*01	TRAJ18*01	TRBV19*01	TRBJ1-4*02	CAVRDQRGSALGRLHF-AV1-AJ18	CASSRQISNERLFF-BV19-BJ1	noncanonical
	clonotype1705	M3	S2	1	TRAV1*01	TRAJ9*01	TRBV19*01	TRBJ2-3*01	CAVRDGGYKLTF-AV1-AJ9	CASSPGLGHAETLYF-BV19-BJ2	noncanonical
	clonotype1305	M3	S2	1	TRAV16*01	TRAJ33*01	TRBV13-1*02	TRBJ2-1*01	CAMREDSNYQLIW-AV16-AJ33	CASSPGTAYAEQFF-BV13-BJ2	noncanonical
	clonotype1306	M3	S2	1	TRAV16*01	TRAJ33*01	TRBV13-1*02	TRBJ2-1*01	CAMREDSNYQLIW-AV16-AJ33	CASSEGQAYAEQFF-BV13-BJ2	noncanonical
	clonotype1544	M1	S1	1	TRAV16*01	TRAJ33*01	TRBV13-1*02	TRBJ2-1*01	CAMREWSNYQLIW-AV16-AJ33	CASSDGGRGTEQFF-BV13-BJ2	noncanonical
	clonotype14	M8	MAIT17	1	TRAV1*01	TRAJ33*01	TRBV13-1*02	TRBJ1-5*01	CAVRNSNYQLIW-AV1-AJ33	CASSDNNNQAPLF-BV13-BJ1	canonical
	clonotype27	M4	S2	1	TRAV1*01	TRAJ33*01	TRBV13-1*02	TRBJ2-7*01	CAVRDSNYQLIW-AV1-AJ33	CASSDAQYEQYF-BV13-BJ2	canonical
	clonotype82	M5	MAIT1	1	TRAV1*01	TRAJ33*01	TRBV13-1*02	TRBJ1-6*01	CAVRDSNYQLIW-AV1-AJ33	CATGSYNSPLYF-BV13-BJ1	canonical
	clonotype120	M3	S2	1	TRAV1*01	TRAJ33*01	TRBV13-1*02	TRBJ2-1*01	CAVRDSNYQLIW-AV1-AJ33	CASSAGDNYAEQFF-BV13-BJ2	canonical
	clonotype170	M5	MAIT1	1	TRAV1*01	TRAJ33*01	TRBV13-1*02	TRBJ2-4*01	CAVRDSNYQLIW-AV1-AJ33	CASSDTGGASQNTLYF-BV13-BJ2	canonical
	clonotype179	M8	MAIT17	1	TRAV1*01	TRAJ33*01	TRBV13-1*02	TRBJ2-3*01	CAVRDSNYQLIW-AV1-AJ33	CASSDAGGTGAETLYF-BV13-BJ2	canonical
	clonotype206	M1	S1	1	TRAV1*01	TRAJ33*01	TRBV13-1*02	TRBJ2-3*01	CAVRDSNYQLIW-AV1-AJ33	CASSDATGGAETLYF-BV13-BJ2	canonical
	clonotype226	M4	S2	1	TRAV1*01	TRAJ33*01	TRBV13-1*02	TRBJ2-1*01	CAVRDSNYQLIW-AV1-AJ33	CASSGTGGGAEQFF-BV13-BJ2	canonical
	clonotype240	M3	S2	1	TRAV1*01	TRAJ33*01	TRBV13-1*02	TRBJ2-4*01	CAVRDSNYQLIW-AV1-AJ33	CASSPDWGSQNTLYF-BV13-BJ2	canonical
	clonotype259	M1	S1	1	TRAV1*01	TRAJ33*01	TRBV13-1*02	TRBJ2-1*01	CAVRDSNYQLIW-AV1-AJ33	CASSDARVYAEQFF-BV13-BJ2	canonical
	clonotype270	M3	S2	1	TRAV1*01	TRAJ33*01	TRBV13-1*02	TRBJ2-1*01	CAVRDSNYQLIW-AV1-AJ33	CASSDRGGEYAEQFF-BV13-BJ2	canonical
	clonotype294	M1	S1	1	TRAV1*01	TRAJ33*01	TRBV13-1*02	TRBJ2-2*01	CAVRDSNYQLIW-AV1-AJ33	CASSDHSNTGQLYF-BV13-BJ2	canonical
	clonotype299	M5	MAIT1	1	TRAV1*01	TRAJ33*01	TRBV13-1*02	TRBJ2-2*01	CAVRDSNYQLIW-AV1-AJ33	CATSERDTTGQLYF-BV13-BJ2	canonical
	clonotype307	M3	S2	1	TRAV1*01	TRAJ33*01	TRBV13-1*02	TRBJ2-7*01	CAVRDSNYQLIW-AV1-AJ33	CASSDRDFYEQYF-BV13-BJ2	canonical
	clonotype339	M6	MAIT17	1	TRAV1*01	TRAJ33*01	TRBV13-1*02	TRBJ1-3*01	CAVRDSNYQLIW-AV1-AJ33	CASRTGTDSGNTLYF-BV13-BJ1	canonical
	clonotype368	M4	S2	1	TRAV1*01	TRAJ33*01	TRBV13-1*02	TRBJ2-3*01	CAVRDSNYQLIW-AV1-AJ33	CASSDNREGAETLYF-BV13-BJ2	canonical
	clonotype396	M4	S2	1	TRAV1*01	TRAJ33*01	TRBV13-1*02	TRBJ2-1*01	CAVRDSNYQLIW-AV1-AJ33	CASSETGDYAEQFF-BV13-BJ2	canonical
	clonotype415	M5	MAIT1	1	TRAV1*01	TRAJ33*01	TRBV13-1*02	TRBJ2-7*01	CAVRDSNYQLIW-AV1-AJ33	CASSEGVSSYEQYF-BV13-BJ2	canonical
	clonotype424	M8	MAIT17	1	TRAV1*01	TRAJ33*01	TRBV13-1*02	TRBJ2-1*01	CAVRDSNYQLIW-AV1-AJ33	CASSDNDNYAEQFF-BV13-BJ2	canonical
	clonotype501	M3	S2	1	TRAV1*01	TRAJ33*01	TRBV13-1*02	TRBJ2-2*01	CAVRDSNYQLIW-AV1-AJ33	CASSVQESTGQLYF-BV13-BJ2	canonical
	clonotype508	M5	MAIT1	1	TRAV1*01	TRAJ33*01	TRBV13-1*02	TRBJ2-7*01	CAVRDSNYQLIW-AV1-AJ33	CASSARDWGGYEQYF-BV13-BJ2	canonical
	clonotype519	M1	S1	1	TRAV1*01	TRAJ33*01	TRBV13-1*02	TRBJ2-5*01	CAVRDSNYQLIW-AV1-AJ33	CASSLGDQDTQYF-BV13-BJ2	canonical
	clonotype547	M3	S2	1	TRAV1*01	TRAJ33*01	TRBV13-1*02	TRBJ2-7*01	CAVRDSNYQLIW-AV1-AJ33	CASSESGTGYEQYF-BV13-BJ2	canonical
	clonotype548	M1	S1	1	TRAV1*01	TRAJ33*01	TRBV13-1*02	TRBJ1-6*01	CAVRDSNYQLIW-AV1-AJ33	CARQGAYNSPLYF-BV13-BJ1	canonical
	clonotype562	M7	MAIT17	1	TRAV1*01	TRAJ33*01	TRBV13-1*02	TRBJ2-7*01	CAVRDSNYQLIW-AV1-AJ33	CASSEGQYEQYF-BV13-BJ2	canonical
	clonotype619	M3	S2	1	TRAV1*01	TRAJ33*01	TRBV13-1*02	TRBJ2-5*01	CAVRDSNYQLIW-AV1-AJ33	CASSGLGQDTQYF-BV13-BJ2	canonical
	clonotype635	M7	MAIT17	1	TRAV1*01	TRAJ33*01	TRBV13-1*02	TRBJ2-1*01	CAVRDSNYQLIW-AV1-AJ33	CASSEQGEYAEQFF-BV13-BJ2	canonical
	clonotype668	M1	S1	1	TRAV1*01	TRAJ33*01	TRBV13-1*02	TRBJ2-5*01	CAVRDSNYQLIW-AV1-AJ33	CASSVGGDQDTQYF-BV13-BJ2	canonical
	clonotype688	M8	MAIT17	1	TRAV1*01	TRAJ33*01	TRBV13-1*02	TRBJ2-4*01	CAVRDSNYQLIW-AV1-AJ33	CTSVPARGQKNTLYF-BV13-BJ2	canonical
	clonotype716	M3	S2	1	TRAV1*01	TRAJ33*01	TRBV13-1*02	TRBJ2-7*01	CAVRDSNYQLIW-AV1-AJ33	CASSDWGGSSYEQYF-BV13-BJ2	canonical
	clonotype754	M6	MAIT17	1	TRAV1*01	TRAJ33*01	TRBV13-1*02	TRBJ2-1*01	CAVRDSNYQLIW-AV1-AJ33	CASSETGEGAEQFF-BV13-BJ2	canonical
	clonotype761	M1	S1	1	TRAV1*01	TRAJ33*01	TRBV13-1*02	TRBJ2-2*01	CAVRDSNYQLIW-AV1-AJ33	CASSEDWGATGQLYF-BV13-BJ2	canonical
	clonotype767	M4	S2	1	TRAV1*01	TRAJ33*01	TRBV13-1*02	TRBJ2-5*01	CAVRDSNYQLIW-AV1-AJ33	CASSGTDQDTQYF-BV13-BJ2	canonical
	clonotype769	M3	S2	1	TRAV1*01	TRAJ33*01	TRBV13-1*02	TRBJ2-4*01	CAVRDSNYQLIW-AV1-AJ33	CASSDRLGVNTLYF-BV13-BJ2	canonical
	clonotype779	M8	MAIT17	1	TRAV1*01	TRAJ33*01	TRBV13-1*02	TRBJ2-1*01	CAVRDSNYQLIW-AV1-AJ33	CASSPRDDYAEQFF-BV13-BJ2	canonical
	clonotype864	M7	MAIT17	1	TRAV1*01	TRAJ33*01	TRBV13-1*02	TRBJ2-1*01	CAVRDSNYQLIW-AV1-AJ33	CASSDRDSYAEQFF-BV13-BJ2	canonical
	clonotype883	M6	MAIT17	1	TRAV1*01	TRAJ33*01	TRBV13-1*02	TRBJ2-5*01	CAVRDSNYQLIW-AV1-AJ33	CASSDADWGGKDTQYF-BV13-BJ2	canonical
	clonotype928	M4	S2	1	TRAV1*01	TRAJ33*01	TRBV13-1*02	TRBJ1-1*01	CAVRDSNYQLIW-AV1-AJ33	CASRTANTEVFF-BV13-BJ1	canonical
	clonotype973	M1	S1	1	TRAV1*01	TRAJ33*01	TRBV13-1*02	TRBJ2-3*01	CAVRDSNYQLIW-AV1-AJ33	CASSETGTGDGAETLYF-BV13-BJ2	canonical
	clonotype1003	M1	S1	1	TRAV1*01	TRAJ33*01	TRBV13-1*02	TRBJ2-7*01	CAVRDSNYQLIW-AV1-AJ33	CASSDVETGVEQYF-BV13-BJ2	canonical
	clonotype1016	M8	MAIT17	1	TRAV1*01	TRAJ33*01	TRBV13-1*02	TRBJ2-1*01	CAVRDSNYQLIW-AV1-AJ33	CASSEWTEYAEQFF-BV13-BJ2	canonical
	clonotype1037	M1	S1	1	TRAV1*01	TRAJ33*01	TRBV13-1*02	TRBJ2-1*01	CAVRDSNYQLIW-AV1-AJ33	CASSGDNYAEQFF-BV13-BJ2	canonical
	clonotype1089	M5	MAIT1	1	TRAV1*01	TRAJ33*01	TRBV13-1*02	TRBJ2-1*01	CAVRDSNYQLIW-AV1-AJ33	CASSEKLGRGAEQFF-BV13-BJ2	canonical
	clonotype1138	M1	S1	1	TRAV1*01	TRAJ33*01	TRBV13-1*02	TRBJ1-4*02	CAVRDSNYQLIW-AV1-AJ33	CASSEGVSNERLFF-BV13-BJ1	canonical
	clonotype1140	M5	MAIT1	1	TRAV1*01	TRAJ33*01	TRBV13-1*02	TRBJ2-7*01	CAVRDSNYQLIW-AV1-AJ33	CASSGAGAWDEQYF-BV13-BJ2	canonical
	clonotype1149	M5	MAIT1	1	TRAV1*01	TRAJ33*01	TRBV13-1*02	TRBJ2-7*01	CAVRDSNYQLIW-AV1-AJ33	CASSEKDWGGYEQYF-BV13-BJ2	canonical
	clonotype1169	M1	S1	1	TRAV1*01	TRAJ33*01	TRBV13-1*02	TRBJ2-7*01	CAVRDSNYQLIW-AV1-AJ33	CASSDAGQDWGEEQYF-BV13-BJ2	canonical
	clonotype1177	M5	MAIT1	1	TRAV1*01	TRAJ33*01	TRBV13-1*02	TRBJ2-1*01	CAVRDSNYQLIW-AV1-AJ33	CASSDGDSYAEQFF-BV13-BJ2	canonical
	clonotype1192	M3	S2	1	TRAV1*01	TRAJ33*01	TRBV13-1*02	TRBJ1-5*01	CAVRDSNYQLIW-AV1-AJ33	CASSDNDNNQAPLF-BV13-BJ1	canonical
	clonotype1236	M2	S2	1	TRAV1*01	TRAJ33*01	TRBV13-1*02	TRBJ1-6*01	CAVRDSNYQLIW-AV1-AJ33	CASSDYNSPLYF-BV13-BJ1	canonical
	clonotype1324	M1	S1	1	TRAV1*01	TRAJ33*01	TRBV13-1*02	TRBJ2-5*01	CAVMDSNYQLIW-AV1-AJ33	CASSGTGGARGQDTQYF-BV13-BJ2	canonical
	clonotype1338	M3	S2	1	TRAV1*01	TRAJ33*01	TRBV13-1*02	TRBJ2-3*01	CAVMDSNYQLIW-AV1-AJ33	CASSDGTGSAETLYF-BV13-BJ2	canonical
	clonotype1346	M6	MAIT17	1	TRAV1*01	TRAJ33*01	TRBV13-1*02	TRBJ1-6*01	CAVMDSNYQLIW-AV1-AJ33	CASSVDRENSPLYF-BV13-BJ1	canonical
	clonotype1445	M1	S1	1	TRAV1*01	TRAJ33*01	TRBV13-1*02	TRBJ1-3*01	CAVRDGNYQLIW-AV1-AJ33	CASSDGTGGGNTLYF-BV13-BJ1	canonical
	clonotype1472	M8	MAIT17	1	TRAV1*01	TRAJ33*01	TRBV13-1*02	TRBJ2-2*01	CAVVDSNYQLIW-AV1-AJ33	CASSATGENTGQLYF-BV13-BJ2	canonical
	clonotype1473	M7	MAIT17	1	TRAV1*01	TRAJ33*01	TRBV13-1*02	TRBJ2-4*01	CAVVDSNYQLIW-AV1-AJ33	CASSDEESQNTLYF-BV13-BJ2	canonical
	clonotype1508	M3	S2	1	TRAV1*01	TRAJ33*01	TRBV13-1*02	TRBJ2-3*01	CAFMDSNYQLIW-AV1-AJ33	CASSTGGGAETLYF-BV13-BJ2	canonical
	clonotype1716	M1	S1	1	TRAV1*01	TRAJ33*01	TRBV13-1*02	TRBJ2-5*01	CAVRDNNYQLIW-AV1-AJ33	CASRNQDTQYF-BV13-BJ2	canonical
	clonotype989	M8	MAIT17	1	TRAV1*01	TRAJ33*01	TRBV13-1*02,TRBV13-3*01	TRBJ2-4*01	CAVRDSNYQLIW-AV1-AJ33	CASSDAGGASQNTLYF-BV13-BJ2	canonical
	clonotype1713	M3	S2	1	TRAV1*01	TRAJ33*01	TRBV13-1*02,TRBV13-3*01	TRBJ2-4*01	CAVRDQDYQLIW-AV1-AJ33	CASSDAGGASQNTLYF-BV13-BJ2	canonical
	clonotype1	M5	MAIT1	1	TRAV1*01	TRAJ33*01	TRBV13-2*01	TRBJ2-3*01	CAVRNSNYQLIW-AV1-AJ33	CASGDGRGGAETLYF-BV13-BJ2	canonical
	clonotype6	M2	S2	1	TRAV1*01	TRAJ33*01	TRBV13-2*01	TRBJ2-3*01	CAVRNSNYQLIW-AV1-AJ33	CASGDAGQGAETLYF-BV13-BJ2	canonical
	clonotype9	M6	MAIT17	1	TRAV1*01	TRAJ33*01	TRBV13-2*01	TRBJ2-5*01	CAVRNSNYQLIW-AV1-AJ33	CASGDGTGGADTQYF-BV13-BJ2	canonical
	clonotype16	M3	S2	1	TRAV1*01	TRAJ33*01	TRBV13-2*01	TRBJ2-2*01	CAVRNSNYQLIW-AV1-AJ33	CASGDARAGGYPGQLYF-BV13-BJ2	canonical
	clonotype18	M1	S1	1	TRAV1*01	TRAJ33*01	TRBV13-2*01	TRBJ2-1*01	CAVRNSNYQLIW-AV1-AJ33	CASGDATVYAEQFF-BV13-BJ2	canonical
	clonotype24	M6	MAIT17	1	TRAV1*01	TRAJ33*01	TRBV13-2*01	TRBJ2-4*01	CAVRDSNYQLIW-AV1-AJ33	CASGAGTGGADTLYF-BV13-BJ2	canonical
	clonotype26	M8	MAIT17	1	TRAV1*01	TRAJ33*01	TRBV13-2*01	TRBJ1-3*01	CAVRDSNYQLIW-AV1-AJ33	CASGDTGDSGNTLYF-BV13-BJ1	canonical
	clonotype42	M8	MAIT17	1	TRAV1*01	TRAJ33*01	TRBV13-2*01	TRBJ2-1*01	CAVRDSNYQLIW-AV1-AJ33	CASGEEADNYAEQFF-BV13-BJ2	canonical
	clonotype43	M1	S1	1	TRAV1*01	TRAJ33*01	TRBV13-2*01	TRBJ2-3*01	CAVRDSNYQLIW-AV1-AJ33	CASGGPGLASAETLYF-BV13-BJ2	canonical
	clonotype44	M8	MAIT17	1	TRAV1*01	TRAJ33*01	TRBV13-2*01	TRBJ2-3*01	CAVRDSNYQLIW-AV1-AJ33	CASGDEGEGAETLYF-BV13-BJ2	canonical
	clonotype46	M6	MAIT17	1	TRAV1*01	TRAJ33*01	TRBV13-2*01	TRBJ2-4*01	CAVRDSNYQLIW-AV1-AJ33	CASGGDWGDGQNTLYF-BV13-BJ2	canonical
	clonotype61	M7	MAIT17	1	TRAV1*01	TRAJ33*01	TRBV13-2*01	TRBJ2-7*01	CAVRDSNYQLIW-AV1-AJ33	CASGDRDWGGYEQYF-BV13-BJ2	canonical
	clonotype63	M2	S2	1	TRAV1*01	TRAJ33*01	TRBV13-2*01	TRBJ2-3*01	CAVRDSNYQLIW-AV1-AJ33	CASGAGTESAETLYF-BV13-BJ2	canonical
	clonotype79	M3	S2	1	TRAV1*01	TRAJ33*01	TRBV13-2*01	TRBJ2-1*01	CAVRDSNYQLIW-AV1-AJ33	CASGVWGGADAEQFF-BV13-BJ2	canonical
	clonotype80	M8	MAIT17	1	TRAV1*01	TRAJ33*01	TRBV13-2*01	TRBJ2-3*01	CAVRDSNYQLIW-AV1-AJ33	CASGVGGGAETLYF-BV13-BJ2	canonical
	clonotype88	M1	S1	1	TRAV1*01	TRAJ33*01	TRBV13-2*01	TRBJ2-5*01	CAVRDSNYQLIW-AV1-AJ33	CASGDGPDTQYF-BV13-BJ2	canonical
	clonotype90	M6	MAIT17	1	TRAV1*01	TRAJ33*01	TRBV13-2*01	TRBJ2-3*01	CAVRDSNYQLIW-AV1-AJ33	CASGDDGSAETLYF-BV13-BJ2	canonical
	clonotype91	M8	MAIT17	1	TRAV1*01	TRAJ33*01	TRBV13-2*01	TRBJ2-3*01	CAVRDSNYQLIW-AV1-AJ33	CASGGLGSAETLYF-BV13-BJ2	canonical
	clonotype101	M5	MAIT1	1	TRAV1*01	TRAJ33*01	TRBV13-2*01	TRBJ2-3*01	CAVRDSNYQLIW-AV1-AJ33	CASGDGQGAETLYF-BV13-BJ2	canonical
	clonotype103	M8	MAIT17	1	TRAV1*01	TRAJ33*01	TRBV13-2*01	TRBJ2-5*01	CAVRDSNYQLIW-AV1-AJ33	CASGDGDWGIDTQYF-BV13-BJ2	canonical
	clonotype105	M3	S2	1	TRAV1*01	TRAJ33*01	TRBV13-2*01	TRBJ1-2*01	CAVRDSNYQLIW-AV1-AJ33	CASGKAGTANSDYTF-BV13-BJ1	canonical
	clonotype107	M3	S2	1	TRAV1*01	TRAJ33*01	TRBV13-2*01	TRBJ1-5*01	CAVRDSNYQLIW-AV1-AJ33	CASGETENNQAPLF-BV13-BJ1	canonical
	clonotype110	M1	S1	1	TRAV1*01	TRAJ33*01	TRBV13-2*01	TRBJ2-2*01	CAVRDSNYQLIW-AV1-AJ33	CASGDGDRTAGQLYF-BV13-BJ2	canonical
	clonotype111	M7	MAIT17	1	TRAV1*01	TRAJ33*01	TRBV13-2*01	TRBJ2-3*01	CAVRDSNYQLIW-AV1-AJ33	CASGDLTGGAETLYF-BV13-BJ2	canonical
	clonotype124	M1	S1	1	TRAV1*01	TRAJ33*01	TRBV13-2*01	TRBJ1-2*01	CAVRDSNYQLIW-AV1-AJ33	CASGAGTGGSSDYTF-BV13-BJ1	canonical
	clonotype125	M8	MAIT17	1	TRAV1*01	TRAJ33*01	TRBV13-2*01	TRBJ2-1*01	CAVRDSNYQLIW-AV1-AJ33	CASGGRVEYAEQFF-BV13-BJ2	canonical
	clonotype126	M5	MAIT1	1	TRAV1*01	TRAJ33*01	TRBV13-2*01	TRBJ2-3*01	CAVRDSNYQLIW-AV1-AJ33	CASGAGGAGAETLYF-BV13-BJ2	canonical
	clonotype130	M1	S1	1	TRAV1*01	TRAJ33*01	TRBV13-2*01	TRBJ2-3*01	CAVRDSNYQLIW-AV1-AJ33	CASGGPGQGAAETLYF-BV13-BJ2	canonical
	clonotype133	M1	S1	1	TRAV1*01	TRAJ33*01	TRBV13-2*01	TRBJ1-1*01	CAVRDSNYQLIW-AV1-AJ33	CASGDHRGQTEVFF-BV13-BJ1	canonical
	clonotype137	M8	MAIT17	1	TRAV1*01	TRAJ33*01	TRBV13-2*01	TRBJ2-7*01	CAVRDSNYQLIW-AV1-AJ33	CASGDVLGGGEYEQYF-BV13-BJ2	canonical
	clonotype144	M7	MAIT17	1	TRAV1*01	TRAJ33*01	TRBV13-2*01	TRBJ2-3*01	CAVRDSNYQLIW-AV1-AJ33	CASGDLVGGAETLYF-BV13-BJ2	canonical
	clonotype155	M8	MAIT17	1	TRAV1*01	TRAJ33*01	TRBV13-2*01	TRBJ2-3*01	CAVRDSNYQLIW-AV1-AJ33	CASGGGEGAETLYF-BV13-BJ2	canonical
	clonotype156	M1	S1	1	TRAV1*01	TRAJ33*01	TRBV13-2*01	TRBJ1-1*01	CAVRDSNYQLIW-AV1-AJ33	CASGLGQLYTEVFF-BV13-BJ1	canonical
	clonotype157	M1	S1	1	TRAV1*01	TRAJ33*01	TRBV13-2*01	TRBJ2-3*01	CAVRDSNYQLIW-AV1-AJ33	CASGPQGSAETLYF-BV13-BJ2	canonical
	clonotype166	M1	S1	1	TRAV1*01	TRAJ33*01	TRBV13-2*01	TRBJ1-4*02	CAVRDSNYQLIW-AV1-AJ33	CASGGGEGNERLFF-BV13-BJ1	canonical
	clonotype167	M4	S2	1	TRAV1*01	TRAJ33*01	TRBV13-2*01	TRBJ1-2*01	CAVRDSNYQLIW-AV1-AJ33	CASASGGANSDYTF-BV13-BJ1	canonical
	clonotype168	M7	MAIT17	1	TRAV1*01	TRAJ33*01	TRBV13-2*01	TRBJ1-4*02	CAVRDSNYQLIW-AV1-AJ33	CASGEGGTGAERLFF-BV13-BJ1	canonical
	clonotype172	M1	S1	1	TRAV1*01	TRAJ33*01	TRBV13-2*01	TRBJ1-4*02	CAVRDSNYQLIW-AV1-AJ33	CASGGTGSNERLFF-BV13-BJ1	canonical
	clonotype173	M7	MAIT17	1	TRAV1*01	TRAJ33*01	TRBV13-2*01	TRBJ1-4*02	CAVRDSNYQLIW-AV1-AJ33	CASGSGTGGTERLFF-BV13-BJ1	canonical
	clonotype180	M1	S1	1	TRAV1*01	TRAJ33*01	TRBV13-2*01	TRBJ2-3*01	CAVRDSNYQLIW-AV1-AJ33	CASGDESGTGGAETLYF-BV13-BJ2	canonical
	clonotype183	M5	MAIT1	1	TRAV1*01	TRAJ33*01	TRBV13-2*01	TRBJ2-3*01	CAVRDSNYQLIW-AV1-AJ33	CASGGTGGAETLYF-BV13-BJ2	canonical
	clonotype189	M5	MAIT1	1	TRAV1*01	TRAJ33*01	TRBV13-2*01	TRBJ2-3*01	CAVRDSNYQLIW-AV1-AJ33	CASGGLGGAETLYF-BV13-BJ2	canonical
	clonotype192	M3	S2	1	TRAV1*01	TRAJ33*01	TRBV13-2*01	TRBJ2-3*01	CAVRDSNYQLIW-AV1-AJ33	CASGDAGFSAETLYF-BV13-BJ2	canonical
	clonotype193	M8	MAIT17	1	TRAV1*01	TRAJ33*01	TRBV13-2*01	TRBJ2-3*01	CAVRDSNYQLIW-AV1-AJ33	CASGDATSAETLYF-BV13-BJ2	canonical
	clonotype201	M8	MAIT17	1	TRAV1*01	TRAJ33*01	TRBV13-2*01	TRBJ2-1*01	CAVRDSNYQLIW-AV1-AJ33	CASGDGDSGAEQFF-BV13-BJ2	canonical
	clonotype202	M1	S1	1	TRAV1*01	TRAJ33*01	TRBV13-2*01	TRBJ2-3*01	CAVRDSNYQLIW-AV1-AJ33	CASGGLGGTSAETLYF-BV13-BJ2	canonical
	clonotype207	M8	MAIT17	1	TRAV1*01	TRAJ33*01	TRBV13-2*01	TRBJ2-3*01	CAVRDSNYQLIW-AV1-AJ33	CASGDAGEGGAETLYF-BV13-BJ2	canonical
	clonotype209	M4	S2	1	TRAV1*01	TRAJ33*01	TRBV13-2*01	TRBJ1-6*01	CAVRDSNYQLIW-AV1-AJ33	CASGEGYNSPLYF-BV13-BJ1	canonical
	clonotype212	M8	MAIT17	1	TRAV1*01	TRAJ33*01	TRBV13-2*01	TRBJ2-1*01	CAVRDSNYQLIW-AV1-AJ33	CASGGAETGGDAEQFF-BV13-BJ2	canonical
	clonotype218	M8	MAIT17	1	TRAV1*01	TRAJ33*01	TRBV13-2*01	TRBJ2-7*01	CAVRDSNYQLIW-AV1-AJ33	CASGDWQYEQYF-BV13-BJ2	canonical
	clonotype223	M2	S2	1	TRAV1*01	TRAJ33*01	TRBV13-2*01	TRBJ2-1*01	CAVRDSNYQLIW-AV1-AJ33	CASGESGGAAEQFF-BV13-BJ2	canonical
	clonotype228	M8	MAIT17	1	TRAV1*01	TRAJ33*01	TRBV13-2*01	TRBJ2-3*01	CAVRDSNYQLIW-AV1-AJ33	CASGAPGLGAETLYF-BV13-BJ2	canonical
	clonotype231	M3	S2	1	TRAV1*01	TRAJ33*01	TRBV13-2*01	TRBJ2-7*01	CAVRDSNYQLIW-AV1-AJ33	CASGPGLGAYEQYF-BV13-BJ2	canonical
	clonotype243	M2	S2	1	TRAV1*01	TRAJ33*01	TRBV13-2*01	TRBJ2-3*01	CAVRDSNYQLIW-AV1-AJ33	CASGEANSAETLYF-BV13-BJ2	canonical
	clonotype252	M1	S1	1	TRAV1*01	TRAJ33*01	TRBV13-2*01	TRBJ2-7*01	CAVRDSNYQLIW-AV1-AJ33	CASGDAYEQYF-BV13-BJ2	canonical
	clonotype264	M8	MAIT17	1	TRAV1*01	TRAJ33*01	TRBV13-2*01	TRBJ1-4*02	CAVRDSNYQLIW-AV1-AJ33	CASGDPGQGAERLFF-BV13-BJ1	canonical
	clonotype266	M8	MAIT17	1	TRAV1*01	TRAJ33*01	TRBV13-2*01	TRBJ1-3*01	CAVRDSNYQLIW-AV1-AJ33	CASGTGTDSGNTLYF-BV13-BJ1	canonical
	clonotype267	M7	MAIT17	1	TRAV1*01	TRAJ33*01	TRBV13-2*01	TRBJ2-3*01	CAVRDSNYQLIW-AV1-AJ33	CASGDLASAETLYF-BV13-BJ2	canonical
	clonotype273	M1	S1	1	TRAV1*01	TRAJ33*01	TRBV13-2*01	TRBJ2-3*01	CAVRDSNYQLIW-AV1-AJ33	CASGDPQLSAETLYF-BV13-BJ2	canonical
	clonotype276	M1	S1	1	TRAV1*01	TRAJ33*01	TRBV13-2*01	TRBJ1-2*01	CAVRDSNYQLIW-AV1-AJ33	CASGEGQGPDYTF-BV13-BJ1	canonical
	clonotype281	M1	S1	1	TRAV1*01	TRAJ33*01	TRBV13-2*01	TRBJ1-4*02	CAVRDSNYQLIW-AV1-AJ33	CASGEGISNERLFF-BV13-BJ1	canonical
	clonotype283	M8	MAIT17	1	TRAV1*01	TRAJ33*01	TRBV13-2*01	TRBJ2-3*01	CAVRDSNYQLIW-AV1-AJ33	CASGDMGLGAETLYF-BV13-BJ2	canonical
	clonotype293	M4	S2	1	TRAV1*01	TRAJ33*01	TRBV13-2*01	TRBJ2-3*01	CAVRDSNYQLIW-AV1-AJ33	CASGEGTTSAETLYF-BV13-BJ2	canonical
	clonotype295	M8	MAIT17	1	TRAV1*01	TRAJ33*01	TRBV13-2*01	TRBJ2-7*01	CAVRDSNYQLIW-AV1-AJ33	CASGEPYEQYF-BV13-BJ2	canonical
	clonotype304	M8	MAIT17	1	TRAV1*01	TRAJ33*01	TRBV13-2*01	TRBJ2-3*01	CAVRDSNYQLIW-AV1-AJ33	CASGVGGRGAETLYF-BV13-BJ2	canonical
	clonotype326	M4	S2	1	TRAV1*01	TRAJ33*01	TRBV13-2*01	TRBJ2-3*01	CAVRDSNYQLIW-AV1-AJ33	CASGDAGDWGVSAETLYF-BV13-BJ2	canonical
	clonotype338	M7	MAIT17	1	TRAV1*01	TRAJ33*01	TRBV13-2*01	TRBJ2-3*01	CAVRDSNYQLIW-AV1-AJ33	CASGDMDRGHAETLYF-BV13-BJ2	canonical
	clonotype341	M6	MAIT17	1	TRAV1*01	TRAJ33*01	TRBV13-2*01	TRBJ1-4*02	CAVRDSNYQLIW-AV1-AJ33	CASGEGTGGSERLFF-BV13-BJ1	canonical
	clonotype346	M1	S1	1	TRAV1*01	TRAJ33*01	TRBV13-2*01	TRBJ1-6*01	CAVRDSNYQLIW-AV1-AJ33	CASGEGDNSPLYF-BV13-BJ1	canonical
	clonotype350	M4	S2	1	TRAV1*01	TRAJ33*01	TRBV13-2*01	TRBJ1-3*01	CAVRDSNYQLIW-AV1-AJ33	CASGEPPGTNSGNTLYF-BV13-BJ1	canonical
	clonotype352	M5	MAIT1	1	TRAV1*01	TRAJ33*01	TRBV13-2*01	TRBJ2-4*01	CAVRDSNYQLIW-AV1-AJ33	CASGDGTGVNTLYF-BV13-BJ2	canonical
	clonotype373	M5	MAIT1	1	TRAV1*01	TRAJ33*01	TRBV13-2*01	TRBJ2-3*01	CAVRDSNYQLIW-AV1-AJ33	CASGPGQGAETLYF-BV13-BJ2	canonical
	clonotype386	M7	MAIT17	1	TRAV1*01	TRAJ33*01	TRBV13-2*01	TRBJ2-3*01	CAVRDSNYQLIW-AV1-AJ33	CASGDALGGHAETLYF-BV13-BJ2	canonical
	clonotype388	M5	MAIT1	1	TRAV1*01	TRAJ33*01	TRBV13-2*01	TRBJ2-3*01	CAVRDSNYQLIW-AV1-AJ33	CASGEGALGAETLYF-BV13-BJ2	canonical
	clonotype389	M7	MAIT17	1	TRAV1*01	TRAJ33*01	TRBV13-2*01	TRBJ2-3*01	CAVRDSNYQLIW-AV1-AJ33	CASGDARTGGAETLYF-BV13-BJ2	canonical
	clonotype398	M3	S2	1	TRAV1*01	TRAJ33*01	TRBV13-2*01	TRBJ2-7*01	CAVRDSNYQLIW-AV1-AJ33	CASGEQGVSYEQYF-BV13-BJ2	canonical
	clonotype399	M7	MAIT17	1	TRAV1*01	TRAJ33*01	TRBV13-2*01	TRBJ2-3*01	CAVRDSNYQLIW-AV1-AJ33	CASGDAGETETLYF-BV13-BJ2	canonical
	clonotype400	M8	MAIT17	1	TRAV1*01	TRAJ33*01	TRBV13-2*01	TRBJ2-1*01	CAVRDSNYQLIW-AV1-AJ33	CASGEDWGGYAEQFF-BV13-BJ2	canonical
	clonotype403	M3	S2	1	TRAV1*01	TRAJ33*01	TRBV13-2*01	TRBJ2-3*01	CAVRDSNYQLIW-AV1-AJ33	CASGVGSSAETLYF-BV13-BJ2	canonical
	clonotype420	M1	S1	1	TRAV1*01	TRAJ33*01	TRBV13-2*01	TRBJ2-7*01	CAVRDSNYQLIW-AV1-AJ33	CASGEGDWGAYEQYF-BV13-BJ2	canonical
	clonotype435	M3	S2	1	TRAV1*01	TRAJ33*01	TRBV13-2*01	TRBJ2-1*01	CAVRDSNYQLIW-AV1-AJ33	CASGDTGDNYAEQFF-BV13-BJ2	canonical
	clonotype454	M5	MAIT1	1	TRAV1*01	TRAJ33*01	TRBV13-2*01	TRBJ2-3*01	CAVRDSNYQLIW-AV1-AJ33	CASGPGLGGAETLYF-BV13-BJ2	canonical
	clonotype459	M3	S2	1	TRAV1*01	TRAJ33*01	TRBV13-2*01	TRBJ2-1*01	CAVRDSNYQLIW-AV1-AJ33	CASGDERDSSAEQFF-BV13-BJ2	canonical
	clonotype464	M1	S1	1	TRAV1*01	TRAJ33*01	TRBV13-2*01	TRBJ2-3*01	CAVRDSNYQLIW-AV1-AJ33	CASGEGLGGPETLYF-BV13-BJ2	canonical
	clonotype467	M6	MAIT17	1	TRAV1*01	TRAJ33*01	TRBV13-2*01	TRBJ2-3*01	CAVRDSNYQLIW-AV1-AJ33	CASGDGGGVGAETLYF-BV13-BJ2	canonical
	clonotype468	M3	S2	1	TRAV1*01	TRAJ33*01	TRBV13-2*01	TRBJ2-3*01	CAVRDSNYQLIW-AV1-AJ33	CASGDAGGGTETLYF-BV13-BJ2	canonical
	clonotype469	M8	MAIT17	1	TRAV1*01	TRAJ33*01	TRBV13-2*01	TRBJ2-3*01	CAVRDSNYQLIW-AV1-AJ33	CASGTGSSAETLYF-BV13-BJ2	canonical
	clonotype470	M1	S1	1	TRAV1*01	TRAJ33*01	TRBV13-2*01	TRBJ2-7*01	CAVRDSNYQLIW-AV1-AJ33	CASVRGDSFYEQYF-BV13-BJ2	canonical
	clonotype471	M4	S2	1	TRAV1*01	TRAJ33*01	TRBV13-2*01	TRBJ2-5*01	CAVRDSNYQLIW-AV1-AJ33	CASGGTPQDTQYF-BV13-BJ2	canonical
	clonotype484	M8	MAIT17	1	TRAV1*01	TRAJ33*01	TRBV13-2*01	TRBJ2-3*01	CAVRDSNYQLIW-AV1-AJ33	CASGDSSSAETLYF-BV13-BJ2	canonical
	clonotype495	M1	S1	1	TRAV1*01	TRAJ33*01	TRBV13-2*01	TRBJ2-1*01	CAVRDSNYQLIW-AV1-AJ33	CASGDAGGVAEQFF-BV13-BJ2	canonical
	clonotype497	M3	S2	1	TRAV1*01	TRAJ33*01	TRBV13-2*01	TRBJ2-3*01	CAVRDSNYQLIW-AV1-AJ33	CASGDATTSAETLYF-BV13-BJ2	canonical
	clonotype504	M1	S1	1	TRAV1*01	TRAJ33*01	TRBV13-2*01	TRBJ2-3*01	CAVRDSNYQLIW-AV1-AJ33	CASGGGLGVAETLYF-BV13-BJ2	canonical
	clonotype507	M8	MAIT17	1	TRAV1*01	TRAJ33*01	TRBV13-2*01	TRBJ1-1*01	CAVRDSNYQLIW-AV1-AJ33	CASGDYNTEVFF-BV13-BJ1	canonical
	clonotype520	M7	MAIT17	1	TRAV1*01	TRAJ33*01	TRBV13-2*01	TRBJ1-3*01	CAVRDSNYQLIW-AV1-AJ33	CASGPGTDSGNTLYF-BV13-BJ1	canonical
	clonotype521	M2	S2	1	TRAV1*01	TRAJ33*01	TRBV13-2*01	TRBJ2-3*01	CAVRDSNYQLIW-AV1-AJ33	CASGDGGTAETLYF-BV13-BJ2	canonical
	clonotype524	M3	S2	1	TRAV1*01	TRAJ33*01	TRBV13-2*01	TRBJ1-3*01	CAVRDSNYQLIW-AV1-AJ33	CASGDAGDSGNTLYF-BV13-BJ1	canonical
	clonotype539	M7	MAIT17	1	TRAV1*01	TRAJ33*01	TRBV13-2*01	TRBJ2-3*01	CAVRDSNYQLIW-AV1-AJ33	CASGDDSWGGGAETLYF-BV13-BJ2	canonical
	clonotype550	M8	MAIT17	1	TRAV1*01	TRAJ33*01	TRBV13-2*01	TRBJ2-5*01	CAVRDSNYQLIW-AV1-AJ33	CASGERLGGDTQYF-BV13-BJ2	canonical
	clonotype552	M3	S2	1	TRAV1*01	TRAJ33*01	TRBV13-2*01	TRBJ2-7*01	CAVRDSNYQLIW-AV1-AJ33	CASGHDWGGYEQYF-BV13-BJ2	canonical
	clonotype555	M4	S2	1	TRAV1*01	TRAJ33*01	TRBV13-2*01	TRBJ2-3*01	CAVRDSNYQLIW-AV1-AJ33	CASGEDPGSAETLYF-BV13-BJ2	canonical
	clonotype557	M8	MAIT17	1	TRAV1*01	TRAJ33*01	TRBV13-2*01	TRBJ2-3*01	CAVRDSNYQLIW-AV1-AJ33	CASGDTGGAETLYF-BV13-BJ2	canonical
	clonotype563	M8	MAIT17	1	TRAV1*01	TRAJ33*01	TRBV13-2*01	TRBJ2-3*01	CAVRDSNYQLIW-AV1-AJ33	CASGESGGGGAETLYF-BV13-BJ2	canonical
	clonotype567	M8	MAIT17	1	TRAV1*01	TRAJ33*01	TRBV13-2*01	TRBJ2-3*01	CAVRDSNYQLIW-AV1-AJ33	CASGDAEGAETLYF-BV13-BJ2	canonical
	clonotype568	M6	MAIT17	1	TRAV1*01	TRAJ33*01	TRBV13-2*01	TRBJ2-1*01	CAVRDSNYQLIW-AV1-AJ33	CASGDWGGAEAEQFF-BV13-BJ2	canonical
	clonotype569	M7	MAIT17	1	TRAV1*01	TRAJ33*01	TRBV13-2*01	TRBJ2-3*01	CAVRDSNYQLIW-AV1-AJ33	CASGDAGWGDAETLYF-BV13-BJ2	canonical
	clonotype571	M4	S2	1	TRAV1*01	TRAJ33*01	TRBV13-2*01	TRBJ1-4*02	CAVRDSNYQLIW-AV1-AJ33	CASGDGGTGNERLFF-BV13-BJ1	canonical
	clonotype576	M5	MAIT1	1	TRAV1*01	TRAJ33*01	TRBV13-2*01	TRBJ2-3*01	CAVRDSNYQLIW-AV1-AJ33	CASGGGTGAETLYF-BV13-BJ2	canonical
	clonotype587	M8	MAIT17	1	TRAV1*01	TRAJ33*01	TRBV13-2*01	TRBJ2-1*01	CAVRDSNYQLIW-AV1-AJ33	CASGTGADYAEQFF-BV13-BJ2	canonical
	clonotype589	M3	S2	1	TRAV1*01	TRAJ33*01	TRBV13-2*01	TRBJ2-1*01	CAVRDSNYQLIW-AV1-AJ33	CASGDAGGRYAEQFF-BV13-BJ2	canonical
	clonotype603	M3	S2	1	TRAV1*01	TRAJ33*01	TRBV13-2*01	TRBJ1-6*01	CAVRDSNYQLIW-AV1-AJ33	CASGDNYNSPLYF-BV13-BJ1	canonical
	clonotype605	M1	S1	1	TRAV1*01	TRAJ33*01	TRBV13-2*01	TRBJ2-5*01	CAVRDSNYQLIW-AV1-AJ33	CASGDARGGSQDTQYF-BV13-BJ2	canonical
	clonotype612	M1	S1	1	TRAV1*01	TRAJ33*01	TRBV13-2*01	TRBJ2-2*01	CAVRDSNYQLIW-AV1-AJ33	CTSVPAVMPGNTGQLYF-BV13-BJ2	canonical
	clonotype618	M3	S2	1	TRAV1*01	TRAJ33*01	TRBV13-2*01	TRBJ2-3*01	CAVRDSNYQLIW-AV1-AJ33	CASGDAGISAETLYF-BV13-BJ2	canonical
	clonotype621	M3	S2	1	TRAV1*01	TRAJ33*01	TRBV13-2*01	TRBJ2-7*01	CAVRDSNYQLIW-AV1-AJ33	CASGPGTEIYEQYF-BV13-BJ2	canonical
	clonotype627	M3	S2	1	TRAV1*01	TRAJ33*01	TRBV13-2*01	TRBJ2-7*01	CAVRDSNYQLIW-AV1-AJ33	CASGDGTEYEQYF-BV13-BJ2	canonical
	clonotype630	M3	S2	1	TRAV1*01	TRAJ33*01	TRBV13-2*01	TRBJ2-1*01	CAVRDSNYQLIW-AV1-AJ33	CASGRDWDYAEQFF-BV13-BJ2	canonical
	clonotype631	M1	S1	1	TRAV1*01	TRAJ33*01	TRBV13-2*01	TRBJ2-5*01	CAVRDSNYQLIW-AV1-AJ33	CASGEGGGQDTQYF-BV13-BJ2	canonical
	clonotype639	M5	MAIT1	1	TRAV1*01	TRAJ33*01	TRBV13-2*01	TRBJ2-3*01	CAVRDSNYQLIW-AV1-AJ33	CASGVGQGGAETLYF-BV13-BJ2	canonical
	clonotype647	M3	S2	1	TRAV1*01	TRAJ33*01	TRBV13-2*01	TRBJ2-5*01	CAVRDSNYQLIW-AV1-AJ33	CASAGATQDTQYF-BV13-BJ2	canonical
	clonotype652	M8	MAIT17	1	TRAV1*01	TRAJ33*01	TRBV13-2*01	TRBJ2-1*01	CAVRDSNYQLIW-AV1-AJ33	CASGGLGGWAEQFF-BV13-BJ2	canonical
	clonotype654	M3	S2	1	TRAV1*01	TRAJ33*01	TRBV13-2*01	TRBJ2-7*01	CAVRDSNYQLIW-AV1-AJ33	CASGDQDWGDYEQYF-BV13-BJ2	canonical
	clonotype665	M2	S2	1	TRAV1*01	TRAJ33*01	TRBV13-2*01	TRBJ2-3*01	CAVRDSNYQLIW-AV1-AJ33	CASGDRGGGAETLYF-BV13-BJ2	canonical
	clonotype666	M3	S2	1	TRAV1*01	TRAJ33*01	TRBV13-2*01	TRBJ2-5*01	CAVRDSNYQLIW-AV1-AJ33	CASGDNQDTQYF-BV13-BJ2	canonical
	clonotype667	M8	MAIT17	1	TRAV1*01	TRAJ33*01	TRBV13-2*01	TRBJ2-5*01	CAVRDSNYQLIW-AV1-AJ33	CASGDDWGGDTQYF-BV13-BJ2	canonical
	clonotype669	M8	MAIT17	1	TRAV1*01	TRAJ33*01	TRBV13-2*01	TRBJ2-3*01	CAVRDSNYQLIW-AV1-AJ33	CASGDRDWGAETLYF-BV13-BJ2	canonical
	clonotype673	M1	S1	1	TRAV1*01	TRAJ33*01	TRBV13-2*01	TRBJ2-3*01	CAVRDSNYQLIW-AV1-AJ33	CASGDAGTGEGAETLYF-BV13-BJ2	canonical
	clonotype677	M5	MAIT1	1	TRAV1*01	TRAJ33*01	TRBV13-2*01	TRBJ2-7*01	CAVRDSNYQLIW-AV1-AJ33	CASGDDWGGREQYF-BV13-BJ2	canonical
	clonotype682	M6	MAIT17	1	TRAV1*01	TRAJ33*01	TRBV13-2*01	TRBJ2-7*01	CAVRDSNYQLIW-AV1-AJ33	CASGDDVPGQGGSYEQYF-BV13-BJ2	canonical
	clonotype683	M8	MAIT17	1	TRAV1*01	TRAJ33*01	TRBV13-2*01	TRBJ2-3*01	CAVRDSNYQLIW-AV1-AJ33	CASGTGGAETLYF-BV13-BJ2	canonical
	clonotype692	M7	MAIT17	1	TRAV1*01	TRAJ33*01	TRBV13-2*01	TRBJ2-3*01	CAVRDSNYQLIW-AV1-AJ33	CASGEDWGAETLYF-BV13-BJ2	canonical
	clonotype695	M1	S1	1	TRAV1*01	TRAJ33*01	TRBV13-2*01	TRBJ2-1*01	CAVRDSNYQLIW-AV1-AJ33	CASGDSGDYAEQFF-BV13-BJ2	canonical
	clonotype696	M7	MAIT17	1	TRAV1*01	TRAJ33*01	TRBV13-2*01	TRBJ2-5*01	CAVRDSNYQLIW-AV1-AJ33	CASGDATGGAPDTQYF-BV13-BJ2	canonical
	clonotype697	M8	MAIT17	1	TRAV1*01	TRAJ33*01	TRBV13-2*01	TRBJ2-3*01	CAVRDSNYQLIW-AV1-AJ33	CASGDATGGGGAETLYF-BV13-BJ2	canonical
	clonotype704	M4	S2	1	TRAV1*01	TRAJ33*01	TRBV13-2*01	TRBJ1-5*01	CAVRDSNYQLIW-AV1-AJ33	CASGTGGGNQAPLF-BV13-BJ1	canonical
	clonotype708	M1	S1	1	TRAV1*01	TRAJ33*01	TRBV13-2*01	TRBJ2-1*01	CAVRDSNYQLIW-AV1-AJ33	CASGDGDSYAEQFF-BV13-BJ2	canonical
	clonotype710	M3	S2	1	TRAV1*01	TRAJ33*01	TRBV13-2*01	TRBJ2-1*01	CAVRDSNYQLIW-AV1-AJ33	CASGDDPGQGYAEQFF-BV13-BJ2	canonical
	clonotype713	M8	MAIT17	1	TRAV1*01	TRAJ33*01	TRBV13-2*01	TRBJ2-1*01	CAVRDSNYQLIW-AV1-AJ33	CASGARTDYAEQFF-BV13-BJ2	canonical
	clonotype718	M8	MAIT17	1	TRAV1*01	TRAJ33*01	TRBV13-2*01	TRBJ2-3*01	CAVRDSNYQLIW-AV1-AJ33	CASGDPKTGGAETLYF-BV13-BJ2	canonical
	clonotype719	M6	MAIT17	1	TRAV1*01	TRAJ33*01	TRBV13-2*01	TRBJ2-3*01	CAVRDSNYQLIW-AV1-AJ33	CASGELGDAETLYF-BV13-BJ2	canonical
	clonotype729	M3	S2	1	TRAV1*01	TRAJ33*01	TRBV13-2*01	TRBJ2-1*01	CAVRDSNYQLIW-AV1-AJ33	CASGEDWDYAEQFF-BV13-BJ2	canonical
	clonotype730	M6	MAIT17	1	TRAV1*01	TRAJ33*01	TRBV13-2*01	TRBJ1-4*02	CAVRDSNYQLIW-AV1-AJ33	CASGDATGVERLFF-BV13-BJ1	canonical
	clonotype737	M6	MAIT17	1	TRAV1*01	TRAJ33*01	TRBV13-2*01	TRBJ2-4*01	CAVRDSNYQLIW-AV1-AJ33	CASGGGGEGQNTLYF-BV13-BJ2	canonical
	clonotype740	M1	S1	1	TRAV1*01	TRAJ33*01	TRBV13-2*01	TRBJ2-3*01	CAVRDSNYQLIW-AV1-AJ33	CASGPHWASAETLYF-BV13-BJ2	canonical
	clonotype741	M8	MAIT17	1	TRAV1*01	TRAJ33*01	TRBV13-2*01	TRBJ1-5*01	CAVRDSNYQLIW-AV1-AJ33	CASGTGQGSQAPLF-BV13-BJ1	canonical
	clonotype742	M6	MAIT17	1	TRAV1*01	TRAJ33*01	TRBV13-2*01	TRBJ2-7*01	CAVRDSNYQLIW-AV1-AJ33	CASGGDNYEQYF-BV13-BJ2	canonical
	clonotype764	M1	S1	1	TRAV1*01	TRAJ33*01	TRBV13-2*01	TRBJ2-3*01	CAVRDSNYQLIW-AV1-AJ33	CASGDEGSAETLYF-BV13-BJ2	canonical
	clonotype771	M3	S2	1	TRAV1*01	TRAJ33*01	TRBV13-2*01	TRBJ2-1*01	CAVRDSNYQLIW-AV1-AJ33	CASGDAGGAGAEQFF-BV13-BJ2	canonical
	clonotype778	M3	S2	1	TRAV1*01	TRAJ33*01	TRBV13-2*01	TRBJ2-3*01	CAVRDSNYQLIW-AV1-AJ33	CASGGGGAETLYF-BV13-BJ2	canonical
	clonotype791	M3	S2	1	TRAV1*01	TRAJ33*01	TRBV13-2*01	TRBJ1-3*01	CAVRDSNYQLIW-AV1-AJ33	CASGDAAFSGNTLYF-BV13-BJ1	canonical
	clonotype792	M3	S2	1	TRAV1*01	TRAJ33*01	TRBV13-2*01	TRBJ2-3*01	CAVRDSNYQLIW-AV1-AJ33	CASGEGGDSAETLYF-BV13-BJ2	canonical
	clonotype794	M1	S1	1	TRAV1*01	TRAJ33*01	TRBV13-2*01	TRBJ1-4*02	CAVRDSNYQLIW-AV1-AJ33	CASGDAPGGNERLFF-BV13-BJ1	canonical
	clonotype798	M8	MAIT17	1	TRAV1*01	TRAJ33*01	TRBV13-2*01	TRBJ2-3*01	CAVRDSNYQLIW-AV1-AJ33	CASGGGTGGAETLYF-BV13-BJ2	canonical
	clonotype811	M8	MAIT17	1	TRAV1*01	TRAJ33*01	TRBV13-2*01	TRBJ2-7*01	CAVRDSNYQLIW-AV1-AJ33	CASGDAQQALYEQYF-BV13-BJ2	canonical
	clonotype812	M3	S2	1	TRAV1*01	TRAJ33*01	TRBV13-2*01	TRBJ2-3*01	CAVRDSNYQLIW-AV1-AJ33	CASGDGGQGGETLYF-BV13-BJ2	canonical
	clonotype823	M8	MAIT17	1	TRAV1*01	TRAJ33*01	TRBV13-2*01	TRBJ2-3*01	CAVRDSNYQLIW-AV1-AJ33	CASGDPGLGAETLYF-BV13-BJ2	canonical
	clonotype836	M4	S2	1	TRAV1*01	TRAJ33*01	TRBV13-2*01	TRBJ1-1*01	CAVRDSNYQLIW-AV1-AJ33	CASGDTEVFF-BV13-BJ1	canonical
	clonotype849	M8	MAIT17	1	TRAV1*01	TRAJ33*01	TRBV13-2*01	TRBJ2-3*01	CAVRDSNYQLIW-AV1-AJ33	CASGQGQGFGAETLYF-BV13-BJ2	canonical
	clonotype850	M3	S2	1	TRAV1*01	TRAJ33*01	TRBV13-2*01	TRBJ2-5*01	CAVRDSNYQLIW-AV1-AJ33	CASGEGGQADTQYF-BV13-BJ2	canonical
	clonotype851	M7	MAIT17	1	TRAV1*01	TRAJ33*01	TRBV13-2*01	TRBJ2-3*01	CAVRDSNYQLIW-AV1-AJ33	CASGDGGLGAETLYF-BV13-BJ2	canonical
	clonotype854	M7	MAIT17	1	TRAV1*01	TRAJ33*01	TRBV13-2*01	TRBJ2-3*01	CAVRDSNYQLIW-AV1-AJ33	CASGGPGQGAETLYF-BV13-BJ2	canonical
	clonotype863	M7	MAIT17	1	TRAV1*01	TRAJ33*01	TRBV13-2*01	TRBJ2-3*01	CAVRDSNYQLIW-AV1-AJ33	CASGDAGGAPGAETLYF-BV13-BJ2	canonical
	clonotype866	M3	S2	1	TRAV1*01	TRAJ33*01	TRBV13-2*01	TRBJ1-3*01	CAVRDSNYQLIW-AV1-AJ33	CASGERQDSGNTLYF-BV13-BJ1	canonical
	clonotype876	M1	S1	1	TRAV1*01	TRAJ33*01	TRBV13-2*01	TRBJ2-1*01	CAVRDSNYQLIW-AV1-AJ33	CASGGTGGAGAEQFF-BV13-BJ2	canonical
	clonotype881	M1	S1	1	TRAV1*01	TRAJ33*01	TRBV13-2*01	TRBJ2-1*01	CAVRDSNYQLIW-AV1-AJ33	CASGDGGGPYAEQFF-BV13-BJ2	canonical
	clonotype882	M1	S1	1	TRAV1*01	TRAJ33*01	TRBV13-2*01	TRBJ2-5*01	CAVRDSNYQLIW-AV1-AJ33	CASGDARDRGDTQYF-BV13-BJ2	canonical
	clonotype887	M8	MAIT17	1	TRAV1*01	TRAJ33*01	TRBV13-2*01	TRBJ2-3*01	CAVRDSNYQLIW-AV1-AJ33	CASGEDWGGAETLYF-BV13-BJ2	canonical
	clonotype889	M3	S2	1	TRAV1*01	TRAJ33*01	TRBV13-2*01	TRBJ1-1*01	CAVRDSNYQLIW-AV1-AJ33	CASGDDEGARTEVFF-BV13-BJ1	canonical
	clonotype894	M3	S2	1	TRAV1*01	TRAJ33*01	TRBV13-2*01	TRBJ2-3*01	CAVRDSNYQLIW-AV1-AJ33	CASGEPGQGAETLYF-BV13-BJ2	canonical
	clonotype895	M5	MAIT1	1	TRAV1*01	TRAJ33*01	TRBV13-2*01	TRBJ2-3*01	CAVRDSNYQLIW-AV1-AJ33	CASGDGLGGAETLYF-BV13-BJ2	canonical
	clonotype896	M1	S1	1	TRAV1*01	TRAJ33*01	TRBV13-2*01	TRBJ2-3*01	CAVRDSNYQLIW-AV1-AJ33	CASGDSTSAETLYF-BV13-BJ2	canonical
	clonotype900	M4	S2	1	TRAV1*01	TRAJ33*01	TRBV13-2*01	TRBJ1-4*02	CAVRDSNYQLIW-AV1-AJ33	CASGEHREETERLFF-BV13-BJ1	canonical
	clonotype912	M6	MAIT17	1	TRAV1*01	TRAJ33*01	TRBV13-2*01	TRBJ2-3*01	CAVRDSNYQLIW-AV1-AJ33	CASGDVGQGAETLYF-BV13-BJ2	canonical
	clonotype916	M5	MAIT1	1	TRAV1*01	TRAJ33*01	TRBV13-2*01	TRBJ2-3*01	CAVRDSNYQLIW-AV1-AJ33	CASGDNGVGAETLYF-BV13-BJ2	canonical
	clonotype920	M3	S2	1	TRAV1*01	TRAJ33*01	TRBV13-2*01	TRBJ2-7*01	CAVRDSNYQLIW-AV1-AJ33	CASGEQYEQYF-BV13-BJ2	canonical
	clonotype924	M7	MAIT17	1	TRAV1*01	TRAJ33*01	TRBV13-2*01	TRBJ2-3*01	CAVRDSNYQLIW-AV1-AJ33	CASGDRFGAETLYF-BV13-BJ2	canonical
	clonotype926	M7	MAIT17	1	TRAV1*01	TRAJ33*01	TRBV13-2*01	TRBJ2-7*01	CAVRDSNYQLIW-AV1-AJ33	CASGDSGTGEYEQYF-BV13-BJ2	canonical
	clonotype930	M3	S2	1	TRAV1*01	TRAJ33*01	TRBV13-2*01	TRBJ2-3*01	CAVRDSNYQLIW-AV1-AJ33	CASGEGVAETLYF-BV13-BJ2	canonical
	clonotype936	M2	S2	1	TRAV1*01	TRAJ33*01	TRBV13-2*01	TRBJ2-1*01	CAVRDSNYQLIW-AV1-AJ33	CASGDARDWGGAEQFF-BV13-BJ2	canonical
	clonotype937	M7	MAIT17	1	TRAV1*01	TRAJ33*01	TRBV13-2*01	TRBJ2-3*01	CAVRDSNYQLIW-AV1-AJ33	CASGEGLGGGAESLYF-BV13-BJ2	canonical
	clonotype938	M8	MAIT17	1	TRAV1*01	TRAJ33*01	TRBV13-2*01	TRBJ2-3*01	CAVRDSNYQLIW-AV1-AJ33	CASGDWGGAETLYF-BV13-BJ2	canonical
	clonotype946	M2	S2	1	TRAV1*01	TRAJ33*01	TRBV13-2*01	TRBJ1-4*02	CAVRDSNYQLIW-AV1-AJ33	CASGPGQGAERLFF-BV13-BJ1	canonical
	clonotype948	M3	S2	1	TRAV1*01	TRAJ33*01	TRBV13-2*01	TRBJ2-3*01	CAVRDSNYQLIW-AV1-AJ33	CASGDGESAETLYF-BV13-BJ2	canonical
	clonotype957	M1	S1	1	TRAV1*01	TRAJ33*01	TRBV13-2*01	TRBJ2-7*01	CAVRDSNYQLIW-AV1-AJ33	CASGETGGLYEQYF-BV13-BJ2	canonical
	clonotype958	M3	S2	1	TRAV1*01	TRAJ33*01	TRBV13-2*01	TRBJ1-5*01	CAVRDSNYQLIW-AV1-AJ33	CASGDGEDNQAPLF-BV13-BJ1	canonical
	clonotype959	M3	S2	1	TRAV1*01	TRAJ33*01	TRBV13-2*01	TRBJ2-7*01	CAVRDSNYQLIW-AV1-AJ33	CASGDARDWGGEQYF-BV13-BJ2	canonical
	clonotype960	M6	MAIT17	1	TRAV1*01	TRAJ33*01	TRBV13-2*01	TRBJ2-3*01	CAVRDSNYQLIW-AV1-AJ33	CASGDATGGWGAETLYF-BV13-BJ2	canonical
	clonotype963	M7	MAIT17	1	TRAV1*01	TRAJ33*01	TRBV13-2*01	TRBJ2-3*01	CAVRDSNYQLIW-AV1-AJ33	CASGEGGSAETLYF-BV13-BJ2	canonical
	clonotype964	M8	MAIT17	1	TRAV1*01	TRAJ33*01	TRBV13-2*01	TRBJ2-3*01	CAVRDSNYQLIW-AV1-AJ33	CASGEGADAETLYF-BV13-BJ2	canonical
	clonotype975	M3	S2	1	TRAV1*01	TRAJ33*01	TRBV13-2*01	TRBJ1-3*01	CAVRDSNYQLIW-AV1-AJ33	CASGDEGDSGNTLYF-BV13-BJ1	canonical
	clonotype981	M8	MAIT17	1	TRAV1*01	TRAJ33*01	TRBV13-2*01	TRBJ2-1*01	CAVRDSNYQLIW-AV1-AJ33	CASGGGTENYAEQFF-BV13-BJ2	canonical
	clonotype985	M7	MAIT17	1	TRAV1*01	TRAJ33*01	TRBV13-2*01	TRBJ2-7*01	CAVRDSNYQLIW-AV1-AJ33	CASGDAGTGEYEQYF-BV13-BJ2	canonical
	clonotype988	M4	S2	1	TRAV1*01	TRAJ33*01	TRBV13-2*01	TRBJ1-2*01	CAVRDSNYQLIW-AV1-AJ33	CASGGGVGSDYTF-BV13-BJ1	canonical
	clonotype991	M5	MAIT1	1	TRAV1*01	TRAJ33*01	TRBV13-2*01	TRBJ2-3*01	CAVRDSNYQLIW-AV1-AJ33	CASGVGTGGAETLYF-BV13-BJ2	canonical
	clonotype993	M5	MAIT1	1	TRAV1*01	TRAJ33*01	TRBV13-2*01	TRBJ2-3*01	CAVRDSNYQLIW-AV1-AJ33	CASGGGGGAETLYF-BV13-BJ2	canonical
	clonotype994	M1	S1	1	TRAV1*01	TRAJ33*01	TRBV13-2*01	TRBJ1-6*01	CAVRDSNYQLIW-AV1-AJ33	CASGDSYNSPLYF-BV13-BJ1	canonical
	clonotype995	M7	MAIT17	1	TRAV1*01	TRAJ33*01	TRBV13-2*01	TRBJ2-7*01	CAVRDSNYQLIW-AV1-AJ33	CASGVGDYEQYF-BV13-BJ2	canonical
	clonotype996	M4	S2	1	TRAV1*01	TRAJ33*01	TRBV13-2*01	TRBJ1-1*01	CAVRDSNYQLIW-AV1-AJ33	CASGATGESTEVFF-BV13-BJ1	canonical
	clonotype997	M1	S1	1	TRAV1*01	TRAJ33*01	TRBV13-2*01	TRBJ2-7*01	CAVRDSNYQLIW-AV1-AJ33	CASGDGRTGDYEQYF-BV13-BJ2	canonical
	clonotype999	M1	S1	1	TRAV1*01	TRAJ33*01	TRBV13-2*01	TRBJ2-1*01	CAVRDSNYQLIW-AV1-AJ33	CASGDAETGGDAEQFF-BV13-BJ2	canonical
	clonotype1002	M1	S1	1	TRAV1*01	TRAJ33*01	TRBV13-2*01	TRBJ2-1*01	CAVRDSNYQLIW-AV1-AJ33	CASGDAGGAAEQFF-BV13-BJ2	canonical
	clonotype1012	M3	S2	1	TRAV1*01	TRAJ33*01	TRBV13-2*01	TRBJ2-3*01	CAVRDSNYQLIW-AV1-AJ33	CASGDAGSAETLYF-BV13-BJ2	canonical
	clonotype1015	M3	S2	1	TRAV1*01	TRAJ33*01	TRBV13-2*01	TRBJ2-5*01	CAVRDSNYQLIW-AV1-AJ33	CASGDEGGAPDTQYF-BV13-BJ2	canonical
	clonotype1017	M3	S2	1	TRAV1*01	TRAJ33*01	TRBV13-2*01	TRBJ1-3*01	CAVRDSNYQLIW-AV1-AJ33	CASGHQGDSGNTLYF-BV13-BJ1	canonical
	clonotype1019	M3	S2	1	TRAV1*01	TRAJ33*01	TRBV13-2*01	TRBJ2-3*01	CAVRDSNYQLIW-AV1-AJ33	CASGDLSSAETLYF-BV13-BJ2	canonical
	clonotype1027	M3	S2	1	TRAV1*01	TRAJ33*01	TRBV13-2*01	TRBJ2-3*01	CAVRDSNYQLIW-AV1-AJ33	CASAGTGGGAETLYF-BV13-BJ2	canonical
	clonotype1038	M3	S2	1	TRAV1*01	TRAJ33*01	TRBV13-2*01	TRBJ2-3*01	CAVRDSNYQLIW-AV1-AJ33	CASGDGETGGGAETLYF-BV13-BJ2	canonical
	clonotype1041	M3	S2	1	TRAV1*01	TRAJ33*01	TRBV13-2*01	TRBJ2-4*01	CAVRDSNYQLIW-AV1-AJ33	CASGDVGGAGQNTLYF-BV13-BJ2	canonical
	clonotype1045	M1	S1	1	TRAV1*01	TRAJ33*01	TRBV13-2*01	TRBJ2-3*01	CAVRDSNYQLIW-AV1-AJ33	CASGDDGNAETLYF-BV13-BJ2	canonical
	clonotype1047	M3	S2	1	TRAV1*01	TRAJ33*01	TRBV13-2*01	TRBJ2-3*01	CAVRDSNYQLIW-AV1-AJ33	CASGLGSSAETLYF-BV13-BJ2	canonical
	clonotype1048	M3	S2	1	TRAV1*01	TRAJ33*01	TRBV13-2*01	TRBJ2-4*01	CAVRDSNYQLIW-AV1-AJ33	CASGDAGGGSQNTLYF-BV13-BJ2	canonical
	clonotype1051	M3	S2	1	TRAV1*01	TRAJ33*01	TRBV13-2*01	TRBJ2-7*01	CAVRDSNYQLIW-AV1-AJ33	CASGLWGGASYEQYF-BV13-BJ2	canonical
	clonotype1056	M1	S1	1	TRAV1*01	TRAJ33*01	TRBV13-2*01	TRBJ2-5*01	CAVRDSNYQLIW-AV1-AJ33	CASGDARDWGEDTQYF-BV13-BJ2	canonical
	clonotype1063	M1	S1	1	TRAV1*01	TRAJ33*01	TRBV13-2*01	TRBJ2-7*01	CAVRDSNYQLIW-AV1-AJ33	CASGDEGWGGLYEQYF-BV13-BJ2	canonical
	clonotype1065	M3	S2	1	TRAV1*01	TRAJ33*01	TRBV13-2*01	TRBJ2-3*01	CAVRDSNYQLIW-AV1-AJ33	CASGDAGTSAETLYF-BV13-BJ2	canonical
	clonotype1072	M3	S2	1	TRAV1*01	TRAJ33*01	TRBV13-2*01	TRBJ2-3*01	CAVRDSNYQLIW-AV1-AJ33	CASGAPVSGGAETLYF-BV13-BJ2	canonical
	clonotype1076	M1	S1	1	TRAV1*01	TRAJ33*01	TRBV13-2*01	TRBJ2-4*01	CAVRDSNYQLIW-AV1-AJ33	CASGDGAGGANTLYF-BV13-BJ2	canonical
	clonotype1077	M8	MAIT17	1	TRAV1*01	TRAJ33*01	TRBV13-2*01	TRBJ2-3*01	CAVRDSNYQLIW-AV1-AJ33	CASGERSGAETLYF-BV13-BJ2	canonical
	clonotype1085	M6	MAIT17	1	TRAV1*01	TRAJ33*01	TRBV13-2*01	TRBJ2-5*01	CAVRDSNYQLIW-AV1-AJ33	CASGEKDWQDTQYF-BV13-BJ2	canonical
	clonotype1097	M2	S2	1	TRAV1*01	TRAJ33*01	TRBV13-2*01	TRBJ2-3*01	CAVRDSNYQLIW-AV1-AJ33	CASGDAQGGAETLYF-BV13-BJ2	canonical
	clonotype1101	M6	MAIT17	1	TRAV1*01	TRAJ33*01	TRBV13-2*01	TRBJ1-4*02	CAVRDSNYQLIW-AV1-AJ33	CASGDASSGGAERLFF-BV13-BJ1	canonical
	clonotype1102	M8	MAIT17	1	TRAV1*01	TRAJ33*01	TRBV13-2*01	TRBJ2-3*01	CAVRDSNYQLIW-AV1-AJ33	CASGDLGDGAETLYF-BV13-BJ2	canonical
	clonotype1103	M4	S2	1	TRAV1*01	TRAJ33*01	TRBV13-2*01	TRBJ2-3*01	CAVRDSNYQLIW-AV1-AJ33	CASGDATGSAETLYF-BV13-BJ2	canonical
	clonotype1107	M4	S2	1	TRAV1*01	TRAJ33*01	TRBV13-2*01	TRBJ1-2*01	CAVRDSNYQLIW-AV1-AJ33	CASGDADSDYTF-BV13-BJ1	canonical
	clonotype1113	M8	MAIT17	1	TRAV1*01	TRAJ33*01	TRBV13-2*01	TRBJ2-3*01	CAVRDSNYQLIW-AV1-AJ33	CASGDADWGAETLYF-BV13-BJ2	canonical
	clonotype1114	M8	MAIT17	1	TRAV1*01	TRAJ33*01	TRBV13-2*01	TRBJ2-3*01	CAVRDSNYQLIW-AV1-AJ33	CASGDSGQGAQTLYF-BV13-BJ2	canonical
	clonotype1117	M8	MAIT17	1	TRAV1*01	TRAJ33*01	TRBV13-2*01	TRBJ2-3*01	CAVRDSNYQLIW-AV1-AJ33	CASGDGGDSAETLYF-BV13-BJ2	canonical
	clonotype1134	M3	S2	1	TRAV1*01	TRAJ33*01	TRBV13-2*01	TRBJ1-2*01	CAVRDSNYQLIW-AV1-AJ33	CASAAGGENSDYTF-BV13-BJ1	canonical
	clonotype1135	M3	S2	1	TRAV1*01	TRAJ33*01	TRBV13-2*01	TRBJ2-7*01	CAVRDSNYQLIW-AV1-AJ33	CASGLGGPNEQYF-BV13-BJ2	canonical
	clonotype1136	M4	S2	1	TRAV1*01	TRAJ33*01	TRBV13-2*01	TRBJ2-1*01	CAVRDSNYQLIW-AV1-AJ33	CASGEMDNYAEQFF-BV13-BJ2	canonical
	clonotype1139	M7	MAIT17	1	TRAV1*01	TRAJ33*01	TRBV13-2*01	TRBJ2-3*01	CAVRDSNYQLIW-AV1-AJ33	CASGDAGLGAETLYF-BV13-BJ2	canonical
	clonotype1141	M7	MAIT17	1	TRAV1*01	TRAJ33*01	TRBV13-2*01	TRBJ2-3*01	CAVRDSNYQLIW-AV1-AJ33	CASGDPGLGGAETLYF-BV13-BJ2	canonical
	clonotype1142	M5	MAIT1	1	TRAV1*01	TRAJ33*01	TRBV13-2*01	TRBJ2-3*01	CAVRDSNYQLIW-AV1-AJ33	CASGAGQGGTETLYF-BV13-BJ2	canonical
	clonotype1146	M3	S2	1	TRAV1*01	TRAJ33*01	TRBV13-2*01	TRBJ2-3*01	CAVRDSNYQLIW-AV1-AJ33	CASGDGTASAETLYF-BV13-BJ2	canonical
	clonotype1159	M4	S2	1	TRAV1*01	TRAJ33*01	TRBV13-2*01	TRBJ1-2*01	CAVRDSNYQLIW-AV1-AJ33	CASGDEGEGSDYTF-BV13-BJ1	canonical
	clonotype1170	M1	S1	1	TRAV1*01	TRAJ33*01	TRBV13-2*01	TRBJ2-3*01	CAVRDSNYQLIW-AV1-AJ33	CASGDGAGGARGGAETLYF-BV13-BJ2	canonical
	clonotype1175	M4	S2	1	TRAV1*01	TRAJ33*01	TRBV13-2*01	TRBJ1-2*01	CAVRDSNYQLIW-AV1-AJ33	CASGEGQGAHSDYTF-BV13-BJ1	canonical
	clonotype1179	M1	S1	1	TRAV1*01	TRAJ33*01	TRBV13-2*01	TRBJ1-4*02	CAVRDSNYQLIW-AV1-AJ33	CASGEGQGTERLFF-BV13-BJ1	canonical
	clonotype1182	M4	S2	1	TRAV1*01	TRAJ33*01	TRBV13-2*01	TRBJ1-4*02	CAVRDSNYQLIW-AV1-AJ33	CASGGTGGYERLFF-BV13-BJ1	canonical
	clonotype1184	M6	MAIT17	1	TRAV1*01	TRAJ33*01	TRBV13-2*01	TRBJ2-7*01	CAVRDSNYQLIW-AV1-AJ33	CASGGSGGVGEQYF-BV13-BJ2	canonical
	clonotype1185	M3	S2	1	TRAV1*01	TRAJ33*01	TRBV13-2*01	TRBJ2-3*01	CAVRDSNYQLIW-AV1-AJ33	CASGDAWVGAETLYF-BV13-BJ2	canonical
	clonotype1193	M7	MAIT17	1	TRAV1*01	TRAJ33*01	TRBV13-2*01	TRBJ2-3*01	CAVRDSNYQLIW-AV1-AJ33	CASGDTQGGAETLYF-BV13-BJ2	canonical
	clonotype1210	M6	MAIT17	1	TRAV1*01	TRAJ33*01	TRBV13-2*01	TRBJ2-3*01	CAVRDSNYQLIW-AV1-AJ33	CASGDARVGAETLYF-BV13-BJ2	canonical
	clonotype1218	M1	S1	1	TRAV1*01	TRAJ33*01	TRBV13-2*01	TRBJ2-4*01	CAVRDSNYQLIW-AV1-AJ33	CASGDDWGGADTLYF-BV13-BJ2	canonical
	clonotype1220	M6	MAIT17	1	TRAV1*01	TRAJ33*01	TRBV13-2*01	TRBJ2-3*01	CAVRDSNYQLIW-AV1-AJ33	CASGDASSAETLYF-BV13-BJ2	canonical
	clonotype1221	M3	S2	1	TRAV1*01	TRAJ33*01	TRBV13-2*01	TRBJ1-3*01	CAVRDSNYQLIW-AV1-AJ33	CASGAEGAGGNTLYF-BV13-BJ1	canonical
	clonotype1222	M7	MAIT17	1	TRAV1*01	TRAJ33*01	TRBV13-2*01	TRBJ2-3*01	CAVRDSNYQLIW-AV1-AJ33	CASGDASGGGAETLYF-BV13-BJ2	canonical
	clonotype1225	M7	MAIT17	1	TRAV1*01	TRAJ33*01	TRBV13-2*01	TRBJ2-3*01	CAVRDSNYQLIW-AV1-AJ33	CASGDLQGAETLYF-BV13-BJ2	canonical
	clonotype1240	M1	S1	1	TRAV1*01	TRAJ33*01	TRBV13-2*01	TRBJ1-2*01	CAVRDRNYQLIW-AV1-AJ33	CASGEDGANSDYTF-BV13-BJ1	canonical
	clonotype1241	M8	MAIT17	1	TRAV1*01	TRAJ33*01	TRBV13-2*01	TRBJ2-3*01	CAVRDRNYQLIW-AV1-AJ33	CASGDAGTGGAETLYF-BV13-BJ2	canonical
	clonotype1245	M5	MAIT1	1	TRAV1*01	TRAJ33*01	TRBV13-2*01	TRBJ2-3*01	CAVRDRNYQLIW-AV1-AJ33	CASGDRLGAETLYF-BV13-BJ2	canonical
	clonotype1253	M5	MAIT1	1	TRAV1*01	TRAJ33*01	TRBV13-2*01	TRBJ2-3*01	CAVRDRNYQLIW-AV1-AJ33	CASGDAGEGAETLYF-BV13-BJ2	canonical
	clonotype1260	M4	S2	1	TRAV1*01	TRAJ33*01	TRBV13-2*01	TRBJ2-3*01	CAVRDRNYQLIW-AV1-AJ33	CASGDATGGGGAETLYF-BV13-BJ2	canonical
	clonotype1265	M3	S2	1	TRAV1*01	TRAJ33*01	TRBV13-2*01	TRBJ2-1*01	CAVRDRNYQLIW-AV1-AJ33	CASGDEGLGYAEQFF-BV13-BJ2	canonical
	clonotype1269	M1	S1	1	TRAV1*01	TRAJ33*01	TRBV13-2*01	TRBJ2-5*01	CAVRDRNYQLIW-AV1-AJ33	CASGDGTGGAVDTQYF-BV13-BJ2	canonical
	clonotype1271	M8	MAIT17	1	TRAV1*01	TRAJ33*01	TRBV13-2*01	TRBJ2-3*01	CAVRDRNYQLIW-AV1-AJ33	CASGEGQGAETLYF-BV13-BJ2	canonical
	clonotype1290	M4	S2	1	TRAV1*01	TRAJ33*01	TRBV13-2*01	TRBJ2-1*01	CAVLDSNYQLIW-AV1-AJ33	CASGDARTGGAEQFF-BV13-BJ2	canonical
	clonotype1295	M6	MAIT17	1	TRAV1*01	TRAJ33*01	TRBV13-2*01	TRBJ2-3*01	CAVLDSNYQLIW-AV1-AJ33	CASGGGFSAETLYF-BV13-BJ2	canonical
	clonotype1302	M3	S2	1	TRAV1*01	TRAJ33*01	TRBV13-2*01	TRBJ1-4*02	CAVLDSNYQLIW-AV1-AJ33	CASGDAKKFSNERLFF-BV13-BJ1	canonical
	clonotype1315	M8	MAIT17	1	TRAV1*01	TRAJ33*01	TRBV13-2*01	TRBJ2-4*01	CAVMDSNYQLIW-AV1-AJ33	CASGAGGDSQNTLYF-BV13-BJ2	canonical
	clonotype1316	M1	S1	1	TRAV1*01	TRAJ33*01	TRBV13-2*01	TRBJ1-3*01	CAVMDSNYQLIW-AV1-AJ33	CASGDDRGGNTLYF-BV13-BJ1	canonical
	clonotype1317	M8	MAIT17	1	TRAV1*01	TRAJ33*01	TRBV13-2*01	TRBJ2-3*01	CAVMDSNYQLIW-AV1-AJ33	CASGGGASAETLYF-BV13-BJ2	canonical
	clonotype1326	M1	S1	1	TRAV1*01	TRAJ33*01	TRBV13-2*01	TRBJ2-7*01	CAVMDSNYQLIW-AV1-AJ33	CASGEGTGGYEQYF-BV13-BJ2	canonical
	clonotype1333	M3	S2	1	TRAV1*01	TRAJ33*01	TRBV13-2*01	TRBJ2-1*01	CAVMDSNYQLIW-AV1-AJ33	CASGLRDFYAEQFF-BV13-BJ2	canonical
	clonotype1342	M1	S1	1	TRAV1*01	TRAJ33*01	TRBV13-2*01	TRBJ2-4*01	CAVMDSNYQLIW-AV1-AJ33	CASGEDSSQNTLYF-BV13-BJ2	canonical
	clonotype1343	M7	MAIT17	1	TRAV1*01	TRAJ33*01	TRBV13-2*01	TRBJ2-3*01	CAVMDSNYQLIW-AV1-AJ33	CASGDGTSSAETLYF-BV13-BJ2	canonical
	clonotype1345	M6	MAIT17	1	TRAV1*01	TRAJ33*01	TRBV13-2*01	TRBJ2-7*01	CAVMDSNYQLIW-AV1-AJ33	CASAPDSYEQYF-BV13-BJ2	canonical
	clonotype1351	M8	MAIT17	1	TRAV1*01	TRAJ33*01	TRBV13-2*01	TRBJ2-1*01	CAVMDSNYQLIW-AV1-AJ33	CASGEWGQGAGYAEQFF-BV13-BJ2	canonical
	clonotype1359	M7	MAIT17	1	TRAV1*01	TRAJ33*01	TRBV13-2*01	TRBJ2-3*01	CAVMDSNYQLIW-AV1-AJ33	CASGAGLGGGAETLYF-BV13-BJ2	canonical
	clonotype1360	M3	S2	1	TRAV1*01	TRAJ33*01	TRBV13-2*01	TRBJ2-7*01	CAVMDSNYQLIW-AV1-AJ33	CASGDAQYEQYF-BV13-BJ2	canonical
	clonotype1362	M3	S2	1	TRAV1*01	TRAJ33*01	TRBV13-2*01	TRBJ2-5*01	CAVMDSNYQLIW-AV1-AJ33	CASGDGGAGDTQYF-BV13-BJ2	canonical
	clonotype1363	M3	S2	1	TRAV1*01	TRAJ33*01	TRBV13-2*01	TRBJ2-3*01	CAVMDSNYQLIW-AV1-AJ33	CASGGVRDNSAETLYF-BV13-BJ2	canonical
	clonotype1365	M3	S2	1	TRAV1*01	TRAJ33*01	TRBV13-2*01	TRBJ1-6*01	CAVMDSNYQLIW-AV1-AJ33	CASGDAGDNSPLYF-BV13-BJ1	canonical
	clonotype1370	M6	MAIT17	1	TRAV1*01	TRAJ33*01	TRBV13-2*01	TRBJ2-2*01	CAVMDSNYQLIW-AV1-AJ33	CASGEGEGNTGQLYF-BV13-BJ2	canonical
	clonotype1371	M3	S2	1	TRAV1*01	TRAJ33*01	TRBV13-2*01	TRBJ2-5*01	CAVMDSNYQLIW-AV1-AJ33	CASAPPGLGGREDTQYF-BV13-BJ2	canonical
	clonotype1376	M4	S2	1	TRAV1*01	TRAJ33*01	TRBV13-2*01	TRBJ2-5*01	CAVMDSNYQLIW-AV1-AJ33	CASGEGAPDTQYF-BV13-BJ2	canonical
	clonotype1381	M8	MAIT17	1	TRAV1*01	TRAJ33*01	TRBV13-2*01	TRBJ2-3*01	CAVMDSNYQLIW-AV1-AJ33	CASGDGLSSAETLYF-BV13-BJ2	canonical
	clonotype1383	M6	MAIT17	1	TRAV1*01	TRAJ33*01	TRBV13-2*01	TRBJ2-1*01	CAVMDSNYQLIW-AV1-AJ33	CASDSGEHYAEQFF-BV13-BJ2	canonical
	clonotype1385	M8	MAIT17	1	TRAV1*01	TRAJ33*01	TRBV13-2*01	TRBJ2-3*01	CAVMDSNYQLIW-AV1-AJ33	CASGPGGGAETLYF-BV13-BJ2	canonical
	clonotype1390	M6	MAIT17	1	TRAV1*01	TRAJ33*01	TRBV13-2*01	TRBJ2-3*01	CAVMDSNYQLIW-AV1-AJ33	CASGDGDSAETLYF-BV13-BJ2	canonical
	clonotype1396	M7	MAIT17	1	TRAV1*01	TRAJ33*01	TRBV13-2*01	TRBJ2-4*01	CAVMDSNYQLIW-AV1-AJ33	CASGEGESQNTLYF-BV13-BJ2	canonical
	clonotype1401	M1	S1	1	TRAV1*01	TRAJ33*01	TRBV13-2*01	TRBJ2-3*01	CAVMDSNYQLIW-AV1-AJ33	CASGLQGAGAETLYF-BV13-BJ2	canonical
	clonotype1408	M1	S1	1	TRAV1*01	TRAJ33*01	TRBV13-2*01	TRBJ2-4*01	CAVMDSNYQLIW-AV1-AJ33	CASGDGTGGNTLYF-BV13-BJ2	canonical
	clonotype1430	M3	S2	1	TRAV1*01	TRAJ33*01	TRBV13-2*01	TRBJ2-3*01	CAVRDGNYQLIW-AV1-AJ33	CASGDAGTGVSAETLYF-BV13-BJ2	canonical
	clonotype1436	M1	S1	1	TRAV1*01	TRAJ33*01	TRBV13-2*01	TRBJ2-7*01	CAVRDGNYQLIW-AV1-AJ33	CASGDADWGGSYEQYF-BV13-BJ2	canonical
	clonotype1437	M6	MAIT17	1	TRAV1*01	TRAJ33*01	TRBV13-2*01	TRBJ1-5*01	CAVRDGNYQLIW-AV1-AJ33	CASGDRGRNNQAPLF-BV13-BJ1	canonical
	clonotype1442	M2	S2	1	TRAV1*01	TRAJ33*01	TRBV13-2*01	TRBJ2-1*01	CAVRDGNYQLIW-AV1-AJ33	CASGDAGDNYAEQFF-BV13-BJ2	canonical
	clonotype1452	M1	S1	1	TRAV1*01	TRAJ33*01	TRBV13-2*01	TRBJ2-7*01	CAVRDGNYQLIW-AV1-AJ33	CASGSGTGGDEQYF-BV13-BJ2	canonical
	clonotype1453	M7	MAIT17	1	TRAV1*01	TRAJ33*01	TRBV13-2*01	TRBJ1-5*01	CAVRDGNYQLIW-AV1-AJ33	CASGDAAGQGNQAPLF-BV13-BJ1	canonical
	clonotype1454	M8	MAIT17	1	TRAV1*01	TRAJ33*01	TRBV13-2*01	TRBJ2-5*01	CAVRDGNYQLIW-AV1-AJ33	CASAPGEDTQYF-BV13-BJ2	canonical
[truncated: 680 more rows]

## Sheet: gamma delta T
#	clonotype	cluster	subcelltype	n	TRG_v_gene	TRG_j_gene	TRD_v_gene	TRD_j_gene	TRG_cdr3	TRD_cdr3
[truncated: 1,142 more rows]
