# Supplementary material for: Single-cell RNA sequencing identifies shared differentiation paths of mouse thymic innate T cells
Source: Nat Commun. 2020 Aug 31;11:4367. doi: 10.1038/s41467-020-18155-8 (PMC7459300; doi:10.1038/s41467-020-18155-8)
Supplement: Supplementary file 7 — Source Data [file 41467_2020_18155_MOESM7_ESM.xlsx]

## Sheet: Figure 1b, f
Figure 1b	Morpheus heatmap value
	γδT1	NKT1	MAIT1	γδT2	NKT2	MAIT2	γδT17	NKT17	MAIT17
Tbet	9557	6509	3567	2484	1554	1573	1509	1213	760
CD122	1305	790	1890	264	171	501	136	190	594
CXCR3	856	3342	3550	171	301	659	589	399	664
CD27	15325	8406	10477	19414	11913	10565	3523	1950	5556
PLZF	1268	2938	2665	17884	20019	13526	5019	7251	6102
CD4	291	528	691	3955	2737	2020	218	188	434
IL-25R	522	159	349	1721	1134	225	382	763	1273
RORγt	538	368	78.2	537	418	45.6	24006	24305	13457
CCR6	467	500	238	62.8	250	166	3082	1521	4266
Figure 1f	Absolute cell # MAIT cells in WT or Tcrd-/-
Total MAIT		CD24hi MAIT		MAIT1		MAIT2		MAIT17
Wild-type	Tcrd-/-	WT	Tcrd-/-	WT	Tcrd-/-	WT	Tcrd-/-	WT	Tcrd-/-
819.754	3988.94	87.7596	274.074	51.8579	300.491	35.9016	221.241	594.372	3028.03
671.662	1936.23	102.998	219.254	34.8162	103.451	10.1547	94.1864	512.088	1459.12
882	1747.97	122.5	160.097	40.25	144.087	35	174.651	647.5	1174.53
1362.67	6486.86			26.2051	425.833	39.307	312.2	1153	5223
839.4	2699.48			75.5858	451.156	99.455	253.542	592.752	1718.87

## Sheet: Figure 4d, f, g
Figure 4d
	NKT Diversity			MAIT Diversity			γδT Diversity
	cluster shannon indices	subtype		cluster shannon indices	cluster		cluster shannon indices	cluster
	0.993052	NKTp		0.999717	M0		0.9798	G1
	0.999224	NKT1		0.999363	M1		0.966259	G2
	0.940878	NKT2		0.993796	M2		0.96517	G3
	0.92197	NKT17		0.994549	M3		0.91983	G4
				0.998399	M4		0.916977	G5
				0.955445	M5		0.73554	G6-1
				0.999004	M6		0.342965	G6-2
				0.996973	M7		0.983204	G7-1
							0.994484	G7-2
Figure 4f
	NKT
	% of non-canonical TCRs	subtype
	0.0594059	NKTp
	0	NKT1
	0.0500468	NKT2
	0.0647773	NKT17
Figure 4g
	Total (669)			Non-canonical TRAV/TRAJ (221)			Non-canonical TRAV/TRAJ Except 89 (132)
	% of non-canonical TCRs	cluster		% of non-canonical TCRs	cluster		% of non-canonical TCRs	cluster
	0.497727	M1		0.202273	M1		0.106818	M1
	0.291667	M2		0.125	M2		0.104167	M2
	0.42915	M3		0.131579	M3		0.0708502	M3
	0.455224	M4		0.119403	M4		0.0746269	M4
	0.10219	M5		0.0437956	M5		0.0437956	M5
	0.150943	M6		0.0377358	M6		0.0377358	M6
	0.311005	M7		0.076555	M7		0.0430622	M7
	0.209877	M8		0.058642	M8		0.0493827	M8

## Sheet: Figure 5b, c, d, e
Figure 5b
	CD25- CD24+ tdTomato-	CD24-tdTomato-	CD25-CD24+ tdTomato+	CD24- tdTomato+
	7.62	23.9	87.5	99.4
	10.2	14.4	87.8	96.5
	10.5	13.3	79.3	97.9
Figure 5c
	% in total γδ T							Number of cells							Parts of whole			Parts of whole
	Tγδ1		Tγδ2		Tγδ17			Tγδ1		Tγδ2		Tγδ17			Tγδ17 cells of WT mice	Average of values (n=4)		Tγδ17 cells of Vγ4/6 KO mice	Average of values (n=5)
	WT	Vγ4/6 KO	WT	Vγ4/6 KO	WT	Vγ4/6 KO		WT	Vγ4/6 KO	WT	Vγ4/6 KO	WT	Vγ4/6 KO		Vγ1+Vδ6.3+	1.89437		Vγ1+Vδ6.3+	53.2371
	4.16	4.07	1.56219	0.936	4.2	1.28		329.441	9364.43	373.367	2683.92	1478.83	1295.08		Vγ1+Vδ6.3-	0.785628		Vγ1+Vδ6.3-	35.7129
	1.22	4.17	1.22	0.92352	5.02	2.01		1612.42	6761.61	2671.32	2235.92	5872.09	1653.19		Not determined	3.28541		Not determined	4.25265
	1.15	4.34	1.2623	0.48025	3.4	1.41		1227.98	7171.55	2218.29	1916.1	5212.99	1286.21		Vγ4	62.35		Vγ4	0.045
	1.23	5.16	1.05046	1.22292	3.43	0.65		2085.09	8185.46	655.534	1316.97	2557.51	2387.91		Vγ5	0.05498		Vγ5	1.57822
		4.16		1.81068		0.97			5978.66		829.275		2836.76		Vγ6	29.3419		Vγ6	0.088478
		4.59		1.2903		0.72			11425.1		1401.47		3280.19		Vγ7	1.92731		Vγ7	5.00713
Figure 5d
	% in total γδ T							Number of cells
	Tγδ1		Tγδ2		Tγδ17			Tγδ1		Tγδ2		Tγδ17
	WT	Rorc KO	WT	Rorc KO	WT	Rorc KO		WT	Rorc KO	WT	Rorc KO	WT	Rorc KO
	7.11183	24.6533	2.12058	1.25095	14.6	0.65		15959	35120.3	4975.3	2826.78	23422	119.106
	5.86095	25.4031	1.17376	1.07226	11.9	0.7		10288.5	46145.3	2352.98	3013.28	16455.5	183.95
	6.62847	26.5545	1.47242	0.8364	18.1	0.9		13063.8	28558.2	3210.82	1554.96	28635.5	172.038
Figure 5e															Parts of whole			Parts of whole
	Vγ4+ cells			Vγ4+ Tγδ1 cells											Tγδ1 cells of WT mice	Average of values (n=3)		Tγδ1 cells of Rorc KO mice	Average of values (n=3)
	WT	Rorc KO		WT	Rorc KO										Vγ5	4.9		Vγ5	52.5
	80267	58364.3		3129.58	6152.81										Vγ1+ Vδ6.3-	21.4		Vγ1+ Vδ6.3-	8.3
	80038.5	70876.1		2276.7	8564.75										Vγ1+ Vδ6.3+	16		Vγ1+ Vδ6.3+	6.9
	76285	39393.5		2832.5	5541.27										Vγ4	27.6		Vγ4	19.7
															Vγ6 and others	29.4		Vγ6 and others	11

## Sheet: Figure 6a,b, c, d
Figure 6a								Figure 6b
	% in total γδ T
	Tγδ1		Tγδ2		Tγδ17				Total MAIT cells
	WT	Gata3 cKO	WT	Gata3 cKO	WT	Gata3 cKO			WT	Gata3 cKO
	2.02	2.49	1.67	0.2	4.6	9.59			1062.94	3.28582
	0.92	5.35	0.65	0.25	3.42	8.19			1259.37	8.51888
	1.37	2.28	0.97	0.17	6.98	7.13			3701.42	48.3183
	1.59	2.03	0.81	0.13	7.78	13.1			1685.46	59.1789
	1.42		0.83		8.61				855.477
	0.65		0.76		5.86
	1.86		1.79		3.17
Figure 6c
	% in total γδ T								Number of cells
	Tγδ1		Tγδ2		Tγδ17				Total γδ T cells		Tγδ1		Tγδ2		Tγδ17
	WT	Tbx21 KO	WT	Tbx21 KO	WT	Tbx21 KO			WT	Tbx21 KO	WT	Tbx21 KO	WT	Tbx21 KO	WT	Tbx21 KO
	1.42	0.23	3.38	4.17	1.97	6.33			131735	125029	965.813	37.0227	4933.76	7412.47	2442.02	10338.6
	1.52	0.37	1.18	3.3	2.49	7.83			75565.9	135944	602.119	5.06611	1323.22	6119.86	2024.49	4623.67
	1.09	0.058	2.07	4.23	2.44	3.57			74624.1	96857.3	678.655	13.3642	1922.19	7829.22	1708.61	4657.44
	0.82	0.32	1.3	2.99	2.8	7.82			48844.6	99793	689.137	260.712	409.678	5077.41	2362.96	11154.5
	1.26	0.57	0.97	7.85	4.78	4.82			44988.9	97157.5	525.586	472.495	596.915	3439.41	1113.74	7552.79
Figure 6d
	% in total MAIT								Number of cells
	MAIT1		MAIT2		MAIT17				MAIT1		MAIT2		MAIT17
	WT	Tbx21 KO	WT	Tbx21 KO	WT	Tbx21 KO			WT	Tbx21 KO	WT	Tbx21 KO	WT	Tbx21 KO
	5.7	0	3.11836	4.62186	62.9	80.5			62.8171	1.32224	41.8781	111.068	687.062	1779.73
	8.03	1.59	2.0093	2.87345	66.9	80.7			81.1238	0	27.0413	69.2368	831.068	1131.43
	6.87	0	3.0846	4.301	67.8	74.7			67.8655	41.009	29.9407	89.15	744.524	1192.83
		3.75		5.0406		72.7				33.1292		73.4604		1669.42
		0		6.9546		76.4				0		94.4398		993.671

## Sheet: Figure 7a, b
Figure 7a
	DN NKT	TBET hi NKT	RORγt+ NKT	DN MAIT	TBET hi MAIT	RORγt+ MAIT	DN γδT	TBET hi γδT	RORγt+ γδT
	6.84	22.7	69.9	0.26	0.6	99.1	0.61	84.3	14.9
	3.26	3.7	92.4	0.76	0.51	98.7	9.33	80.9	10.1
	5.28	6.39	86.9	0.49	3.57	95.8	4.48	74.4	20.8
	6.73	18.4	74.5	0.77	2.36	96.8	5.11	87.3	5.86
				6.04	0.82	92.9
				0.3	9.47	89.6
Figure 7b
	Total Vδ1+Vγ9+ cells		Total Vδ2+Vγ9+ cells		Total Vδ1/2-Vγ9+ cells		Total Vδ1+Vγ9- cells		Others
	TBET hi γδT	RORγt+ γδT	TBET hi γδT	RORγt+ γδT	TBET hi γδT	RORγt+ γδT	TBET hi γδT	RORγt+ γδT	TBET hi γδT	RORγt+ γδT
	42.5	0.84	42.6	75.6	0	3.05	11.7	0	3.2	20.51
	2.76	0.08	24.3	69.2	5.98	6.9	60.8	4.97	6.16	18.85
	12.7	0.37	73.5	76.2	8.125	3.105	66.8	2.3	9.925	81.125
	2.16	0	33.3	83.6	5.445	11.105	8.14	0	10.755	12.695
	5.82	0.14			2.035	10.27	44.9	1.29	13.945	4.7

## Sheet: Supplementary figure 1e, f
Supplementary figure 1e
			%Vγ1.1+ Vδ6.3+	%Vγ1.1+ Vδ6.3-	%Vγ5+	%Vγ4+	%Vγ6+ and others
	γδT1	E18	4	8	74	5	9
		D1	8	7	67	6	12
		D7	46	31	8	8	5
		7 week-old	43	27	0	15	12
			%Vγ1.1+ Vδ6.3+	%Vγ1.1+ Vδ6.3-	%Vγ5+	%Vγ4+	%Vγ6+ and others
	γδT2	E18	38	31	5	7	17
		D1	47	19	3	7	23
		D7	86	11	0	0	1
		7 week-old	91	7	0	0	1
			%Vγ1.1+ Vδ6.3+	%Vγ1.1+ Vδ6.3-	%Vγ5+	%Vγ4+	%Vγ6+ and others
	γδT17	E18	1	4	3	14	77
		D1	0	3	5	7	84
		D7	1	2	8	72	16
		7 week-old	2	0	1	55	42
Supplementary figure 1f
		Total Vγ1.1+ Vδ6.3- cells					Total Vγ1.1+ Vδ6.3+ cells					Total Vγ4+ cells
		γδT1 (%)	γδT2 (%)	γδT17 (%)			γδT1 (%)	γδT2 (%)	γδT17 (%)			γδT1 (%)	γδT2 (%)	γδT17 (%)
	E18	23.1167	16.52	11.72		E18	25.9478	49.45	4.725		E18	6.9394	2.98	31.33
	D1	23.7271	18.23	34.78		D1	24.1859	55.475	6		D1	10.169	5.87	50.4
	D7	70.9861	13.57	10.74		D7	51.5699	43.6	1.66		D7	4.13722	0.06	93.45
	7 week-old	61.3349	23.03	1		7 week-old	23.5234	68.37	2.46		7 week-old	15.0762	0	77.97
		Total Vγ5+ cells					Total Vγ6+ and others
		γδT1 (%)	γδT2 (%)	γδT17 (%)			γδT1 (%)	γδT2 (%)	γδT17 (%)
	E18	64.4847	0.6	4.28		E18	5.25023	3.71	63.55
	D1	51.5615	0.78	16.76		D1	4.02825	2.35	86.33
	D7	23.9493	0.53	72.85		D7	8.96415	1.04	83.05
	7 week-old	5.56667	0	28		7 week-old	17.2595	1	70.97

## Sheet: Supplementary figure 5b
Supplementary figure 5b
	tdTomato+ cells (%)
	CD24 hi Rorcgfp-	CD24 lo Rorcgfp-	CD24 hi Rorcgfp+	CD24 lo Rorcgfp+
	11.7	4.23	92.1	97.4
	14.5	8.06	89.5	99.2
	9.05	2.65	87.9	86.8
	6.84	1.68	87.3	88.6
	8.6	1.38	91.2	92

## Sheet: Supplementary figure 14b
Supplementary figure 14b
	% of CD25+ cells among CD24+ cells
	γδ24+25–	γδ24+25+
	15	39.3
	18.8	28.6
	15	35.8
	20	7.6
	18.1	15
	12.5	14.8

## Sheet: Supplementary figure 19a, b
Supplementary figure 19a
	Ki-67+ cells (%)
	Vγ1+ Vδ6.3+ Tγδ17
	WT	Vγ4/6 KO
	34	36.4
	33.3	22.9
	38.1	57.7
	39.4	29.6
		34.5
Supplementary figure 19b
	Vγ1+ Vδ6.3+ Tγδ2
	cells (%)
	WT	Vγ4/6 KO
	75.2	68.7
	71.9	54.9
	56.9	44.9
	78.6	58.5
	89	63.3
		63.3
		61.1

## Sheet: Supplementary figure 20b
Supplementary figure 20b
	B6 NKT1	B6 NKT17	BALB/c NKT1	BALB/c NKT17
	97.4	0	98.3	4
	97.8		98.5	7.6
	99.8		97.4	0
